# Supplementary material for: Predicting Epitope Candidates for SARS-CoV-2
Source: Viruses. 2022 Aug 21;14(8):1837. doi: 10.3390/v14081837 (PMC9416013; doi:10.3390/v14081837)
Supplement: Supplementary file 1 [file viruses-14-01837-s001.zip]

Archive with 33 entries (31 files):
- .DS_Store
- SupplementalFigures/
- SupplementalFigures/.DS_Store
- SupplementalFigures/FigS1.png
- SupplementalFigures/FigS10.png
- SupplementalFigures/FigS11.png
- SupplementalFigures/FigS12.png
- SupplementalFigures/FigS13.png
- SupplementalFigures/FigS14.png
- SupplementalFigures/FigS15.png
- SupplementalFigures/FigS16.png
- SupplementalFigures/FigS17.png
- SupplementalFigures/FigS18.png
- SupplementalFigures/FigS19.png
- SupplementalFigures/FigS2.png
- SupplementalFigures/FigS20.png
- SupplementalFigures/FigS21.png
- SupplementalFigures/FigS22.png
- SupplementalFigures/FigS3.png
- SupplementalFigures/FigS4.png
- SupplementalFigures/FigS5.png
- SupplementalFigures/FigS6.png
- SupplementalFigures/FigS7.png
- SupplementalFigures/FigS8.png
- SupplementalFigures/FigS9.png
- Supplemental_Data/
- Supplemental_Data/SD1.txt
- Supplemental_Data/SD2.txt
- Supplemental_Data/SD3.csv
- Supplemental_Data/SD4.csv
- Supplemental_Data/SD5.csv
- Supplemental_Data/SD6.txt
- Supplemental_Data/SD7.csv
