# Supplementary material for: Predicting Epitope Candidates for SARS-CoV-2
Source: Viruses. 2022 Aug 21;14(8):1837. doi: 10.3390/v14081837 (PMC9416013; doi:10.3390/v14081837)
Supplement: Supplementary file 1 [file viruses-14-01837-s001.zip › Supplemental_Data/SD2.txt]

Alleles: HLA-A0101,HLA-A0201,HLA-A0301,HLA-A2402,HLA-A2601,HLA-B0702,HLA-B0801,HLA-B2705,HLA-B3901,HLA-B4001,HLA-B5801,HLA-B1501
Length: 8-14 peptides
(Note: NetMHC4.0 cautions against results with greater than 9-mer peptides)
