# Supplementary material for: Predicting Epitope Candidates for SARS-CoV-2
Source: Viruses. 2022 Aug 21;14(8):1837. doi: 10.3390/v14081837 (PMC9416013; doi:10.3390/v14081837)
Supplement: Supplementary file 1 [file viruses-14-01837-s001.zip › Supplemental_Data/SD3.csv]

CLUSTER_NUMBER	NUMBER_EPITOPES_IN_CLUSTER	EPITOPE_SEQUENCE	TOTAL_OCCURRENCE	TOTAL_HUMAN_OCCURRENCE	TOTAL_NON_HUMAN_OCCURRENCE	TOTAL_ENVIRONMENT_OCCURRENCE	EPITOPE_TYPE	PROTEIN_NAME	EPITOPE_STATUS
1_141	1	AATKMSECVLGQSKRVD	61020	60960	49	0	B_CELL	Spike glycoprotein	ORIGINAL
1_117	1	AISSVLNDILSRLDKVE	61046	60986	49	0	B_CELL	Spike glycoprotein	ORIGINAL
1_49	1	AMQMAYRF	61011	60951	49	0	B_CELL	Spike glycoprotein	ORIGINAL
1_115	1	ARDLICAQKFNGLTVLP	60709	60649	49	0	B_CELL	Spike glycoprotein	ORIGINAL
1_18	2	CKFDEDDSEPVLKGVKLHYT	121173	121053	98	0	B_CELL	Spike glycoprotein	ORIGINAL
1_18	2	DDSEPVLKGVKLHYT	121173	121053	98	0	B_CELL	Spike glycoprotein	ORIGINAL
1_52	1	DKYFKNHTSPDVDLGD	60897	60837	49	0	B_CELL	Spike glycoprotein	ORIGINAL
1_150	1	DLGDISGINASVVNIQK	60926	60866	49	0	B_CELL	Spike glycoprotein	ORIGINAL
1_103	1	DSFKEELDKYFKNHTSPDVDLGDISGINASVV	60716	60656	49	0	B_CELL	Spike glycoprotein	ORIGINAL
1_110	1	DVVNQNAQALNTLVKQL	61025	60965	49	0	B_CELL	Spike glycoprotein	ORIGINAL
1_112	1	EAEVQIDRLITGRLQSL	61040	60980	49	0	B_CELL	Spike glycoprotein	ORIGINAL
1_53	1	EELDKYFKNHTSPDVDL	60904	60844	49	0	B_CELL	Spike glycoprotein	ORIGINAL
1_108	1	EVAKNLNESLIDLQELG	60952	60893	48	0	B_CELL	Spike glycoprotein	ORIGINAL
1_71	1	FGEVFNAT	58494	58440	43	0	B_CELL	Spike glycoprotein	ORIGINAL
1_142	1	FIEDLLFNKVTLADAGF	60824	60765	48	0	B_CELL	Spike glycoprotein	ORIGINAL
1_50	1	GAALQIPFAMQMAYRFN	60986	60927	48	0	B_CELL	Spike glycoprotein	ORIGINAL
1_40	1	GAGICASY	58662	58603	48	0	B_CELL	Spike glycoprotein	ORIGINAL
1_66	1	GSFCTQLN	61044	60985	48	0	B_CELL	Spike glycoprotein	ORIGINAL
1_2	2	GYQPYRVVVLSFELLNA	58508	58454	43	0	B_CELL	Spike glycoprotein	ORIGINAL
1_2	2	GYQPYRVVVLSFELLHA	58508	58454	43	0	B_CELL	Spike glycoprotein	NEW
1_1	2	GYQPYRVVVLSFELLNAPATV	58439	58385	43	0	B_CELL	Spike glycoprotein	ORIGINAL
1_1	2	GYQPYRVVVLSFELLHAPATV	58439	58385	43	0	B_CELL	Spike glycoprotein	NEW
1_78	2	IAPGQTGVIADYNYKLP	6	0	6	0	B_CELL	Spike glycoprotein	ORIGINAL
1_78	2	IAPGETGVIADYNYKLP	6	0	6	0	B_CELL	Spike glycoprotein	NEW
1_91	1	ILSRLDKVEAEVQIDRL	61057	60997	49	0	B_CELL	Spike glycoprotein	ORIGINAL
1_107	1	ISGINASVVNIQKEIDRLNE	60920	60861	49	0	B_CELL	Spike glycoprotein	ORIGINAL
1_106	2	ISGINASVVNIQKEIDRLNEVAKNLNESLIDLQELGKYEQYI	121587	121471	96	0	B_CELL	Spike glycoprotein	ORIGINAL
1_106	2	EIDRLNEVAKNLNESLIDLQELGKYEQY	121587	121471	96	0	B_CELL	Spike glycoprotein	ORIGINAL
1_152	1	ITTDNTFVSGNCDVVIG	60780	60727	42	0	B_CELL	Spike glycoprotein	ORIGINAL
1_109	1	KEIDRLNEVAKNLNESL	60970	60912	48	0	B_CELL	Spike glycoprotein	ORIGINAL
1_19	1	KGIYQTSN	58219	58160	48	0	B_CELL	Spike glycoprotein	ORIGINAL
1_99	1	KNHTSPDVDLGDISGIN	60881	60821	49	0	B_CELL	Spike glycoprotein	ORIGINAL
1_69	1	KQLSSNFGAISSVLNDI	61040	60980	49	0	B_CELL	Spike glycoprotein	ORIGINAL
1_145	1	MAYRFNGIGVTQNVLYE	61048	60988	49	0	B_CELL	Spike glycoprotein	ORIGINAL
1_46	1	PELDSFKEELDKYFKNH	60942	60882	49	0	B_CELL	Spike glycoprotein	ORIGINAL
1_51	1	PFAMQMAYRFNGIGVTQ	61000	60940	49	0	B_CELL	Spike glycoprotein	ORIGINAL
1_127	1	QALNTLVKQLSSNFGAI	61033	60973	49	0	B_CELL	Spike glycoprotein	ORIGINAL
1_132	1	QLIRAAEIRASANLAAT	60973	60913	49	0	B_CELL	Spike glycoprotein	ORIGINAL
1_158	1	QQFGRD	58698	58638	49	0	B_CELL	Spike glycoprotein	ORIGINAL
1_79	1	RASANLAATKMSECVLG	60975	60915	49	0	B_CELL	Spike glycoprotein	ORIGINAL
1_111	1	RLITGRLQSLQTYVTQQ	61024	60964	49	0	B_CELL	Spike glycoprotein	ORIGINAL
1_157	1	SLQTYVTQQLIRAAEIR	61035	60975	49	0	B_CELL	Spike glycoprotein	ORIGINAL
1_100	1	SPDVDLGDISGINAS	60898	60838	49	0	B_CELL	Spike glycoprotein	ORIGINAL
1_47	1	TVYDPLQPELDSFKEEL	58687	58627	49	0	B_CELL	Spike glycoprotein	ORIGINAL
1_164	1	VLGQSKRVDFCGKGYHL	61047	60987	49	0	B_CELL	Spike glycoprotein	ORIGINAL
1_3	2	VLSFELLNAPATVCGPK	6	0	6	0	B_CELL	Spike glycoprotein	ORIGINAL
1_3	2	VLSFELLNGPATVCGPK	6	0	6	0	B_CELL	Spike glycoprotein	NEW
1_12	1	VRFPNITNLCPFGEVFN	58476	58417	48	0	B_CELL	Spike glycoprotein	ORIGINAL
1_5	3	LYQDVN	38784	38703	69	0	B_CELL	Spike glycoprotein	ORIGINAL
1_5	3	LYQDVNC	38784	38703	69	0	B_CELL	Spike glycoprotein	ORIGINAL
1_5	3	LYQDVNCT	38784	38703	69	0	B_CELL	Spike glycoprotein	ORIGINAL
1_38	1	PATVCGPKKSTNLVKNKC	58465	58412	42	0	B_CELL	Spike glycoprotein	ORIGINAL
1_6	4	PSKPSKRSFIEDLLFNKV	243618	243382	192	0	B_CELL	Spike glycoprotein	ORIGINAL
1_6	4	KPSKRSFIEDLLFNKVTL	243618	243382	192	0	B_CELL	Spike glycoprotein	NEW
1_6	4	PSKPSKRSFIEDLLF	243618	243382	192	0	B_CELL	Spike glycoprotein	NEW
1_6	4	PSKPSKRSFIEDLLFNK	243618	243382	192	0	B_CELL	Spike glycoprotein	NEW
1_119	6	TESNKKFLPFQQFGRDIA	58605	58547	47	0	B_CELL	Spike glycoprotein	ORIGINAL
1_119	6	SSKKFLPFQQFGRDIADTT	58605	58547	47	0	B_CELL	Spike glycoprotein	NEW
1_119	6	VLTESSKKFLPFQQFGRD	58605	58547	47	0	B_CELL	Spike glycoprotein	NEW
1_119	6	TESSKKFLPFQQFGRDIADTT	58605	58547	47	0	B_CELL	Spike glycoprotein	NEW
1_119	6	GVLTESSKKFLPFQQFG	58605	58547	47	0	B_CELL	Spike glycoprotein	NEW
1_119	6	SSKKFLPFQQFGRD	58605	58547	47	0	B_CELL	Spike glycoprotein	NEW
1_58	1	TSNFRILPSTEVVRFPN	1	0	1	0	B_CELL	Spike glycoprotein	NEW
1_138	1	VLPPLLTDEMIAAYTSA	1	0	1	0	B_CELL	Spike glycoprotein	NEW
1_84	1	KTSVDCTMYICGDSTEC	60990	60937	42	0	B_CELL	Spike glycoprotein	NEW
1_9	2	TNVYADSFVVKGDEVRQIAP	10	0	10	0	B_CELL	Spike glycoprotein	NEW
1_9	2	NVYADSFVVKGDEVRQI	10	0	10	0	B_CELL	Spike glycoprotein	NEW
1_95	1	FRSSVLHLTQDLFLPFF	37	37	0	0	B_CELL	Spike glycoprotein	NEW
1_97	1	VTYVPSQEKNFTTAPAI	3	3	0	0	B_CELL	Spike glycoprotein	NEW
1_153	1	TSGWTFGAGAALQIPFA	61000	60941	48	0	B_CELL	Spike glycoprotein	NEW
1_4	2	SSKVAVLYQDVNCTD	2	0	2	0	B_CELL	Spike glycoprotein	NEW
1_4	2	SSKVAVLYQDVNCTDV	2	0	2	0	B_CELL	Spike glycoprotein	NEW
1_118	2	SSKKFLPFQQFGRDIADTTDAVRDPQTLE	4	2	2	0	B_CELL	Spike glycoprotein	NEW
1_118	2	GVLTESSKKFLPFQQFGRDIADTTDAVRDPQ	4	2	2	0	B_CELL	Spike glycoprotein	NEW
1_70	1	FSTFKCYGVSSTKLND	7	7	0	0	B_CELL	Spike glycoprotein	NEW
1_86	1	SALVSGTATAGWTFGIG	1	0	1	0	B_CELL	Spike glycoprotein	NEW
1_45	1	TITDAVDCSLDPLSETK	10	5	5	0	B_CELL	Spike glycoprotein	NEW
1_67	1	KRISNCVADYSVLYNST	6	0	6	0	B_CELL	Spike glycoprotein	NEW
1_75	1	AHFPREGVFVSNGTHWF	60990	60930	49	0	B_CELL	Spike glycoprotein	NEW
1_81	2	PQTLEILDITPCSFGGV	117117	116999	96	0	B_CELL	Spike glycoprotein	NEW
1_81	2	DPQTLEILDITPCSFGGV	117117	116999	96	0	B_CELL	Spike glycoprotein	NEW
1_63	1	TRFASVYAWDRKRISNCVAD	1	1	0	0	B_CELL	Spike glycoprotein	NEW
1_165	1	NFSQILPDPSKPSKRSF	60873	60815	47	0	B_CELL	Spike glycoprotein	NEW
1_80	1	DGIYFAATEKSNIVRGW	1	0	1	0	B_CELL	Spike glycoprotein	NEW
1_31	1	QDVNCTEVPVAIHADQLTPTWR	12898	12878	16	0	B_CELL	Spike glycoprotein	NEW
1_73	1	PAICHDGKAHFPREGVFVSNGTHWFVTQRNFY	60883	60830	42	0	B_CELL	Spike glycoprotein	NEW
1_15	2	NFNGLTGTGVLTESSKKF	4	2	2	0	B_CELL	Spike glycoprotein	NEW
1_15	2	NFNGLTGTGVLTESSKK	4	2	2	0	B_CELL	Spike glycoprotein	NEW
1_32	1	LYQDVNCTEVPVAIHADQLTPTWRVYSTG	12897	12877	16	0	B_CELL	Spike glycoprotein	NEW
1_120	1	QFLPFQQFGRDISDTTD	5	0	5	0	B_CELL	Spike glycoprotein	NEW
1_42	1	CLGDISARDLICAQKFN	48	48	0	0	B_CELL	Spike glycoprotein	NEW
1_8	4	GNYNYRYRLFRKSNLKPFER	7	6	1	0	B_CELL	Spike glycoprotein	NEW
1_8	4	NYNYRYRLFRKSNLKPF	7	6	1	0	B_CELL	Spike glycoprotein	NEW
1_8	4	NYLYRLFRKSKLKPFERDIS	7	6	1	0	B_CELL	Spike glycoprotein	NEW
1_8	4	YNYRYRLFRKSNLKPFERDI	7	6	1	0	B_CELL	Spike glycoprotein	NEW
1_61	2	CGPKQSTNLVKNKCVNFNFNGLTGTGVLTESSKKFLPFQQFGRDIADTTD	2	0	2	0	B_CELL	Spike glycoprotein	NEW
1_61	2	CGPKQSTNLVKNKCVNFNFNGLTGTGVLTESSKKFLPFQQFG	2	0	2	0	B_CELL	Spike glycoprotein	NEW
1_168	1	LYQDVNCTEVPVAIHAD	12901	12880	17	0	B_CELL	Spike glycoprotein	NEW
1_43	2	CSSDPLSELKCTLKSF	2	0	2	0	B_CELL	Spike glycoprotein	NEW
1_43	2	CSSDPLSELKCTLKSFNV	2	0	2	0	B_CELL	Spike glycoprotein	NEW
1_56	1	LIPLWKLPLGLNITNFK	1	0	1	0	B_CELL	Spike glycoprotein	NEW
1_29	4	CTEVSVAIHADQLTPTWRVYSTGSNVFQTRAG	20	20	0	0	B_CELL	Spike glycoprotein	NEW
1_29	4	TEVSVAIHADQLTPTWRVYSTG	20	20	0	0	B_CELL	Spike glycoprotein	NEW
1_29	4	SVAIHADQLTPTWRVYSTGSN	20	20	0	0	B_CELL	Spike glycoprotein	NEW
1_29	4	TEVSVAIHADQLTPTWRVYSTGS	20	20	0	0	B_CELL	Spike glycoprotein	NEW
1_93	1	SSLMRGVYYPDDIYRS	1	0	1	0	B_CELL	Spike glycoprotein	NEW
1_146	1	AQKFNGLTVLPPLLTDE	60901	60841	49	0	B_CELL	Spike glycoprotein	NEW
1_134	1	KLPDDFTGCVIAWNSKN	74	74	0	0	B_CELL	Spike glycoprotein	NEW
1_113	1	GWIFGTTLNSKTQSLLI	6	6	0	0	B_CELL	Spike glycoprotein	NEW
1_155	1	FVSNGTHWFITQRNFYE	16	11	5	0	B_CELL	Spike glycoprotein	NEW
1_17	2	NCYFPLQSYGFHPTNGVGYQPYRVVVLSFEL	2	0	2	0	B_CELL	Spike glycoprotein	NEW
1_17	2	GFNCYFPLQSYGFHPTNGVGYQPYRVVVLSFEL	2	0	2	0	B_CELL	Spike glycoprotein	NEW
1_124	2	VIGIVNNTVYDPLQPELDSF	117378	117258	98	0	B_CELL	Spike glycoprotein	NEW
1_124	2	VIGIVNNTVYDPLQPEL	117378	117258	98	0	B_CELL	Spike glycoprotein	NEW
1_76	1	FKRLREFVFKNNDGFLH	1	0	1	0	B_CELL	Spike glycoprotein	NEW
1_128	1	SALGKLQDVVNQNAQAL	60897	60837	49	0	B_CELL	Spike glycoprotein	NEW
1_24	1	AGCLIGAEHVNNSYECD	58551	58497	43	0	B_CELL	Spike glycoprotein	NEW
1_96	1	FTDSVRDPQTLQILDIS	1	0	1	0	B_CELL	Spike glycoprotein	NEW
1_16	2	VKNKCVNFNFNGLTGTGV	117277	117169	86	0	B_CELL	Spike glycoprotein	NEW
1_16	2	LVKNKCVNFNFNGLTGT	117277	117169	86	0	B_CELL	Spike glycoprotein	NEW
1_104	1	KVTLADAGFIKQYGDCL	60550	60491	48	0	B_CELL	Spike glycoprotein	NEW
1_133	1	QLNRALTGIAAEQDKNT	1	1	0	0	B_CELL	Spike glycoprotein	NEW
1_23	1	VSVITPGTNTSNQVAVL	58663	58604	48	0	B_CELL	Spike glycoprotein	NEW
1_85	1	PVSMTKTSVDCTMYICGDS	60968	60909	48	0	B_CELL	Spike glycoprotein	NEW
1_41	1	CDIPIGAGICASYHT	86	86	0	0	B_CELL	Spike glycoprotein	NEW
1_62	2	SVYAWDRKRISNCVADY	2	2	0	0	B_CELL	Spike glycoprotein	NEW
1_62	2	SVYAWDRKRISNCVAD	2	2	0	0	B_CELL	Spike glycoprotein	NEW
1_130	1	EMIAAYTSALVSGTATA	1	0	1	0	B_CELL	Spike glycoprotein	NEW
1_167	1	TECSNLLLQYGSFCTQL	60986	60933	42	0	B_CELL	Spike glycoprotein	NEW
1_10	1	HVNNSYECDIPIGAGIC	58586	58532	43	0	B_CELL	Spike glycoprotein	NEW
1_159	1	PWYIWLGFIAGLIAIVM	60129	60076	42	0	B_CELL	Spike glycoprotein	NEW
1_39	1	NAPATVCGPKLSTQLVK	1	0	1	0	B_CELL	Spike glycoprotein	NEW
1_137	1	PHGVVFLHVTYVPSQEK	4	3	1	0	B_CELL	Spike glycoprotein	NEW
1_27	1	KNTQEVFAQVKQIYKTPPIKYFG	8	8	0	0	B_CELL	Spike glycoprotein	NEW
1_22	1	KGIYQTSNFRVLPTESIVRF	3	3	0	0	B_CELL	Spike glycoprotein	NEW
1_36	1	LTPTWRVYSTGSNVFQ	58615	58562	42	0	B_CELL	Spike glycoprotein	NEW
1_82	1	WRVYSTGSNVFQTRAGC	58610	58557	42	0	B_CELL	Spike glycoprotein	NEW
1_160	1	MVTIMLCCMTSCCSCLK	60867	60807	49	0	B_CELL	Spike glycoprotein	NEW
1_163	1	TNVVIKVCEFQFCNDPF	58355	58302	42	0	B_CELL	Spike glycoprotein	NEW
1_121	1	QFGRDSADFTDSVRDPQ	1	0	1	0	B_CELL	Spike glycoprotein	NEW
1_151	1	FNATRFPNVYAWQRTKI	1	0	1	0	B_CELL	Spike glycoprotein	NEW
1_140	1	GFIKQYGDCLGDISARD	48	48	0	0	B_CELL	Spike glycoprotein	NEW
1_122	1	FQQFGRDISDTTDAVRDPQT	8	3	5	0	B_CELL	Spike glycoprotein	NEW
1_166	1	VYYPDKVFRSSVLHLTQD	37	37	0	0	B_CELL	Spike glycoprotein	NEW
1_126	1	PFQQFGRDIADITDAVRDPQTLEILDITPCSFGGVSVITPGTNTSNQVA	59	59	0	0	B_CELL	Spike glycoprotein	NEW
1_37	2	GPKLSTQLVKNRCVNFNF	2	0	2	0	B_CELL	Spike glycoprotein	NEW
1_37	2	CGPKLSTQLVKNRCVNF	2	0	2	0	B_CELL	Spike glycoprotein	NEW
1_135	1	KLNDLCFTNVYADSFVV	6	0	6	0	B_CELL	Spike glycoprotein	NEW
1_57	1	TQDLFLPFFSNVTWFHS	8	8	0	0	B_CELL	Spike glycoprotein	NEW
1_72	1	LCPFGEVFNATRFASVY	58466	58413	42	0	B_CELL	Spike glycoprotein	NEW
1_83	1	STGSNVFQTRAGCLIG	58609	58555	43	0	B_CELL	Spike glycoprotein	NEW
1_116	1	TGSFKRLREFVFKNNDGFLHIYGAYQPHVIDI	1	0	1	0	B_CELL	Spike glycoprotein	NEW
1_105	1	CSSDPLSELKCTLKSFNVSKGIYPTSNFRILPSTE	1	0	1	0	B_CELL	Spike glycoprotein	NEW
1_68	1	VYAWNRKRISNCVADYSVLYNST	6	0	6	0	B_CELL	Spike glycoprotein	NEW
1_77	1	DLERKQGNFKNLREFVF	12	12	0	0	B_CELL	Spike glycoprotein	NEW
1_136	1	NPVLPFNDGVYFASTEK	58300	58243	46	0	B_CELL	Spike glycoprotein	NEW
1_59	1	KNFTTAPAICHEGKAHF	5	0	5	0	B_CELL	Spike glycoprotein	NEW
1_48	1	CYGVSSTKLNDLCFTNV	7	7	0	0	B_CELL	Spike glycoprotein	NEW
1_74	1	HEGKAHFPREGV	6	0	6	0	B_CELL	Spike glycoprotein	NEW
1_162	1	GFHPTNGVGYQPYRVVV	1	0	1	0	B_CELL	Spike glycoprotein	NEW
1_125	1	FYEPQIITTDNTFVSGNCDVVIGIVNNTVYDPLQPELDSF	58368	58315	42	0	B_CELL	Spike glycoprotein	NEW
1_129	1	SLGAESSVAYSNNSIAI	2	2	0	0	B_CELL	Spike glycoprotein	NEW
1_64	1	LQYGSFCTQLNRALTGI	60916	60857	48	0	B_CELL	Spike glycoprotein	NEW
1_54	1	LLKYNENGTITDAVDCA	58053	58000	42	0	B_CELL	Spike glycoprotein	NEW
1_28	1	NTQEVFAQVKQIYKTP	60892	60833	48	0	B_CELL	Spike glycoprotein	NEW
1_20	1	KSFTVEKGIYQTSNFRVL	3	3	0	0	B_CELL	Spike glycoprotein	NEW
1_143	1	AIPTNFTISVTTEILPV	60988	60929	48	0	B_CELL	Spike glycoprotein	NEW
1_13	1	IVRFPNITNLCPFG	58502	58443	48	0	B_CELL	Spike glycoprotein	NEW
1_101	1	LLFNKVTLADAGFIKQYGDCLGDISA	46	46	0	0	B_CELL	Spike glycoprotein	NEW
1_114	1	DFCGKGYHLMSFPQSAP	61050	60990	49	0	B_CELL	Spike glycoprotein	NEW
1_30	1	SVAIHADQLTPTWRVY	5	5	0	0	B_CELL	Spike glycoprotein	NEW
1_154	1	AAYYVGYLRPRTFLLKY	3	3	0	0	B_CELL	Spike glycoprotein	NEW
1_44	1	TDAVDCALDPLSEIKCTLKSF	14	14	0	0	B_CELL	Spike glycoprotein	NEW
1_156	1	IKYFGGFNFSQILPDP	8	8	0	0	B_CELL	Spike glycoprotein	NEW
1_21	1	VEKGIYQTSNFRVLPT	3	3	0	0	B_CELL	Spike glycoprotein	NEW
1_98	1	VLYENQKXIANQFNSAI	1	1	0	0	B_CELL	Spike glycoprotein	NEW
1_14	1	VKQIYKTPPIKYFGGFN	8	8	0	0	B_CELL	Spike glycoprotein	NEW
1_161	1	LMSFPQSAPHGVVFLHV	61034	60974	49	0	B_CELL	Spike glycoprotein	NEW
1_94	1	IADYNYKLPDDFTGCVL	1	0	1	0	B_CELL	Spike glycoprotein	NEW
1_102	1	RSFIEDLLFNKVTLADAGFIKQYGDCLGDISARDLICAQKFNGLTVLP	46	46	0	0	B_CELL	Spike glycoprotein	NEW
1_33	1	VSVITPGTNTSNQVAVLYQDVNCTEVPVAIHADQLTPTWRVYSTGSNVFQ	12890	12870	16	0	B_CELL	Spike glycoprotein	NEW
1_60	1	NVFQTRAGCLIGAEHVN	58552	58498	43	0	B_CELL	Spike glycoprotein	NEW
1_123	1	RDISDTTDAVRDPQTLEI	8	3	5	0	B_CELL	Spike glycoprotein	NEW
1_89	1	YSVLYNSTSFSTFKCYG	6	0	6	0	B_CELL	Spike glycoprotein	NEW
1_55	1	RPRTFLLKYNENGTITD	3	3	0	0	B_CELL	Spike glycoprotein	NEW
1_34	1	HADQLTPTWRVYSTGSN	58583	58530	42	0	B_CELL	Spike glycoprotein	NEW
1_65	1	CSNLLLQYGSFCTQLNRALTGIA	60858	60799	48	0	B_CELL	Spike glycoprotein	NEW
1_87	1	AYSNNSIAIPTNFTISV	60969	60911	47	0	B_CELL	Spike glycoprotein	NEW
1_35	1	CTEVSVAIHADQLTPTW	5	5	0	0	B_CELL	Spike glycoprotein	NEW
1_88	1	NFYEPQIITTDNTFVSG	60784	60724	49	0	B_CELL	Spike glycoprotein	NEW
1_25	1	IAGLIAIVMVTIMLCCM	60876	60823	42	0	B_CELL	Spike glycoprotein	NEW
1_26	1	SGNCDVVIGIVNNTVYD	60864	60811	42	0	B_CELL	Spike glycoprotein	NEW
1_131	1	QSIIAYTMSLGAESSVA	2	2	0	0	B_CELL	Spike glycoprotein	NEW
1_147	1	IKCTLKSFTVEKGIYQT	14	14	0	0	B_CELL	Spike glycoprotein	NEW
1_149	1	ISVTTEILPVSMTKTSV	60979	60920	48	0	B_CELL	Spike glycoprotein	NEW
1_144	1	ITPCSFGGVSVITPGTN	58665	58606	48	0	B_CELL	Spike glycoprotein	NEW
1_11	1	AEHVNNSYECDIPIGA	58562	58508	43	0	B_CELL	Spike glycoprotein	NEW
1_148	1	FKNNDGFLHIYGAYQP	1	0	1	0	B_CELL	Spike glycoprotein	NEW
1_92	1	IAAEQDKNTQEVFAQVK	1	1	0	0	B_CELL	Spike glycoprotein	NEW
1_7	1	QILPDPSKPSKRSFIEDLLFNKVTLADAC	1	1	0	0	B_CELL	Spike glycoprotein	NEW
1_90	1	YICGDSTECSNLLLQYG	60969	60916	42	0	B_CELL	Spike glycoprotein	NEW
1_139	1	GIGVTQNVLYENQKXIA	1	1	0	0	B_CELL	Spike glycoprotein	NEW
2_34	3	AATVLQLPQGTTLPK	5	5	0	0	B_CELL	Nucleoprotein	ORIGINAL
2_34	3	NPANNAATVLQLPQGTTLPK	5	5	0	0	B_CELL	Nucleoprotein	NEW
2_34	3	AAXVLQLPQGTTLPK	5	5	0	0	B_CELL	Nucleoprotein	NEW
2_49	1	ALALLLLDRLNQLESKV	2	2	0	0	B_CELL	Nucleoprotein	ORIGINAL
2_2	2	ARPKQRRPQGLPNNT	24	17	7	0	B_CELL	Nucleoprotein	ORIGINAL
2_2	2	ARPKQRRPQGLPNST	24	17	7	0	B_CELL	Nucleoprotein	NEW
2_54	1	DRLNQLESKVSGKGQQQQ	2	2	0	0	B_CELL	Nucleoprotein	ORIGINAL
2_56	1	FFGMSRIGMEVTPSGTW	60729	60669	49	0	B_CELL	Nucleoprotein	ORIGINAL
2_1	5	GALNTPKDHIGTRNPNNNA	59534	59469	54	0	B_CELL	Nucleoprotein	ORIGINAL
2_1	5	TEGALNTPKDHIGTRNPNNN	59534	59469	54	0	B_CELL	Nucleoprotein	ORIGINAL
2_1	5	GALNTPKDHIGTRNPANNAAIVL	59534	59469	54	0	B_CELL	Nucleoprotein	NEW
2_1	5	TEGALNTPKDHIGTRNPSNN	59534	59469	54	0	B_CELL	Nucleoprotein	NEW
2_1	5	GALNTPKDHIGTRNPSNNA	59534	59469	54	0	B_CELL	Nucleoprotein	NEW
2_19	4	GFYAEGSRGGSQASS	237254	237014	196	0	B_CELL	Nucleoprotein	ORIGINAL
2_19	4	PKGFYAEGSRGGSQASSR	237254	237014	196	0	B_CELL	Nucleoprotein	ORIGINAL
2_19	4	GFYAEGSRGGSQAS	237254	237014	196	0	B_CELL	Nucleoprotein	NEW
2_19	4	PKGFYAEGSRGGSQASS	237254	237014	196	0	B_CELL	Nucleoprotein	NEW
2_26	2	GLPNNTASWFTALTQHGK	119169	119051	96	0	B_CELL	Nucleoprotein	ORIGINAL
2_26	2	LPNNTASWFTALTQH	119169	119051	96	0	B_CELL	Nucleoprotein	ORIGINAL
2_11	6	GNFGDQDLIRQGTDYKHW	181817	181654	130	0	B_CELL	Nucleoprotein	ORIGINAL
2_11	6	NFGDQDLIRQGTDYK	181817	181654	130	0	B_CELL	Nucleoprotein	ORIGINAL
2_11	6	NFGDQDLIRQGTDYKHWPQI	181817	181654	130	0	B_CELL	Nucleoprotein	ORIGINAL
2_11	6	NFGDQELIRQGTDYK	181817	181654	130	0	B_CELL	Nucleoprotein	NEW
2_11	6	GNFGDQELIRQGTDYKHW	181817	181654	130	0	B_CELL	Nucleoprotein	NEW
2_11	6	NFGDQELIRQGTDYKHWPQI	181817	181654	130	0	B_CELL	Nucleoprotein	NEW
2_23	3	GSRGGSQASSRSSSR	176171	175991	147	0	B_CELL	Nucleoprotein	ORIGINAL
2_23	3	SQASSRSS	176171	175991	147	0	B_CELL	Nucleoprotein	ORIGINAL
2_23	3	SRGGSQASSRSSSRSR	176171	175991	147	0	B_CELL	Nucleoprotein	ORIGINAL
2_40	1	GTTLPK	59727	59672	44	0	B_CELL	Nucleoprotein	ORIGINAL
2_12	2	IRQGTDYKHWPQIAQFA	60601	60547	43	0	B_CELL	Nucleoprotein	ORIGINAL
2_12	2	IRQGTDYKHWPQIAQFS	60601	60547	43	0	B_CELL	Nucleoprotein	NEW
2_20	2	IVWVATEGALNTPKDHI	59590	59531	48	0	B_CELL	Nucleoprotein	ORIGINAL
2_20	2	IIWVATEGALNTPKDHI	59590	59531	48	0	B_CELL	Nucleoprotein	NEW
2_39	2	KHIDAYKTFPPTEPK	121167	121047	98	0	B_CELL	Nucleoprotein	ORIGINAL
2_39	2	LNKHIDAYKTFPPTEPK	121167	121047	98	0	B_CELL	Nucleoprotein	ORIGINAL
2_38	2	KHIDAYKTFPPTEPKKDKKK	120908	120788	98	0	B_CELL	Nucleoprotein	ORIGINAL
2_38	2	KHIDAYKTFPPTEPKKDKK	120908	120788	98	0	B_CELL	Nucleoprotein	NEW
2_25	1	KHWPQIAQFAPSASAFF	60785	60726	48	0	B_CELL	Nucleoprotein	ORIGINAL
2_18	1	KKSAAEASKKPRQKRTA	60782	60723	49	0	B_CELL	Nucleoprotein	ORIGINAL
2_16	2	KKSAAEASKKPRQKRTATKQYNVTQ	60713	60654	49	0	B_CELL	Nucleoprotein	ORIGINAL
2_16	2	KKSAAEASKKPRQKRTATKAYNVTQ	60713	60654	49	0	B_CELL	Nucleoprotein	NEW
2_57	2	KRTATKQYNVTQAFGRR	60823	60763	49	0	B_CELL	Nucleoprotein	ORIGINAL
2_57	2	KRTATKAYNVTQAFGRR	60823	60763	49	0	B_CELL	Nucleoprotein	NEW
2_37	4	KTFPPTEPKKDKKKK	120948	120828	98	0	B_CELL	Nucleoprotein	ORIGINAL
2_37	4	YKTFPPTEPKKDKKK	120948	120828	98	0	B_CELL	Nucleoprotein	ORIGINAL
2_37	4	YKTFPPTEPKKDKRK	120948	120828	98	0	B_CELL	Nucleoprotein	NEW
2_37	4	KTFPPTEPKKDKRKK	120948	120828	98	0	B_CELL	Nucleoprotein	NEW
2_53	1	KVSGKGQQQQGQTVTKK	2	2	0	0	B_CELL	Nucleoprotein	ORIGINAL
2_50	1	LLPAAD	60842	60783	48	0	B_CELL	Nucleoprotein	ORIGINAL
2_51	1	LPQRQKKQ	60656	60596	49	0	B_CELL	Nucleoprotein	ORIGINAL
2_5	3	LRFPRGQGVPINTNS	59561	59495	55	0	B_CELL	Nucleoprotein	ORIGINAL
2_5	3	GKEDLRFPRGQGVPINTNS	59561	59495	55	0	B_CELL	Nucleoprotein	NEW
2_5	3	LKFPRGQGVPINTNS	59561	59495	55	0	B_CELL	Nucleoprotein	NEW
2_3	5	PKQRRPQGLPNNTASWFT	59607	59534	62	0	B_CELL	Nucleoprotein	ORIGINAL
2_3	5	RPKQRRPQGLPNNTASWF	59607	59534	62	0	B_CELL	Nucleoprotein	ORIGINAL
2_3	5	RRPQGLPNNTASWFT	59607	59534	62	0	B_CELL	Nucleoprotein	ORIGINAL
2_3	5	RPKQRRPQGLPNSTASWF	59607	59534	62	0	B_CELL	Nucleoprotein	NEW
2_3	5	PKQRRPQGLPNSTASWFT	59607	59534	62	0	B_CELL	Nucleoprotein	NEW
2_24	1	QFAPSASAFFGMSRIGM	60813	60753	49	0	B_CELL	Nucleoprotein	ORIGINAL
2_13	1	QGTDYKHW	60839	60785	43	0	B_CELL	Nucleoprotein	ORIGINAL
2_8	2	QIGYYRRATRRVRGGDGK	59503	59443	49	0	B_CELL	Nucleoprotein	ORIGINAL
2_8	2	QIGYYRRATRRIRGGDGK	59503	59443	49	0	B_CELL	Nucleoprotein	NEW
2_32	4	QLPQGTTLPKGFYAE	178739	178574	132	0	B_CELL	Nucleoprotein	ORIGINAL
2_32	4	QLPQGTTLPKGFYAEGSR	178739	178574	132	0	B_CELL	Nucleoprotein	ORIGINAL
2_32	4	QLPQGTTLPKGFYAEGSRGGSQ	178739	178574	132	0	B_CELL	Nucleoprotein	ORIGINAL
2_32	4	QLPQGTTLPKGFYAEGSRGGSE	178739	178574	132	0	B_CELL	Nucleoprotein	NEW
2_43	2	QQQGQTVTKKSAAEASKK	121374	121266	88	0	B_CELL	Nucleoprotein	ORIGINAL
2_43	2	QQGQTVTKKSAAEASKK	121374	121266	88	0	B_CELL	Nucleoprotein	NEW
2_59	2	RGPEQTQGNFGDQDLIR	60604	60545	48	0	B_CELL	Nucleoprotein	ORIGINAL
2_59	2	RGPEQTQGNFGDQELIR	60604	60545	48	0	B_CELL	Nucleoprotein	NEW
2_47	2	RQKKQPTVTLLPAAD	6	5	1	0	B_CELL	Nucleoprotein	ORIGINAL
2_47	2	RQKKQETVTLLPAAD	6	5	1	0	B_CELL	Nucleoprotein	NEW
2_17	2	SKKPRQKRTATKQYNV	60838	60778	49	0	B_CELL	Nucleoprotein	ORIGINAL
2_17	2	SKKPRQKRTATKAYNV	60838	60778	49	0	B_CELL	Nucleoprotein	NEW
2_41	1	TFPPTEPK	60616	60556	49	0	B_CELL	Nucleoprotein	ORIGINAL
2_58	2	TKQYNVTQAFGRRGP	60822	60762	49	0	B_CELL	Nucleoprotein	ORIGINAL
2_58	2	TKAYNVTQAFGRRGP	60822	60762	49	0	B_CELL	Nucleoprotein	NEW
2_33	1	TTLPKGFYAEGSRGG	59638	59583	44	0	B_CELL	Nucleoprotein	ORIGINAL
2_60	2	VTQAFGRRGPEQTQGNFGDQ	121531	121413	96	0	B_CELL	Nucleoprotein	ORIGINAL
2_60	2	YNVTQAFGRRGPEQTQGNF	121531	121413	96	0	B_CELL	Nucleoprotein	ORIGINAL
2_10	1	QIGYYRRATR	59534	59474	49	0	B_CELL	Nucleoprotein	ORIGINAL
2_14	3	DDKDPSFKDNVILLNK	15	0	15	0	B_CELL	Nucleoprotein	NEW
2_14	3	KLDDKDPSFKDNVILL	15	0	15	0	B_CELL	Nucleoprotein	NEW
2_14	3	DDKDPSFKDNVILLNKHIDA	15	0	15	0	B_CELL	Nucleoprotein	NEW
2_55	1	IGTRNPNNNAAIVLQL	5	0	5	0	B_CELL	Nucleoprotein	NEW
2_9	2	NTNSSPDDQIGYYRRATRRI	118961	118853	86	0	B_CELL	Nucleoprotein	NEW
2_9	2	NTNSSPDDQIGYYRRATR	118961	118853	86	0	B_CELL	Nucleoprotein	NEW
2_48	2	KKQPTVTLLPAADLDDF	2	0	2	0	B_CELL	Nucleoprotein	NEW
2_48	2	QRQKKQPTVTLLPAADLDDFSKQ	2	0	2	0	B_CELL	Nucleoprotein	NEW
2_44	2	KDKRKKADETQALPQRQKKQ	18	18	0	0	B_CELL	Nucleoprotein	NEW
2_44	2	TEPKKDKRKKADETQALPQRQKK	18	18	0	0	B_CELL	Nucleoprotein	NEW
2_15	1	FKDNVILLNKHIDAYK	5	0	5	0	B_CELL	Nucleoprotein	NEW
2_45	1	LLPAADLDDFSKQLQQSM	60686	60627	48	0	B_CELL	Nucleoprotein	NEW
2_21	2	RNAPRITFGGPSDST	58148	58094	43	0	B_CELL	Nucleoprotein	NEW
2_21	2	NQRTAPRITFGGPSDS	58148	58094	43	0	B_CELL	Nucleoprotein	NEW
2_29	1	TRRIRGGDGKMKDLSPRW	59510	59455	44	0	B_CELL	Nucleoprotein	NEW
2_28	1	WLTYTGAIKLDDKDPNF	60746	60691	44	0	B_CELL	Nucleoprotein	NEW
2_7	1	HGKEDLRFPRGQGVPI	6	0	6	0	B_CELL	Nucleoprotein	NEW
2_35	1	YLGTGPEAGLPYGANK	59748	59688	49	0	B_CELL	Nucleoprotein	NEW
2_46	1	PTVTLLPAADLDDFSKQLQ	1	0	1	0	B_CELL	Nucleoprotein	NEW
2_30	2	ANKEGIIWVATEGALN	12	2	10	0	B_CELL	Nucleoprotein	NEW
2_30	2	LPYGANKEGIIWVATEGAL	12	2	10	0	B_CELL	Nucleoprotein	NEW
2_4	3	STDNNQNGDRSGARPKQR	15	0	15	0	B_CELL	Nucleoprotein	NEW
2_4	3	TDNNQNGDRSGARPKQRRP	15	0	15	0	B_CELL	Nucleoprotein	NEW
2_4	3	PSDSTDNNQNGDRSGARPKQRRPQ	15	0	15	0	B_CELL	Nucleoprotein	NEW
2_6	1	RFPRGQGVPINTNSSPDDQI	1	0	1	0	B_CELL	Nucleoprotein	NEW
2_42	1	PRWYFYYLGTGPEA	59776	59716	49	0	B_CELL	Nucleoprotein	NEW
2_31	1	EAGLPYGANKEGIIWVA	7	1	6	0	B_CELL	Nucleoprotein	NEW
2_27	2	ASWFTALTQHGKEDLRFPRGQ	12	0	12	0	B_CELL	Nucleoprotein	NEW
2_27	2	WFTALTQHGKEDLRFPR	12	0	12	0	B_CELL	Nucleoprotein	NEW
2_52	1	QALPQRQKKQPTVTLL	1	0	1	0	B_CELL	Nucleoprotein	NEW
2_22	2	APRITFGGPSDSTDNNQN	10	0	10	0	B_CELL	Nucleoprotein	NEW
2_22	2	RITFGGPSDSTDNNQNGDR	10	0	10	0	B_CELL	Nucleoprotein	NEW
2_36	1	MEVTPSGTWLTYTGAIK	60702	60642	49	0	B_CELL	Nucleoprotein	NEW
3_27	2	ALNTLVKQL	122093	121973	98	0	T_CELL	Spike glycoprotein	ORIGINAL
3_27	2	AQALNTLVKQL	122093	121973	98	0	T_CELL	Spike glycoprotein	ORIGINAL
3_131	1	CMTSCCSCLK	60950	60890	49	0	T_CELL	Spike glycoprotein	ORIGINAL
3_96	1	DSFKEELDKY	60982	60922	49	0	T_CELL	Spike glycoprotein	ORIGINAL
3_108	1	FIAGLIAIV	61019	60966	42	0	T_CELL	Spike glycoprotein	ORIGINAL
3_21	1	IITTDNTFV	60933	60873	49	0	T_CELL	Spike glycoprotein	ORIGINAL
3_25	1	LITGRLQSL	61044	60984	49	0	T_CELL	Spike glycoprotein	ORIGINAL
3_92	1	LLFNKVTLA	60898	60839	48	0	T_CELL	Spike glycoprotein	ORIGINAL
3_86	1	LLQYGSFCT	61016	60957	48	0	T_CELL	Spike glycoprotein	ORIGINAL
3_30	1	NLNESLIDL	61040	60981	48	0	T_CELL	Spike glycoprotein	ORIGINAL
3_28	1	QALNTLVKQLSSNFGAI	61033	60973	49	0	T_CELL	Spike glycoprotein	ORIGINAL
3_31	1	RLNEVAKNL	61004	60945	49	0	T_CELL	Spike glycoprotein	ORIGINAL
3_98	1	RVDFCGKGY	61060	61000	49	0	T_CELL	Spike glycoprotein	ORIGINAL
3_116	1	SEPVLKGVKL	60637	60577	49	0	T_CELL	Spike glycoprotein	ORIGINAL
3_29	2	VLNDILSRL	122119	121999	98	0	T_CELL	Spike glycoprotein	ORIGINAL
3_29	2	SVLNDILSRL	122119	121999	98	0	T_CELL	Spike glycoprotein	ORIGINAL
3_7	1	VNFNFNGL	58699	58639	49	0	T_CELL	Spike glycoprotein	ORIGINAL
3_4	1	VVFLHVTYV	61030	60970	49	0	T_CELL	Spike glycoprotein	ORIGINAL
3_52	2	GAALQIPFAMQMAYRF	121993	121875	96	0	T_CELL	Spike glycoprotein	ORIGINAL
3_52	2	LQIPFAMQMAY	121993	121875	96	0	T_CELL	Spike glycoprotein	ORIGINAL
3_117	1	MAYRFNGIGVTQNVLY	61051	60991	49	0	T_CELL	Spike glycoprotein	ORIGINAL
3_129	2	QLIRAAEIRASANLAATK	121953	121833	98	0	T_CELL	Spike glycoprotein	ORIGINAL
3_129	2	AEIRASANLAATK	121953	121833	98	0	T_CELL	Spike glycoprotein	ORIGINAL
3_89	1	DDFTGCVIAWNSNNL	58532	58478	43	0	T_CELL	Spike glycoprotein	ORIGINAL
3_6	2	FTTAPAICHDGKAHF	60890	60832	47	0	T_CELL	Spike glycoprotein	ORIGINAL
3_6	2	EKNFTTAPAICHEGKAHF	60890	60832	47	0	T_CELL	Spike glycoprotein	NEW
3_8	1	KNKCVNFNFNGLTGT	58668	58614	43	0	T_CELL	Spike glycoprotein	ORIGINAL
3_48	1	LLHAPATVCGPKKST	58402	58349	42	0	T_CELL	Spike glycoprotein	ORIGINAL
3_3	2	PHGVVFLHVTYVPAQ	122025	121906	97	0	T_CELL	Spike glycoprotein	ORIGINAL
3_3	2	APHGVVFLHVTYV	122025	121906	97	0	T_CELL	Spike glycoprotein	ORIGINAL
3_125	2	SFPQSAPHGVVFLHV	122079	121959	98	0	T_CELL	Spike glycoprotein	ORIGINAL
3_125	2	LMSFPQSAPHGVVFLHV	122079	121959	98	0	T_CELL	Spike glycoprotein	NEW
3_90	2	VGGNYNYLYRLFRKS	116969	116881	66	0	T_CELL	Spike glycoprotein	ORIGINAL
3_90	2	NYNYLYRLFRK	116969	116881	66	0	T_CELL	Spike glycoprotein	ORIGINAL
3_46	1	VVLSFELLHAPATVC	58461	58408	42	0	T_CELL	Spike glycoprotein	ORIGINAL
3_12	1	YNYKLPDDFTGCVIA	58642	58583	48	0	T_CELL	Spike glycoprotein	ORIGINAL
3_80	1	AGCLIGAEHVNNSYECDIPIGAGICASYQTQTNSPRRARSVAS	57992	57939	42	0	T_CELL	Spike glycoprotein	ORIGINAL
3_75	1	ARSVASQSIIAYTMSLGAENSVAYSNNSIAIPTNFTISVTTEI	58440	58387	42	0	T_CELL	Spike glycoprotein	ORIGINAL
3_76	1	AYSNNSIAIPTNFTISV	60969	60911	47	0	T_CELL	Spike glycoprotein	ORIGINAL
3_41	1	CALDPLSETK	58172	58119	42	0	T_CELL	Spike glycoprotein	ORIGINAL
3_42	1	CTFEYVSQPFLM	58456	58403	42	0	T_CELL	Spike glycoprotein	ORIGINAL
3_71	1	DLGDISGINASVVNIQKEIDRLNEVAKNLNESLIDLQELGKYE	60738	60680	48	0	T_CELL	Spike glycoprotein	ORIGINAL
3_118	1	DLPIGINITRFQTL	58493	58435	47	0	T_CELL	Spike glycoprotein	ORIGINAL
3_111	1	EILDITPCSF	58576	58517	48	0	T_CELL	Spike glycoprotein	ORIGINAL
3_51	1	ELGKYEQYIKWPWYIWLGFIAGLIAIVMVTIMLCCMTSCCSCL	59887	59834	42	0	T_CELL	Spike glycoprotein	ORIGINAL
3_81	1	FASTEKSNIIRGWIFGTTLDSKTQSLLIVNNATNVVIKVCEFQ	58148	58095	42	0	T_CELL	Spike glycoprotein	ORIGINAL
3_100	1	FCNDPFLGVYY	58215	58162	42	0	T_CELL	Spike glycoprotein	ORIGINAL
3_23	1	FGEVFNATRFASVY	58476	58423	42	0	T_CELL	Spike glycoprotein	ORIGINAL
3_32	1	FLPFFSNVTWFHAI	58421	58368	42	0	T_CELL	Spike glycoprotein	ORIGINAL
3_69	1	FNGIGVTQNVLYENQKLIANQFNSAIGKIQDSLSSTASALGKL	60100	60040	49	0	T_CELL	Spike glycoprotein	ORIGINAL
3_126	1	FPQSAPHGVVF	61062	61002	49	0	T_CELL	Spike glycoprotein	ORIGINAL
3_20	1	FTISVTTEIL	61027	60968	48	0	T_CELL	Spike glycoprotein	ORIGINAL
3_97	1	FVFKNIDGY	58449	58396	42	0	T_CELL	Spike glycoprotein	ORIGINAL
3_59	1	GFIKQYGDCLGDIAARDLICAQKFNGLTVLPPLLTDEMIAQYT	60179	60120	48	0	T_CELL	Spike glycoprotein	ORIGINAL
3_2	1	GTHWFVTQR	60999	60944	44	0	T_CELL	Spike glycoprotein	ORIGINAL
3_22	1	GTITSGWTF	61031	60972	48	0	T_CELL	Spike glycoprotein	ORIGINAL
3_95	1	GYQPYRVVVLSF	58581	58527	43	0	T_CELL	Spike glycoprotein	ORIGINAL
3_128	1	HVTYVPAQEKNF	60908	60849	48	0	T_CELL	Spike glycoprotein	ORIGINAL
3_73	1	IGAEHVNNSY	58582	58528	43	0	T_CELL	Spike glycoprotein	ORIGINAL
3_112	1	ILPDPSKPSK	60931	60872	48	0	T_CELL	Spike glycoprotein	ORIGINAL
3_68	1	ILSRLDKVEAEVQIDRLITGRLQSLQTYVTQQLIRAAEIRASA	60937	60877	49	0	T_CELL	Spike glycoprotein	ORIGINAL
3_16	1	IYSKHTPINL	58492	58439	42	0	T_CELL	Spike glycoprotein	ORIGINAL
3_63	1	KDFGGFNFSQILPDPSKPSKRSFIEDLLFNKVTLADAGFIKQY	60572	60514	47	0	T_CELL	Spike glycoprotein	ORIGINAL
3_17	1	KEIDRLNEV	61031	60972	49	0	T_CELL	Spike glycoprotein	ORIGINAL
3_38	1	KLNDLCFTNVYADSFVIR	58578	58525	42	0	T_CELL	Spike glycoprotein	ORIGINAL
3_13	1	KLPDDFTGCV	58657	58597	49	0	T_CELL	Spike glycoprotein	ORIGINAL
3_18	1	KPFERDISTEIY	58610	58551	48	0	T_CELL	Spike glycoprotein	ORIGINAL
3_14	1	KQIYKTPPIKDF	60937	60878	48	0	T_CELL	Spike glycoprotein	ORIGINAL
3_99	1	KSWMESEFRVY	58358	58305	42	0	T_CELL	Spike glycoprotein	ORIGINAL
3_19	1	KTSVDCTMYI	61031	60971	49	0	T_CELL	Spike glycoprotein	ORIGINAL
3_83	1	KVCEFQFCNDPFLGVYYHKNNKSWMESEFRVYSSANNCTFEYV	57919	57866	42	0	T_CELL	Spike glycoprotein	ORIGINAL
3_109	1	LEPLVDLPI	58537	58479	47	0	T_CELL	Spike glycoprotein	ORIGINAL
3_85	1	LGAENSVAYSNN	60967	60909	47	0	T_CELL	Spike glycoprotein	ORIGINAL
3_26	1	LITGRLQSLQTYV	61035	60975	49	0	T_CELL	Spike glycoprotein	ORIGINAL
3_10	1	LLALHRSYL	58472	58414	47	0	T_CELL	Spike glycoprotein	ORIGINAL
3_64	1	LPDDFTGCVIAWNSNNLDSKVGGNYNYLYRLFRKSNLKPFERD	58307	58263	33	0	T_CELL	Spike glycoprotein	ORIGINAL
3_114	1	LPPAYTNSF	58272	58219	42	0	T_CELL	Spike glycoprotein	ORIGINAL
3_11	1	LPQGFSAL	58366	58313	42	0	T_CELL	Spike glycoprotein	ORIGINAL
3_130	1	LSSTASALGK	60798	60738	49	0	T_CELL	Spike glycoprotein	ORIGINAL
3_53	1	MIAQYTSALLAGTITSGWTFGAGAALQIPFAMQMAYRFNGIGV	60756	60697	48	0	T_CELL	Spike glycoprotein	ORIGINAL
3_105	1	NGVEGFNCY	58533	58481	41	0	T_CELL	Spike glycoprotein	ORIGINAL
3_122	1	NLDSKVGGNY	58487	58433	43	0	T_CELL	Spike glycoprotein	ORIGINAL
3_87	1	NQKLIANQF	61006	60946	49	0	T_CELL	Spike glycoprotein	ORIGINAL
3_47	1	PTNGVGYQPYRVVVLSFELLHAPATVCGPKKSTNLVKNKCVNF	58308	58258	39	0	T_CELL	Spike glycoprotein	ORIGINAL
3_123	1	QEVFAQVKQIYK	60927	60868	48	0	T_CELL	Spike glycoprotein	ORIGINAL
3_5	2	QSAPHGVVFLHVTYVPAQEKNFTTAPAICHDGKAHFPREGVFV	60665	60612	42	0	T_CELL	Spike glycoprotein	ORIGINAL
3_5	2	QSAPHGVVFLHVTYVPSQEKNFTTAPAICHDGKAHFPREGVFV	60665	60612	42	0	T_CELL	Spike glycoprotein	NEW
3_9	1	REGVFVSNGTHW	61018	60958	49	0	T_CELL	Spike glycoprotein	ORIGINAL
3_55	1	RISNCVADY	58571	58512	48	0	T_CELL	Spike glycoprotein	ORIGINAL
3_93	1	RLFRKSNLK	58607	58553	43	0	T_CELL	Spike glycoprotein	ORIGINAL
3_84	1	RQIAPGQTGKIADYNYKL	58571	58518	42	0	T_CELL	Spike glycoprotein	ORIGINAL
3_79	1	RSVASQSIIAYTMSL	58591	58538	42	0	T_CELL	Spike glycoprotein	ORIGINAL
3_39	1	SETKCTLKSFTVEK	57951	57898	42	0	T_CELL	Spike glycoprotein	ORIGINAL
3_34	1	STQDLFLPFF	58082	58029	42	0	T_CELL	Spike glycoprotein	ORIGINAL
3_65	1	SVTTEILPVSMTKTSVDCTMYICGDSTECSNLLLQYGSFCTQL	60882	60829	42	0	T_CELL	Spike glycoprotein	ORIGINAL
3_78	1	SYQTQTNSPRRARSVA	58193	58140	42	0	T_CELL	Spike glycoprotein	ORIGINAL
3_132	1	TEKSNIIRGW	58331	58273	47	0	T_CELL	Spike glycoprotein	ORIGINAL
3_113	1	TLDSKTQSL	58493	58440	42	0	T_CELL	Spike glycoprotein	ORIGINAL
3_54	1	TLLALHRSYLTPGDSSSGWTAGAAAYYVGYLQPRTFLLKYNEN	57198	57153	34	0	T_CELL	Spike glycoprotein	ORIGINAL
3_119	1	TPINLVRDL	58345	58292	42	0	T_CELL	Spike glycoprotein	ORIGINAL
3_115	1	TVYDPLQPELDSFK	58703	58643	49	0	T_CELL	Spike glycoprotein	ORIGINAL
3_67	2	VEAEVQIDRLITGR	122072	121952	98	0	T_CELL	Spike glycoprotein	ORIGINAL
3_67	2	SRLDKVEAEVQIDRLITGR	122072	121952	98	0	T_CELL	Spike glycoprotein	NEW
3_124	1	VLPFNDGVYFASTEK	58303	58246	46	0	T_CELL	Spike glycoprotein	ORIGINAL
3_62	1	VLPPLLTDEMIAQYT	60996	60937	48	0	T_CELL	Spike glycoprotein	ORIGINAL
3_72	1	VLYQDVNCTEVPVAIHADQLTPTWRVYSTGSNVFQTRAGCLIG	12881	12861	16	0	T_CELL	Spike glycoprotein	ORIGINAL
3_110	1	VQPTESIVRFPNITNLCPF	57897	57843	43	0	T_CELL	Spike glycoprotein	ORIGINAL
3_82	1	VYSSANNCTFEY	58536	58478	47	0	T_CELL	Spike glycoprotein	ORIGINAL
3_101	1	VYSTGSNVFQTR	58642	58588	43	0	T_CELL	Spike glycoprotein	ORIGINAL
3_106	1	VYYPDKVFRSSVLH	58360	58307	42	0	T_CELL	Spike glycoprotein	ORIGINAL
3_44	1	WIFGTTLDSK	58435	58382	42	0	T_CELL	Spike glycoprotein	ORIGINAL
3_107	1	WTAGAAAYYVGY	57727	57682	34	0	T_CELL	Spike glycoprotein	ORIGINAL
3_57	1	YAWNRKRISNCVADYSVLYNSASFSTFKCYGVSPTKLNDLCFT	58384	58333	40	0	T_CELL	Spike glycoprotein	ORIGINAL
3_49	1	YEQYIKWPWYI	60293	60233	49	0	T_CELL	Spike glycoprotein	ORIGINAL
3_127	1	YFPLQSYGF	58593	58539	43	0	T_CELL	Spike glycoprotein	ORIGINAL
3_121	1	YHLMSFPQSA	61058	60998	49	0	T_CELL	Spike glycoprotein	ORIGINAL
3_94	1	YSVLYNSASFSTFK	58500	58449	40	0	T_CELL	Spike glycoprotein	ORIGINAL
3_43	1	YYVGYLQPRTFLL	58066	58013	42	0	T_CELL	Spike glycoprotein	ORIGINAL
3_50	1	LQQLGKYEQYIKWPWYIWL	12	12	0	0	T_CELL	Spike glycoprotein	NEW
3_60	1	AQKFNGLTVLPPLLTDEM	60901	60841	49	0	T_CELL	Spike glycoprotein	NEW
3_56	1	KRISNCVADYSVLYNST	6	0	6	0	T_CELL	Spike glycoprotein	NEW
3_36	1	NFNGLTGTGVLTESSKKF	2	1	1	0	T_CELL	Spike glycoprotein	NEW
3_37	1	IYQTSNFRVLPTESIVRF	3	3	0	0	T_CELL	Spike glycoprotein	NEW
3_74	1	AGCLIGAEHVNNSYECDI	58546	58492	43	0	T_CELL	Spike glycoprotein	NEW
3_77	1	QSIIAYTMSLGAESSVAY	2	2	0	0	T_CELL	Spike glycoprotein	NEW
3_33	1	HLTQDLFLPFFSNVTWFH	37	37	0	0	T_CELL	Spike glycoprotein	NEW
3_45	1	IRGWIFGTTLNSKTQSLL	6	6	0	0	T_CELL	Spike glycoprotein	NEW
3_104	1	SSKKFLPFQQFGRDI	2	1	1	0	T_CELL	Spike glycoprotein	NEW
3_66	1	TECSNLLLQYGSFCTQL	60986	60933	42	0	T_CELL	Spike glycoprotein	NEW
3_35	1	LIPLWKLPLGLNITNFK	1	0	1	0	T_CELL	Spike glycoprotein	NEW
3_120	1	VIGIVNNTVYDPLQPEL	58708	58648	49	0	T_CELL	Spike glycoprotein	NEW
3_1	2	WFITQRNFYEPQII	32	22	10	0	T_CELL	Spike glycoprotein	NEW
3_1	2	GTHWFITQRNFYEPQ	32	22	10	0	T_CELL	Spike glycoprotein	NEW
3_61	1	GFIKQYGDCLGDISARDL	48	48	0	0	T_CELL	Spike glycoprotein	NEW
3_15	1	VKQIYKTPPIKYFGGFNF	8	8	0	0	T_CELL	Spike glycoprotein	NEW
3_58	1	STSFSTFKCYGVSPTKL	6	0	6	0	T_CELL	Spike glycoprotein	NEW
3_91	1	NYNYRYRLFRKSNLKPF	2	2	0	0	T_CELL	Spike glycoprotein	NEW
3_24	1	FVSGNCDVVIGIVNNTVY	60801	60748	42	0	T_CELL	Spike glycoprotein	NEW
3_40	1	CSSDPLSELKCTLKSFNV	1	0	1	0	T_CELL	Spike glycoprotein	NEW
3_70	1	VLHENQKLIANQFNSAIGKI	2	2	0	0	T_CELL	Spike glycoprotein	NEW
3_103	1	KSFTVEKGIYQTSNFRVL	3	3	0	0	T_CELL	Spike glycoprotein	NEW
3_102	1	KVFRSSVLHLTQDLFLPF	37	37	0	0	T_CELL	Spike glycoprotein	NEW
3_88	1	DIPVGAGICASYHSMSSL	2	0	2	0	T_CELL	Spike glycoprotein	NEW
4_22	1	AEGSRGGSQA	59620	59560	49	0	T_CELL	Nucleoprotein	ORIGINAL
4_41	5	AFFGMSRIGMEVTPSGTW	303687	303387	245	0	T_CELL	Nucleoprotein	ORIGINAL
4_41	5	FGMSRIGMEVTPSGT	303687	303387	245	0	T_CELL	Nucleoprotein	ORIGINAL
4_41	5	GMSRIGMEVTPSGTW	303687	303387	245	0	T_CELL	Nucleoprotein	ORIGINAL
4_41	5	MSRIGMEVTPSGTW	303687	303387	245	0	T_CELL	Nucleoprotein	NEW
4_41	5	FFGMSRIGMEVTPSGTW	303687	303387	245	0	T_CELL	Nucleoprotein	NEW
4_4	4	ALNTPKDHI	178815	178637	145	0	T_CELL	Nucleoprotein	ORIGINAL
4_4	4	GIVWVATEGALNTPKDHIGT	178815	178637	145	0	T_CELL	Nucleoprotein	ORIGINAL
4_4	4	ATEGALNTPKDHI	178815	178637	145	0	T_CELL	Nucleoprotein	ORIGINAL
4_4	4	GIIWVATEGALNTPKDHIGT	178815	178637	145	0	T_CELL	Nucleoprotein	NEW
4_43	2	AQFAPSASAFFGMSR	121633	121513	98	0	T_CELL	Nucleoprotein	ORIGINAL
4_43	2	AQFAPSASAFFGMSRIGM	121633	121513	98	0	T_CELL	Nucleoprotein	ORIGINAL
4_53	2	ARPKQRRPQGLPNNT	24	17	7	0	T_CELL	Nucleoprotein	ORIGINAL
4_53	2	ARPKQRRPQGLPNST	24	17	7	0	T_CELL	Nucleoprotein	NEW
4_7	8	GKMKELSPRWYFYYL	298223	297923	245	0	T_CELL	Nucleoprotein	ORIGINAL
4_7	8	KMKELSPRWYFYYLG	298223	297923	245	0	T_CELL	Nucleoprotein	ORIGINAL
4_7	8	MKELSPRWYFYYLGT	298223	297923	245	0	T_CELL	Nucleoprotein	ORIGINAL
4_7	8	LSPRWYFYYL	298223	297923	245	0	T_CELL	Nucleoprotein	ORIGINAL
4_7	8	GKMKDLSPRWYFYYLGTGP	298223	297923	245	0	T_CELL	Nucleoprotein	NEW
4_7	8	MKDLSPRWYFYYLGT	298223	297923	245	0	T_CELL	Nucleoprotein	NEW
4_7	8	KMKDLSPRWYFYYLG	298223	297923	245	0	T_CELL	Nucleoprotein	NEW
4_7	8	GKMKDLSPRWYFYYL	298223	297923	245	0	T_CELL	Nucleoprotein	NEW
4_42	1	GMSRIGMEV	60860	60800	49	0	T_CELL	Nucleoprotein	ORIGINAL
4_38	4	GYYRRATRRVRGGDG	119038	118918	98	0	T_CELL	Nucleoprotein	ORIGINAL
4_38	4	QIGYYRRATRRVRGGDGK	119038	118918	98	0	T_CELL	Nucleoprotein	ORIGINAL
4_38	4	GYYRRATRRIRGGDG	119038	118918	98	0	T_CELL	Nucleoprotein	NEW
4_38	4	QIGYYRRATRRIRGGDGK	119038	118918	98	0	T_CELL	Nucleoprotein	NEW
4_12	2	ILLNKHIDA	121831	121711	98	0	T_CELL	Nucleoprotein	ORIGINAL
4_12	2	ILLNKHID	121831	121711	98	0	T_CELL	Nucleoprotein	ORIGINAL
4_13	3	ILLNKHIDAYKTFPP	182228	182048	147	0	T_CELL	Nucleoprotein	ORIGINAL
4_13	3	VILLNKHIDAYKTFP	182228	182048	147	0	T_CELL	Nucleoprotein	ORIGINAL
4_13	3	LLNKHIDAYKTFP	182228	182048	147	0	T_CELL	Nucleoprotein	ORIGINAL
4_57	2	IRQGTDYKHWPQIAQFA	60601	60547	43	0	T_CELL	Nucleoprotein	ORIGINAL
4_57	2	IRQGTDYKHWPQIAQFS	60601	60547	43	0	T_CELL	Nucleoprotein	NEW
4_14	2	KHIDAYKTFPPTEPK	121164	121044	98	0	T_CELL	Nucleoprotein	ORIGINAL
4_14	2	LLNKHIDAYKTFPPTEPK	121164	121044	98	0	T_CELL	Nucleoprotein	ORIGINAL
4_46	1	KHWPQIAQFAPSASAFF	60785	60726	48	0	T_CELL	Nucleoprotein	ORIGINAL
4_30	3	LALLLLDRL	182488	182318	137	0	T_CELL	Nucleoprotein	ORIGINAL
4_30	3	LLLDRLNQL	182488	182318	137	0	T_CELL	Nucleoprotein	ORIGINAL
4_30	3	GDAALALLLLDRLNQL	182488	182318	137	0	T_CELL	Nucleoprotein	ORIGINAL
4_49	1	LPNNTASWFTALTQH	59587	59528	48	0	T_CELL	Nucleoprotein	ORIGINAL
4_61	1	LQLPQGTTL	59751	59696	44	0	T_CELL	Nucleoprotein	ORIGINAL
4_21	2	PKGFYAEGSRGGSQASSR	118501	118381	98	0	T_CELL	Nucleoprotein	ORIGINAL
4_21	2	PKGFYAEGSRGGSQASS	118501	118381	98	0	T_CELL	Nucleoprotein	NEW
4_3	3	QKRTATKQYNVTQAF	60842	60782	49	0	T_CELL	Nucleoprotein	ORIGINAL
4_3	3	QKRTATKAYNVTQAF	60842	60782	49	0	T_CELL	Nucleoprotein	NEW
4_3	3	RQKRTATKAYNVIQAFGRRG	60842	60782	49	0	T_CELL	Nucleoprotein	NEW
4_59	2	QQQGQTVTKKSAAEASKK	121374	121266	88	0	T_CELL	Nucleoprotein	ORIGINAL
4_59	2	QQGQTVTKKSAAEASKK	121374	121266	88	0	T_CELL	Nucleoprotein	NEW
4_60	1	QQQQGQTVTK	60805	60750	44	0	T_CELL	Nucleoprotein	ORIGINAL
4_9	2	RGGDGKMKELSPRWY	59530	59470	49	0	T_CELL	Nucleoprotein	ORIGINAL
4_9	2	RGGDGKMKDLSPRWY	59530	59470	49	0	T_CELL	Nucleoprotein	NEW
4_33	1	RLNQLESKV	2	2	0	0	T_CELL	Nucleoprotein	ORIGINAL
4_48	1	RRPQGLPNNTASWFT	59559	59500	48	0	T_CELL	Nucleoprotein	ORIGINAL
4_44	1	SASAFFGMSRIGMEV	60820	60760	49	0	T_CELL	Nucleoprotein	ORIGINAL
4_1	2	SKKPRQKRTATKQYNV	60838	60778	49	0	T_CELL	Nucleoprotein	ORIGINAL
4_1	2	SKKPRQKRTATKAYNV	60838	60778	49	0	T_CELL	Nucleoprotein	NEW
4_64	2	SPRWYFYYLGTGPEA	119541	119421	98	0	T_CELL	Nucleoprotein	ORIGINAL
4_64	2	LSPRWYFYYLGTGPEAGL	119541	119421	98	0	T_CELL	Nucleoprotein	NEW
4_45	1	SQASSRSSSR	58609	58549	49	0	T_CELL	Nucleoprotein	ORIGINAL
4_11	4	YKTFPPTEPKKDKKK	120942	120822	98	0	T_CELL	Nucleoprotein	ORIGINAL
4_11	4	YKTFPPTEPKKDKKKK	120942	120822	98	0	T_CELL	Nucleoprotein	ORIGINAL
4_11	4	YKTFPPTEPKKDKRKK	120942	120822	98	0	T_CELL	Nucleoprotein	NEW
4_11	4	YKTFPPTEPKKDKRK	120942	120822	98	0	T_CELL	Nucleoprotein	NEW
4_39	4	DDQIGYYRRATRRVR	178468	178300	135	0	T_CELL	Nucleoprotein	ORIGINAL
4_39	4	PDDQIGYYRRATRRIRGGD	178468	178300	135	0	T_CELL	Nucleoprotein	NEW
4_39	4	PDDQIGYYRRATRRI	178468	178300	135	0	T_CELL	Nucleoprotein	NEW
4_39	4	DDQIGYYRRATRRIR	178468	178300	135	0	T_CELL	Nucleoprotein	NEW
4_8	2	GDGKMKELSPRWYFY	59537	59477	49	0	T_CELL	Nucleoprotein	ORIGINAL
4_8	2	GDGKMKDLSPRWYFY	59537	59477	49	0	T_CELL	Nucleoprotein	NEW
4_18	4	MEVTPSGTWL	243019	242779	196	0	T_CELL	Nucleoprotein	ORIGINAL
4_18	4	GMEVTPSGTWLTY	243019	242779	196	0	T_CELL	Nucleoprotein	ORIGINAL
4_18	4	MEVTPSGTWLTY	243019	242779	196	0	T_CELL	Nucleoprotein	NEW
4_18	4	IGMEVTPSGTWLTY	243019	242779	196	0	T_CELL	Nucleoprotein	NEW
4_2	2	TKQYNVTQAF	60866	60806	49	0	T_CELL	Nucleoprotein	ORIGINAL
4_2	2	KAYNVTQAF	60866	60806	49	0	T_CELL	Nucleoprotein	ORIGINAL
4_15	1	AYKTFPPTEPK	60587	60527	49	0	T_CELL	Nucleoprotein	ORIGINAL
4_63	2	DLSPRWYFYYLGTGPEAGLPYGANKDGIIWVATEGALN	59547	59493	43	0	T_CELL	Nucleoprotein	ORIGINAL
4_63	2	DLSPRWYFYYLGTGPESGLPYGANKDGIIWVATEGALN	59547	59493	43	0	T_CELL	Nucleoprotein	NEW
4_34	1	FSKQLQQSM	60898	60838	49	0	T_CELL	Nucleoprotein	ORIGINAL
4_67	1	GTGPEAGLPY	59756	59696	49	0	T_CELL	Nucleoprotein	ORIGINAL
4_17	2	GVPINTNSSPDDQIGYYRRATRRIRGGDGKMKDLSPRW	59410	59356	43	0	T_CELL	Nucleoprotein	ORIGINAL
4_17	2	GIPINTNSSPDDQIGYYRRATRRIRGGDGKMKDLSPRW	59410	59356	43	0	T_CELL	Nucleoprotein	NEW
4_28	1	KFPRGQGVPI	59561	59507	43	0	T_CELL	Nucleoprotein	ORIGINAL
4_32	1	LPAADLDDF	60710	60650	49	0	T_CELL	Nucleoprotein	ORIGINAL
4_51	2	NTNSSPDDQIGYY	119028	118920	86	0	T_CELL	Nucleoprotein	ORIGINAL
4_51	2	PINTNSSPDDQIGYY	119028	118920	86	0	T_CELL	Nucleoprotein	NEW
4_58	2	QELIRQGTDYKHW	60791	60737	43	0	T_CELL	Nucleoprotein	ORIGINAL
4_58	2	QELTRQGTDYKHW	60791	60737	43	0	T_CELL	Nucleoprotein	NEW
4_35	1	QRRPQGLPNNTASWFTALTQHGKEDLKFPRGQGVPINT	59413	59359	43	0	T_CELL	Nucleoprotein	ORIGINAL
4_5	1	RIRGGDGKMK	59556	59501	44	0	T_CELL	Nucleoprotein	ORIGINAL
4_47	1	RNPANNAAIVL	59690	59635	44	0	T_CELL	Nucleoprotein	ORIGINAL
4_23	1	SSRGTSPAR	42307	42255	42	0	T_CELL	Nucleoprotein	ORIGINAL
4_62	1	VLQLPQGTTLPKGFYA	59650	59595	44	0	T_CELL	Nucleoprotein	ORIGINAL
4_40	1	YYRRATRRIR	59552	59497	44	0	T_CELL	Nucleoprotein	ORIGINAL
4_19	1	GMEVTPSGTWLTYTGAIK	60694	60634	49	0	T_CELL	Nucleoprotein	NEW
4_36	1	ALTQHGKEDLRFPRG	6	0	6	0	T_CELL	Nucleoprotein	NEW
4_27	1	IKLDDKDPSFKDNVILL	5	0	5	0	T_CELL	Nucleoprotein	NEW
4_54	1	RNAPRITFGGPSDST	58147	58093	43	0	T_CELL	Nucleoprotein	NEW
4_10	1	TRRIRGGDGKMKDLSPRW	59510	59455	44	0	T_CELL	Nucleoprotein	NEW
4_16	1	PSFKDNVILLNKHIDAYK	5	0	5	0	T_CELL	Nucleoprotein	NEW
4_37	1	ASWFTALTQHGKEDL	59501	59441	49	0	T_CELL	Nucleoprotein	NEW
4_66	1	YLGTGPEAGLPYGANK	59748	59688	49	0	T_CELL	Nucleoprotein	NEW
4_65	2	FYYLGTGPEAGLPYG	119509	119389	98	0	T_CELL	Nucleoprotein	NEW
4_65	2	YFYYLGTGPEAGL	119509	119389	98	0	T_CELL	Nucleoprotein	NEW
4_24	2	WLTYTGAIKLDDKDP	121491	121376	93	0	T_CELL	Nucleoprotein	NEW
4_24	2	TWLTYTGAIKLDDKDPNF	121491	121376	93	0	T_CELL	Nucleoprotein	NEW
4_50	2	GQGVPINTNSSPDDQ	59539	59484	44	0	T_CELL	Nucleoprotein	NEW
4_50	2	RFPRGQGVPINTNSSPDDQI	59539	59484	44	0	T_CELL	Nucleoprotein	NEW
4_31	1	MAGNGGDAALAXXXLDRLNQLESKM	1	1	0	0	T_CELL	Nucleoprotein	NEW
4_52	2	NTNSSPDDQIGYYRRATR	118989	118881	86	0	T_CELL	Nucleoprotein	NEW
4_52	2	NSSPDDQIGYYRRAT	118989	118881	86	0	T_CELL	Nucleoprotein	NEW
4_29	1	GKEDLRFPRGQGVPI	6	0	6	0	T_CELL	Nucleoprotein	NEW
4_6	1	RATRRIRGGDGKMKD	59493	59438	44	0	T_CELL	Nucleoprotein	NEW
4_55	1	ITFGGPSDSTDNNQN	5	0	5	0	T_CELL	Nucleoprotein	NEW
4_20	1	TPSGTWLTYTGAIKL	60725	60665	49	0	T_CELL	Nucleoprotein	NEW
4_25	1	TWLTYTGAIKLDDKDPSFKDNVILL	5	0	5	0	T_CELL	Nucleoprotein	NEW
4_26	1	GAIKLDDKDPSFKDN	5	0	5	0	T_CELL	Nucleoprotein	NEW
4_56	1	ANKEGIIWVATEGAL	6	1	5	0	T_CELL	Nucleoprotein	NEW
