# Supplementary material for: Predicting Epitope Candidates for SARS-CoV-2
Source: Viruses. 2022 Aug 21;14(8):1837. doi: 10.3390/v14081837 (PMC9416013; doi:10.3390/v14081837)
Supplement: Supplementary file 1 [file viruses-14-01837-s001.zip › Supplemental_Data/SD4.csv]

EPITOPE_SEQUENCE	PRESENCE_TOTAL_ACCESSION	PRESENCE_PERCENT_ACCESSIONS	START_POSITION_ALIGNED_SEQUENCE	EPITOPE_TYPE	PROTEIN_NAME	EPITOPE_STATUS
SSLMRGVYYPDDIYRS	1	1.6333997582568358e-05	38	B_CELL	Spike glycoprotein	NEW
VYYPDKVFRSSVLHLTQD	37	0.000604357910555	44	B_CELL	Spike glycoprotein	NEW
FRSSVLHLTQDLFLPFF	37	0.000604357910555	51	B_CELL	Spike glycoprotein	NEW
TQDLFLPFFSNVTWFHS	8	0.0001306719806605	59	B_CELL	Spike glycoprotein	NEW
NPVLPFNDGVYFASTEK	58465	0.9549671686648592	90	B_CELL	Spike glycoprotein	NEW
DGIYFAATEKSNIVRGW	1	1.6333997582568358e-05	97	B_CELL	Spike glycoprotein	NEW
GWIFGTTLNSKTQSLLI	6	9.800398549541016e-05	112	B_CELL	Spike glycoprotein	NEW
TNVVIKVCEFQFCNDPF	58520	0.9558655385319004	133	B_CELL	Spike glycoprotein	NEW
DLERKQGNFKNLREFVF	12	0.0001960079709908	187	B_CELL	Spike glycoprotein	NEW
TGSFKRLREFVFKNNDGFLHIYGAYQPHVIDI	1	1.6333997582568358e-05	192	B_CELL	Spike glycoprotein	NEW
FKRLREFVFKNNDGFLH	1	1.6333997582568358e-05	195	B_CELL	Spike glycoprotein	NEW
FKNNDGFLHIYGAYQP	1	1.6333997582568358e-05	203	B_CELL	Spike glycoprotein	NEW
LIPLWKLPLGLNITNFK	1	1.6333997582568358e-05	236	B_CELL	Spike glycoprotein	NEW
AAYYVGYLRPRTFLLKY	3	4.9001992747705074e-05	279	B_CELL	Spike glycoprotein	NEW
RPRTFLLKYNENGTITD	3	4.9001992747705074e-05	288	B_CELL	Spike glycoprotein	NEW
LLKYNENGTITDAVDCA	58218	0.9509326712619648	293	B_CELL	Spike glycoprotein	NEW
TITDAVDCSLDPLSETK	10	0.0001633399758256	301	B_CELL	Spike glycoprotein	NEW
TDAVDCALDPLSEIKCTLKSF	14	0.0002286759661559	303	B_CELL	Spike glycoprotein	NEW
CSSDPLSELKCTLKSF	1	1.6333997582568358e-05	308	B_CELL	Spike glycoprotein	NEW
CSSDPLSELKCTLKSFNVSKGIYPTSNFRILPSTE	1	1.6333997582568358e-05	308	B_CELL	Spike glycoprotein	NEW
CSSDPLSELKCTLKSFNV	1	1.6333997582568358e-05	308	B_CELL	Spike glycoprotein	NEW
IKCTLKSFTVEKGIYQT	14	0.0002286759661559	316	B_CELL	Spike glycoprotein	NEW
KSFTVEKGIYQTSNFRVL	3	4.9001992747705074e-05	321	B_CELL	Spike glycoprotein	NEW
VEKGIYQTSNFRVLPT	3	4.9001992747705074e-05	325	B_CELL	Spike glycoprotein	NEW
KGIYQTSNFRVLPTESIVRF	3	4.9001992747705074e-05	327	B_CELL	Spike glycoprotein	NEW
KGIYQTSN	58384	0.953644114860671	327	B_CELL	Spike glycoprotein	ORIGINAL
TSNFRILPSTEVVRFPN	1	1.6333997582568358e-05	332	B_CELL	Spike glycoprotein	NEW
IVRFPNITNLCPFG	58667	0.9582666361765378	343	B_CELL	Spike glycoprotein	NEW
VRFPNITNLCPFGEVFN	58641	0.9578419522393912	344	B_CELL	Spike glycoprotein	ORIGINAL
LCPFGEVFNATRFASVY	58630	0.9576622782659828	352	B_CELL	Spike glycoprotein	NEW
FGEVFNAT	58658	0.9581196301982948	355	B_CELL	Spike glycoprotein	ORIGINAL
FNATRFPNVYAWQRTKI	1	1.6333997582568358e-05	359	B_CELL	Spike glycoprotein	NEW
TRFASVYAWDRKRISNCVAD	1	1.6333997582568358e-05	362	B_CELL	Spike glycoprotein	NEW
SVYAWDRKRISNCVADY	1	1.6333997582568358e-05	366	B_CELL	Spike glycoprotein	NEW
SVYAWDRKRISNCVAD	1	1.6333997582568358e-05	366	B_CELL	Spike glycoprotein	NEW
VYAWNRKRISNCVADYSVLYNST	6	9.800398549541016e-05	367	B_CELL	Spike glycoprotein	NEW
KRISNCVADYSVLYNST	6	9.800398549541016e-05	373	B_CELL	Spike glycoprotein	NEW
YSVLYNSTSFSTFKCYG	6	9.800398549541016e-05	382	B_CELL	Spike glycoprotein	NEW
FSTFKCYGVSSTKLND	7	0.0001143379830779	391	B_CELL	Spike glycoprotein	NEW
CYGVSSTKLNDLCFTNV	7	0.0001143379830779	396	B_CELL	Spike glycoprotein	NEW
KLNDLCFTNVYADSFVV	6	9.800398549541016e-05	403	B_CELL	Spike glycoprotein	NEW
TNVYADSFVVKGDEVRQIAP	5	8.166998791284179e-05	410	B_CELL	Spike glycoprotein	NEW
NVYADSFVVKGDEVRQI	5	8.166998791284179e-05	411	B_CELL	Spike glycoprotein	NEW
IAPGETGVIADYNYKLP	1	1.6333997582568358e-05	427	B_CELL	Spike glycoprotein	NEW
IAPGQTGVIADYNYKLP	5	8.166998791284179e-05	427	B_CELL	Spike glycoprotein	ORIGINAL
IADYNYKLPDDFTGCVL	1	1.6333997582568358e-05	435	B_CELL	Spike glycoprotein	NEW
KLPDDFTGCVIAWNSKN	74	0.00120871582111	441	B_CELL	Spike glycoprotein	NEW
GNYNYRYRLFRKSNLKPFER	2	3.266799516513672e-05	464	B_CELL	Spike glycoprotein	NEW
NYLYRLFRKSKLKPFERDIS	1	1.6333997582568358e-05	465	B_CELL	Spike glycoprotein	NEW
NYNYRYRLFRKSNLKPF	2	3.266799516513672e-05	465	B_CELL	Spike glycoprotein	NEW
YNYRYRLFRKSNLKPFERDI	2	3.266799516513672e-05	466	B_CELL	Spike glycoprotein	NEW
GFNCYFPLQSYGFHPTNGVGYQPYRVVVLSFEL	1	1.6333997582568358e-05	502	B_CELL	Spike glycoprotein	NEW
NCYFPLQSYGFHPTNGVGYQPYRVVVLSFEL	1	1.6333997582568358e-05	504	B_CELL	Spike glycoprotein	NEW
GFHPTNGVGYQPYRVVV	1	1.6333997582568358e-05	513	B_CELL	Spike glycoprotein	NEW
GYQPYRVVVLSFELLHAPATV	58602	0.9572049263336708	521	B_CELL	Spike glycoprotein	NEW
GYQPYRVVVLSFELLNAPATV	1	1.6333997582568358e-05	521	B_CELL	Spike glycoprotein	ORIGINAL
GYQPYRVVVLSFELLNA	1	1.6333997582568358e-05	521	B_CELL	Spike glycoprotein	ORIGINAL
GYQPYRVVVLSFELLHA	58672	0.9583483061644508	521	B_CELL	Spike glycoprotein	NEW
VLSFELLNAPATVCGPK	2	3.266799516513672e-05	529	B_CELL	Spike glycoprotein	ORIGINAL
VLSFELLNGPATVCGPK	4	6.533599033027343e-05	529	B_CELL	Spike glycoprotein	NEW
NAPATVCGPKLSTQLVK	1	1.6333997582568358e-05	536	B_CELL	Spike glycoprotein	NEW
PATVCGPKKSTNLVKNKC	58629	0.9576459442684002	538	B_CELL	Spike glycoprotein	ORIGINAL
CGPKQSTNLVKNKCVNFNFNGLTGTGVLTESSKKFLPFQQFGRDIADTTD	1	1.6333997582568358e-05	542	B_CELL	Spike glycoprotein	NEW
CGPKQSTNLVKNKCVNFNFNGLTGTGVLTESSKKFLPFQQFG	1	1.6333997582568358e-05	542	B_CELL	Spike glycoprotein	NEW
CGPKLSTQLVKNRCVNF	1	1.6333997582568358e-05	542	B_CELL	Spike glycoprotein	NEW
GPKLSTQLVKNRCVNFNF	1	1.6333997582568358e-05	543	B_CELL	Spike glycoprotein	NEW
LVKNKCVNFNFNGLTGT	58787	0.960226715886446	550	B_CELL	Spike glycoprotein	NEW
VKNKCVNFNFNGLTGTGV	58820	0.9607657378066708	551	B_CELL	Spike glycoprotein	NEW
NFNGLTGTGVLTESSKKF	2	3.266799516513672e-05	559	B_CELL	Spike glycoprotein	NEW
NFNGLTGTGVLTESSKK	2	3.266799516513672e-05	559	B_CELL	Spike glycoprotein	NEW
GVLTESSKKFLPFQQFGRDIADTTDAVRDPQ	2	3.266799516513672e-05	567	B_CELL	Spike glycoprotein	NEW
GVLTESSKKFLPFQQFG	2	3.266799516513672e-05	567	B_CELL	Spike glycoprotein	NEW
VLTESSKKFLPFQQFGRD	2	3.266799516513672e-05	568	B_CELL	Spike glycoprotein	NEW
TESSKKFLPFQQFGRDIADTT	2	3.266799516513672e-05	570	B_CELL	Spike glycoprotein	NEW
TESNKKFLPFQQFGRDIA	58759	0.959769363954134	570	B_CELL	Spike glycoprotein	ORIGINAL
SSKKFLPFQQFGRD	2	3.266799516513672e-05	572	B_CELL	Spike glycoprotein	NEW
SSKKFLPFQQFGRDIADTTDAVRDPQTLE	2	3.266799516513672e-05	572	B_CELL	Spike glycoprotein	NEW
SSKKFLPFQQFGRDIADTT	2	3.266799516513672e-05	572	B_CELL	Spike glycoprotein	NEW
QFLPFQQFGRDISDTTD	5	8.166998791284179e-05	575	B_CELL	Spike glycoprotein	NEW
PFQQFGRDIADITDAVRDPQTLEILDITPCSFGGVSVITPGTNTSNQVA	59	0.0009637058573715	578	B_CELL	Spike glycoprotein	NEW
FQQFGRDISDTTDAVRDPQT	8	0.0001306719806605	579	B_CELL	Spike glycoprotein	NEW
QQFGRD	58863	0.9614680997027212	580	B_CELL	Spike glycoprotein	ORIGINAL
QFGRDSADFTDSVRDPQ	1	1.6333997582568358e-05	581	B_CELL	Spike glycoprotein	NEW
RDISDTTDAVRDPQTLEI	8	0.0001306719806605	584	B_CELL	Spike glycoprotein	NEW
FTDSVRDPQTLQILDIS	1	1.6333997582568358e-05	589	B_CELL	Spike glycoprotein	NEW
DPQTLEILDITPCSFGGV	58723	0.9591813400411616	595	B_CELL	Spike glycoprotein	NEW
PQTLEILDITPCSFGGV	58724	0.9591976740387442	596	B_CELL	Spike glycoprotein	NEW
ITPCSFGGVSVITPGTN	58830	0.9609290777824964	604	B_CELL	Spike glycoprotein	NEW
VSVITPGTNTSNQVAVL	58828	0.9608964097873314	612	B_CELL	Spike glycoprotein	NEW
VSVITPGTNTSNQVAVLYQDVNCTEVPVAIHADQLTPTWRVYSTGSNVFQ	13014	0.2125706445395446	612	B_CELL	Spike glycoprotein	NEW
SSKVAVLYQDVNCTDV	1	1.6333997582568358e-05	622	B_CELL	Spike glycoprotein	NEW
SSKVAVLYQDVNCTD	1	1.6333997582568358e-05	622	B_CELL	Spike glycoprotein	NEW
LYQDVNCTEVPVAIHAD	13025	0.2127503185129528	628	B_CELL	Spike glycoprotein	NEW
LYQDVNCT	13052	0.2131913364476822	628	B_CELL	Spike glycoprotein	ORIGINAL
LYQDVNC	13052	0.2131913364476822	628	B_CELL	Spike glycoprotein	ORIGINAL
LYQDVN	13052	0.2131913364476822	628	B_CELL	Spike glycoprotein	ORIGINAL
LYQDVNCTEVPVAIHADQLTPTWRVYSTG	13021	0.2126849825226225	628	B_CELL	Spike glycoprotein	NEW
QDVNCTEVPVAIHADQLTPTWR	13022	0.2127013165202051	630	B_CELL	Spike glycoprotein	NEW
CTEVSVAIHADQLTPTWRVYSTGSNVFQTRAG	5	8.166998791284179e-05	634	B_CELL	Spike glycoprotein	NEW
CTEVSVAIHADQLTPTW	5	8.166998791284179e-05	634	B_CELL	Spike glycoprotein	NEW
TEVSVAIHADQLTPTWRVYSTG	5	8.166998791284179e-05	635	B_CELL	Spike glycoprotein	NEW
TEVSVAIHADQLTPTWRVYSTGS	5	8.166998791284179e-05	635	B_CELL	Spike glycoprotein	NEW
SVAIHADQLTPTWRVY	5	8.166998791284179e-05	638	B_CELL	Spike glycoprotein	NEW
SVAIHADQLTPTWRVYSTGSN	5	8.166998791284179e-05	638	B_CELL	Spike glycoprotein	NEW
HADQLTPTWRVYSTGSN	58748	0.959589689980726	642	B_CELL	Spike glycoprotein	NEW
LTPTWRVYSTGSNVFQ	58780	0.960112377903368	646	B_CELL	Spike glycoprotein	NEW
WRVYSTGSNVFQTRAGC	58775	0.9600307079154552	650	B_CELL	Spike glycoprotein	NEW
STGSNVFQTRAGCLIG	58774	0.9600143739178728	654	B_CELL	Spike glycoprotein	NEW
NVFQTRAGCLIGAEHVN	58717	0.9590833360556664	658	B_CELL	Spike glycoprotein	NEW
AGCLIGAEHVNNSYECD	58716	0.9590670020580836	664	B_CELL	Spike glycoprotein	NEW
AEHVNNSYECDIPIGA	58727	0.959246676031492	670	B_CELL	Spike glycoprotein	NEW
HVNNSYECDIPIGAGIC	58751	0.9596386919734736	672	B_CELL	Spike glycoprotein	NEW
CDIPIGAGICASYHT	86	0.0014047237921008	679	B_CELL	Spike glycoprotein	NEW
GAGICASY	58827	0.9608800757897488	684	B_CELL	Spike glycoprotein	ORIGINAL
QSIIAYTMSLGAESSVA	2	3.266799516513672e-05	707	B_CELL	Spike glycoprotein	NEW
SLGAESSVAYSNNSIAI	2	3.266799516513672e-05	715	B_CELL	Spike glycoprotein	NEW
AYSNNSIAIPTNFTISV	61134	0.998562608212734	723	B_CELL	Spike glycoprotein	NEW
AIPTNFTISVTTEILPV	61153	0.9988729541668028	730	B_CELL	Spike glycoprotein	NEW
ISVTTEILPVSMTKTSV	61144	0.9987259481885596	737	B_CELL	Spike glycoprotein	NEW
PVSMTKTSVDCTMYICGDS	61133	0.9985462742151514	745	B_CELL	Spike glycoprotein	NEW
KTSVDCTMYICGDSTEC	61155	0.998905622161968	750	B_CELL	Spike glycoprotein	NEW
YICGDSTECSNLLLQYG	61134	0.998562608212734	758	B_CELL	Spike glycoprotein	NEW
TECSNLLLQYGSFCTQL	61151	0.9988402861716376	764	B_CELL	Spike glycoprotein	NEW
CSNLLLQYGSFCTQLNRALTGIA	61023	0.9967495344810688	766	B_CELL	Spike glycoprotein	NEW
LQYGSFCTQLNRALTGI	61081	0.9976969063408578	771	B_CELL	Spike glycoprotein	NEW
GSFCTQLN	61209	0.9997876580314268	774	B_CELL	Spike glycoprotein	ORIGINAL
QLNRALTGIAAEQDKNT	1	1.6333997582568358e-05	779	B_CELL	Spike glycoprotein	NEW
IAAEQDKNTQEVFAQVK	1	1.6333997582568358e-05	787	B_CELL	Spike glycoprotein	NEW
KNTQEVFAQVKQIYKTPPIKYFG	8	0.0001306719806605	793	B_CELL	Spike glycoprotein	NEW
NTQEVFAQVKQIYKTP	61057	0.9973048903988764	794	B_CELL	Spike glycoprotein	NEW
VKQIYKTPPIKYFGGFN	8	0.0001306719806605	802	B_CELL	Spike glycoprotein	NEW
IKYFGGFNFSQILPDP	8	0.0001306719806605	811	B_CELL	Spike glycoprotein	NEW
NFSQILPDPSKPSKRSF	61038	0.9969945444448074	818	B_CELL	Spike glycoprotein	NEW
QILPDPSKPSKRSFIEDLLFNKVTLADAC	1	1.6333997582568358e-05	821	B_CELL	Spike glycoprotein	NEW
PSKPSKRSFIEDLLF	61091	0.9978602463166836	826	B_CELL	Spike glycoprotein	NEW
PSKPSKRSFIEDLLFNK	61075	0.9975989023553624	826	B_CELL	Spike glycoprotein	NEW
PSKPSKRSFIEDLLFNKV	61045	0.9971088824278854	826	B_CELL	Spike glycoprotein	ORIGINAL
KPSKRSFIEDLLFNKVTL	61064	0.9974192283819542	828	B_CELL	Spike glycoprotein	NEW
RSFIEDLLFNKVTLADAGFIKQYGDCLGDISARDLICAQKFNGLTVLP	46	0.0007513638887981	832	B_CELL	Spike glycoprotein	NEW
FIEDLLFNKVTLADAGF	60988	0.996177844565679	834	B_CELL	Spike glycoprotein	ORIGINAL
LLFNKVTLADAGFIKQYGDCLGDISA	46	0.0007513638887981	838	B_CELL	Spike glycoprotein	NEW
KVTLADAGFIKQYGDCL	60715	0.9917186632256378	842	B_CELL	Spike glycoprotein	NEW
GFIKQYGDCLGDISARD	48	0.0007840318839632	849	B_CELL	Spike glycoprotein	NEW
CLGDISARDLICAQKFN	48	0.0007840318839632	857	B_CELL	Spike glycoprotein	NEW
ARDLICAQKFNGLTVLP	60874	0.9943157688412662	863	B_CELL	Spike glycoprotein	ORIGINAL
AQKFNGLTVLPPLLTDE	61066	0.9974518963771192	869	B_CELL	Spike glycoprotein	NEW
VLPPLLTDEMIAAYTSA	1	1.6333997582568358e-05	877	B_CELL	Spike glycoprotein	NEW
EMIAAYTSALVSGTATA	1	1.6333997582568358e-05	885	B_CELL	Spike glycoprotein	NEW
SALVSGTATAGWTFGIG	1	1.6333997582568358e-05	892	B_CELL	Spike glycoprotein	NEW
TSGWTFGAGAALQIPFA	61165	0.9990689621377936	900	B_CELL	Spike glycoprotein	NEW
GAALQIPFAMQMAYRFN	61151	0.9988402861716376	908	B_CELL	Spike glycoprotein	ORIGINAL
PFAMQMAYRFNGIGVTQ	61165	0.9990689621377936	914	B_CELL	Spike glycoprotein	ORIGINAL
AMQMAYRF	61176	0.9992486361112018	916	B_CELL	Spike glycoprotein	ORIGINAL
MAYRFNGIGVTQNVLYE	61213	0.9998529940217568	919	B_CELL	Spike glycoprotein	ORIGINAL
GIGVTQNVLYENQKXIA	1	1.6333997582568358e-05	925	B_CELL	Spike glycoprotein	NEW
VLYENQKXIANQFNSAI	1	1.6333997582568358e-05	932	B_CELL	Spike glycoprotein	NEW
SALGKLQDVVNQNAQAL	61062	0.9973865603867892	960	B_CELL	Spike glycoprotein	NEW
DVVNQNAQALNTLVKQL	61190	0.9994773120773578	967	B_CELL	Spike glycoprotein	ORIGINAL
QALNTLVKQLSSNFGAI	61198	0.9996079840580184	974	B_CELL	Spike glycoprotein	ORIGINAL
KQLSSNFGAISSVLNDI	61205	0.9997223220410963	981	B_CELL	Spike glycoprotein	ORIGINAL
AISSVLNDILSRLDKVE	61211	0.9998203260265918	989	B_CELL	Spike glycoprotein	ORIGINAL
ILSRLDKVEAEVQIDRL	61222	1.0	997	B_CELL	Spike glycoprotein	ORIGINAL
EAEVQIDRLITGRLQSL	61205	0.9997223220410963	1005	B_CELL	Spike glycoprotein	ORIGINAL
RLITGRLQSLQTYVTQQ	61189	0.9994609780797752	1012	B_CELL	Spike glycoprotein	ORIGINAL
SLQTYVTQQLIRAAEIR	61200	0.9996406520531836	1020	B_CELL	Spike glycoprotein	ORIGINAL
QLIRAAEIRASANLAAT	61138	0.9986279442030642	1028	B_CELL	Spike glycoprotein	ORIGINAL
RASANLAATKMSECVLG	61140	0.9986606121982294	1036	B_CELL	Spike glycoprotein	ORIGINAL
AATKMSECVLGQSKRVD	61185	0.999395642089445	1042	B_CELL	Spike glycoprotein	ORIGINAL
VLGQSKRVDFCGKGYHL	61212	0.9998366600241744	1050	B_CELL	Spike glycoprotein	ORIGINAL
DFCGKGYHLMSFPQSAP	61215	0.999885662016922	1058	B_CELL	Spike glycoprotein	NEW
LMSFPQSAPHGVVFLHV	61199	0.9996243180556008	1066	B_CELL	Spike glycoprotein	NEW
PHGVVFLHVTYVPSQEK	4	6.533599033027343e-05	1074	B_CELL	Spike glycoprotein	NEW
VTYVPSQEKNFTTAPAI	3	4.9001992747705074e-05	1082	B_CELL	Spike glycoprotein	NEW
KNFTTAPAICHEGKAHF	5	8.166998791284179e-05	1090	B_CELL	Spike glycoprotein	NEW
PAICHDGKAHFPREGVFVSNGTHWFVTQRNFY	61048	0.9971578844206332	1096	B_CELL	Spike glycoprotein	NEW
HEGKAHFPREGV	6	9.800398549541016e-05	1100	B_CELL	Spike glycoprotein	NEW
AHFPREGVFVSNGTHWF	61155	0.998905622161968	1104	B_CELL	Spike glycoprotein	NEW
FVSNGTHWFITQRNFYE	16	0.000261343961321	1112	B_CELL	Spike glycoprotein	NEW
NFYEPQIITTDNTFVSG	60949	0.9955408186599588	1125	B_CELL	Spike glycoprotein	NEW
FYEPQIITTDNTFVSGNCDVVIGIVNNTVYDPLQPELDSF	58533	0.9560778805004736	1126	B_CELL	Spike glycoprotein	NEW
ITTDNTFVSGNCDVVIG	60945	0.9954754826696286	1132	B_CELL	Spike glycoprotein	ORIGINAL
SGNCDVVIGIVNNTVYD	61029	0.9968475384665644	1140	B_CELL	Spike glycoprotein	NEW
VIGIVNNTVYDPLQPELDSF	58835	0.9610107477704092	1146	B_CELL	Spike glycoprotein	NEW
VIGIVNNTVYDPLQPEL	58873	0.9616314396785468	1146	B_CELL	Spike glycoprotein	NEW
TVYDPLQPELDSFKEEL	58852	0.961288425729313	1153	B_CELL	Spike glycoprotein	ORIGINAL
PELDSFKEELDKYFKNH	61107	0.9981215902780046	1160	B_CELL	Spike glycoprotein	ORIGINAL
DSFKEELDKYFKNHTSPDVDLGDISGINASVV	60880	0.9944137728267616	1163	B_CELL	Spike glycoprotein	ORIGINAL
EELDKYFKNHTSPDVDL	61069	0.997500898369867	1167	B_CELL	Spike glycoprotein	ORIGINAL
DKYFKNHTSPDVDLGD	61062	0.9973865603867892	1170	B_CELL	Spike glycoprotein	ORIGINAL
KNHTSPDVDLGDISGIN	61046	0.997125216425468	1174	B_CELL	Spike glycoprotein	ORIGINAL
SPDVDLGDISGINAS	61063	0.9974028943843716	1178	B_CELL	Spike glycoprotein	ORIGINAL
DLGDISGINASVVNIQK	61090	0.997843912319101	1182	B_CELL	Spike glycoprotein	ORIGINAL
ISGINASVVNIQKEIDRLNEVAKNLNESLIDLQELGKYEQYI	60898	0.9947077847832478	1186	B_CELL	Spike glycoprotein	ORIGINAL
ISGINASVVNIQKEIDRLNE	61084	0.9977459083336055	1186	B_CELL	Spike glycoprotein	ORIGINAL
KEIDRLNEVAKNLNESL	61134	0.998562608212734	1198	B_CELL	Spike glycoprotein	ORIGINAL
EIDRLNEVAKNLNESLIDLQELGKYEQY	61016	0.9966351964979908	1199	B_CELL	Spike glycoprotein	ORIGINAL
EVAKNLNESLIDLQELG	61116	0.9982685962562478	1205	B_CELL	Spike glycoprotein	ORIGINAL
PWYIWLGFIAGLIAIVM	60294	0.9848420502433766	1230	B_CELL	Spike glycoprotein	NEW
IAGLIAIVMVTIMLCCM	61041	0.9970435464375552	1238	B_CELL	Spike glycoprotein	NEW
MVTIMLCCMTSCCSCLK	61032	0.996896540459312	1246	B_CELL	Spike glycoprotein	NEW
CKFDEDDSEPVLKGVKLHYT	60738	0.9920943451700368	1271	B_CELL	Spike glycoprotein	ORIGINAL
DDSEPVLKGVKLHYT	60765	0.9925353631047664	1276	B_CELL	Spike glycoprotein	ORIGINAL
NQRTAPRITFGGPSDS	1	1.6391561624075926e-05	7	B_CELL	Nucleoprotein	NEW
RNAPRITFGGPSDST	58311	0.9558083498614912	9	B_CELL	Nucleoprotein	NEW
APRITFGGPSDSTDNNQN	5	8.195780812037963e-05	11	B_CELL	Nucleoprotein	NEW
RITFGGPSDSTDNNQNGDR	5	8.195780812037963e-05	13	B_CELL	Nucleoprotein	NEW
PSDSTDNNQNGDRSGARPKQRRPQ	5	8.195780812037963e-05	19	B_CELL	Nucleoprotein	NEW
STDNNQNGDRSGARPKQR	5	8.195780812037963e-05	22	B_CELL	Nucleoprotein	NEW
TDNNQNGDRSGARPKQRRP	5	8.195780812037963e-05	23	B_CELL	Nucleoprotein	NEW
ARPKQRRPQGLPNNT	23	0.0003770059173537	34	B_CELL	Nucleoprotein	ORIGINAL
ARPKQRRPQGLPNST	1	1.6391561624075926e-05	34	B_CELL	Nucleoprotein	NEW
RPKQRRPQGLPNNTASWF	23	0.0003770059173537	35	B_CELL	Nucleoprotein	ORIGINAL
RPKQRRPQGLPNSTASWF	1	1.6391561624075926e-05	35	B_CELL	Nucleoprotein	NEW
PKQRRPQGLPNSTASWFT	1	1.6391561624075926e-05	36	B_CELL	Nucleoprotein	NEW
PKQRRPQGLPNNTASWFT	23	0.0003770059173537	36	B_CELL	Nucleoprotein	ORIGINAL
RRPQGLPNNTASWFT	59723	0.9789532348746866	39	B_CELL	Nucleoprotein	ORIGINAL
GLPNNTASWFTALTQHGK	59746	0.9793302407920402	43	B_CELL	Nucleoprotein	ORIGINAL
LPNNTASWFTALTQH	59751	0.9794121986001606	44	B_CELL	Nucleoprotein	ORIGINAL
ASWFTALTQHGKEDLRFPRGQ	6	9.834936974445556e-05	49	B_CELL	Nucleoprotein	NEW
WFTALTQHGKEDLRFPR	6	9.834936974445556e-05	51	B_CELL	Nucleoprotein	NEW
HGKEDLRFPRGQGVPI	6	9.834936974445556e-05	58	B_CELL	Nucleoprotein	NEW
GKEDLRFPRGQGVPINTNS	6	9.834936974445556e-05	59	B_CELL	Nucleoprotein	NEW
LKFPRGQGVPINTNS	59713	0.9787893192584456	63	B_CELL	Nucleoprotein	NEW
LRFPRGQGVPINTNS	6	9.834936974445556e-05	63	B_CELL	Nucleoprotein	ORIGINAL
RFPRGQGVPINTNSSPDDQI	1	1.6391561624075926e-05	64	B_CELL	Nucleoprotein	NEW
NTNSSPDDQIGYYRRATRRI	59641	0.9776091268215122	74	B_CELL	Nucleoprotein	NEW
NTNSSPDDQIGYYRRATR	59648	0.9777238677528808	74	B_CELL	Nucleoprotein	NEW
QIGYYRRATRRIRGGDGK	59662	0.977953349615618	82	B_CELL	Nucleoprotein	NEW
QIGYYRRATR	59698	0.9785434458340846	82	B_CELL	Nucleoprotein	ORIGINAL
QIGYYRRATRRVRGGDGK	5	8.195780812037963e-05	82	B_CELL	Nucleoprotein	ORIGINAL
TRRIRGGDGKMKDLSPRW	59674	0.9781500483551068	90	B_CELL	Nucleoprotein	NEW
PRWYFYYLGTGPEA	59940	0.982510203747111	105	B_CELL	Nucleoprotein	NEW
YLGTGPEAGLPYGANK	59912	0.9820512400216368	111	B_CELL	Nucleoprotein	NEW
EAGLPYGANKEGIIWVA	7	0.0001147409313685	117	B_CELL	Nucleoprotein	NEW
LPYGANKEGIIWVATEGAL	6	9.834936974445556e-05	120	B_CELL	Nucleoprotein	NEW
ANKEGIIWVATEGALN	6	9.834936974445556e-05	124	B_CELL	Nucleoprotein	NEW
IIWVATEGALNTPKDHI	59753	0.9794449817234088	129	B_CELL	Nucleoprotein	NEW
IVWVATEGALNTPKDHI	1	1.6391561624075926e-05	129	B_CELL	Nucleoprotein	ORIGINAL
TEGALNTPKDHIGTRNPNNN	5	8.195780812037963e-05	134	B_CELL	Nucleoprotein	ORIGINAL
TEGALNTPKDHIGTRNPSNN	23	0.0003770059173537	134	B_CELL	Nucleoprotein	NEW
GALNTPKDHIGTRNPNNNA	5	8.195780812037963e-05	136	B_CELL	Nucleoprotein	ORIGINAL
GALNTPKDHIGTRNPANNAAIVL	59642	0.9776255183831364	136	B_CELL	Nucleoprotein	NEW
GALNTPKDHIGTRNPSNNA	23	0.0003770059173537	136	B_CELL	Nucleoprotein	NEW
IGTRNPNNNAAIVLQL	5	8.195780812037963e-05	145	B_CELL	Nucleoprotein	NEW
NPANNAATVLQLPQGTTLPK	1	1.6391561624075926e-05	149	B_CELL	Nucleoprotein	NEW
AATVLQLPQGTTLPK	1	1.6391561624075926e-05	154	B_CELL	Nucleoprotein	ORIGINAL
AAXVLQLPQGTTLPK	3	4.917468487222778e-05	154	B_CELL	Nucleoprotein	NEW
QLPQGTTLPKGFYAEGSRGGSE	2	3.278312324815185e-05	159	B_CELL	Nucleoprotein	NEW
QLPQGTTLPKGFYAE	59806	0.9803137344894848	159	B_CELL	Nucleoprotein	ORIGINAL
QLPQGTTLPKGFYAEGSR	59794	0.980117035749996	159	B_CELL	Nucleoprotein	ORIGINAL
QLPQGTTLPKGFYAEGSRGGSQ	59629	0.9774124280820232	159	B_CELL	Nucleoprotein	ORIGINAL
GTTLPK	59891	0.9817070172275312	163	B_CELL	Nucleoprotein	ORIGINAL
TTLPKGFYAEGSRGG	59802	0.9802481682429884	164	B_CELL	Nucleoprotein	ORIGINAL
PKGFYAEGSRGGSQASS	59462	0.9746750372908028	167	B_CELL	Nucleoprotein	NEW
PKGFYAEGSRGGSQASSR	59367	0.9731178389365156	167	B_CELL	Nucleoprotein	ORIGINAL
GFYAEGSRGGSQASS	59539	0.9759371875358566	169	B_CELL	Nucleoprotein	ORIGINAL
GFYAEGSRGGSQAS	59542	0.9759863622207288	169	B_CELL	Nucleoprotein	NEW
GSRGGSQASSRSSSR	58713	0.96239775763437	174	B_CELL	Nucleoprotein	ORIGINAL
SRGGSQASSRSSSRSR	58476	0.958512957529464	175	B_CELL	Nucleoprotein	ORIGINAL
SQASSRSS	59474	0.9748717360302916	179	B_CELL	Nucleoprotein	ORIGINAL
ALALLLLDRLNQLESKV	2	3.278312324815185e-05	217	B_CELL	Nucleoprotein	ORIGINAL
DRLNQLESKVSGKGQQQQ	2	3.278312324815185e-05	224	B_CELL	Nucleoprotein	ORIGINAL
KVSGKGQQQQGQTVTKK	2	3.278312324815185e-05	232	B_CELL	Nucleoprotein	ORIGINAL
QQQGQTVTKKSAAEASKK	60850	0.99742652482502	239	B_CELL	Nucleoprotein	ORIGINAL
QQGQTVTKKSAAEASKK	60852	0.9974593079482682	240	B_CELL	Nucleoprotein	NEW
KKSAAEASKKPRQKRTATKAYNVTQ	60871	0.9977707476191257	247	B_CELL	Nucleoprotein	NEW
KKSAAEASKKPRQKRTA	60947	0.9990165063025556	247	B_CELL	Nucleoprotein	ORIGINAL
KKSAAEASKKPRQKRTATKQYNVTQ	7	0.0001147409313685	247	B_CELL	Nucleoprotein	ORIGINAL
SKKPRQKRTATKQYNV	7	0.0001147409313685	254	B_CELL	Nucleoprotein	ORIGINAL
SKKPRQKRTATKAYNV	60996	0.9998196928221352	254	B_CELL	Nucleoprotein	NEW
KRTATKAYNVTQAFGRR	60981	0.999573819397774	260	B_CELL	Nucleoprotein	NEW
KRTATKQYNVTQAFGRR	7	0.0001147409313685	260	B_CELL	Nucleoprotein	ORIGINAL
TKQYNVTQAFGRRGP	7	0.0001147409313685	264	B_CELL	Nucleoprotein	ORIGINAL
TKAYNVTQAFGRRGP	60980	0.99955742783615	264	B_CELL	Nucleoprotein	NEW
YNVTQAFGRRGPEQTQGNF	60941	0.9989181569328108	267	B_CELL	Nucleoprotein	ORIGINAL
VTQAFGRRGPEQTQGNFGDQ	60920	0.9985739341387054	269	B_CELL	Nucleoprotein	ORIGINAL
RGPEQTQGNFGDQELIR	60765	0.9960332420869736	276	B_CELL	Nucleoprotein	NEW
RGPEQTQGNFGDQDLIR	4	6.55662464963037e-05	276	B_CELL	Nucleoprotein	ORIGINAL
GNFGDQELIRQGTDYKHW	60753	0.9958365433474848	283	B_CELL	Nucleoprotein	NEW
GNFGDQDLIRQGTDYKHW	4	6.55662464963037e-05	283	B_CELL	Nucleoprotein	ORIGINAL
NFGDQELIRQGTDYKHWPQI	60739	0.9956070614847476	284	B_CELL	Nucleoprotein	NEW
NFGDQELIRQGTDYK	60808	0.9967380792368088	284	B_CELL	Nucleoprotein	NEW
NFGDQDLIRQGTDYK	4	6.55662464963037e-05	284	B_CELL	Nucleoprotein	ORIGINAL
NFGDQDLIRQGTDYKHWPQI	4	6.55662464963037e-05	284	B_CELL	Nucleoprotein	ORIGINAL
IRQGTDYKHWPQIAQFS	8	0.0001311324929926	291	B_CELL	Nucleoprotein	NEW
IRQGTDYKHWPQIAQFA	60758	0.9959185011556052	291	B_CELL	Nucleoprotein	ORIGINAL
QGTDYKHW	61004	0.9999508253151278	293	B_CELL	Nucleoprotein	ORIGINAL
KHWPQIAQFAPSASAFF	60950	0.9990656809874277	298	B_CELL	Nucleoprotein	ORIGINAL
QFAPSASAFFGMSRIGM	60978	0.9995246447129018	305	B_CELL	Nucleoprotein	ORIGINAL
FFGMSRIGMEVTPSGTW	60894	0.9981477535364794	313	B_CELL	Nucleoprotein	ORIGINAL
MEVTPSGTWLTYTGAIK	60867	0.9977051813726294	321	B_CELL	Nucleoprotein	NEW
WLTYTGAIKLDDKDPNF	60909	0.9983936269608406	329	B_CELL	Nucleoprotein	NEW
KLDDKDPSFKDNVILL	5	8.195780812037963e-05	337	B_CELL	Nucleoprotein	NEW
DDKDPSFKDNVILLNKHIDA	5	8.195780812037963e-05	339	B_CELL	Nucleoprotein	NEW
DDKDPSFKDNVILLNK	5	8.195780812037963e-05	339	B_CELL	Nucleoprotein	NEW
FKDNVILLNKHIDAYK	5	8.195780812037963e-05	345	B_CELL	Nucleoprotein	NEW
LNKHIDAYKTFPPTEPK	60747	0.9957381939777402	352	B_CELL	Nucleoprotein	ORIGINAL
KHIDAYKTFPPTEPK	60750	0.9957873686626124	354	B_CELL	Nucleoprotein	ORIGINAL
KHIDAYKTFPPTEPKKDKKK	60611	0.993508941596866	354	B_CELL	Nucleoprotein	ORIGINAL
KHIDAYKTFPPTEPKKDKK	60627	0.9937712065828512	354	B_CELL	Nucleoprotein	NEW
YKTFPPTEPKKDKKK	60635	0.9939023390758438	359	B_CELL	Nucleoprotein	ORIGINAL
YKTFPPTEPKKDKRK	9	0.0001475240546166	359	B_CELL	Nucleoprotein	NEW
KTFPPTEPKKDKKKK	60625	0.993738423459603	360	B_CELL	Nucleoprotein	ORIGINAL
KTFPPTEPKKDKRKK	9	0.0001475240546166	360	B_CELL	Nucleoprotein	NEW
TFPPTEPK	60781	0.9962955070729588	361	B_CELL	Nucleoprotein	ORIGINAL
TEPKKDKRKKADETQALPQRQKK	9	0.0001475240546166	365	B_CELL	Nucleoprotein	NEW
KDKRKKADETQALPQRQKKQ	9	0.0001475240546166	369	B_CELL	Nucleoprotein	NEW
QALPQRQKKQPTVTLL	1	1.6391561624075926e-05	379	B_CELL	Nucleoprotein	NEW
LPQRQKKQ	60821	0.9969511695379218	381	B_CELL	Nucleoprotein	ORIGINAL
QRQKKQPTVTLLPAADLDDFSKQ	1	1.6391561624075926e-05	383	B_CELL	Nucleoprotein	NEW
RQKKQPTVTLLPAAD	1	1.6391561624075926e-05	384	B_CELL	Nucleoprotein	ORIGINAL
RQKKQETVTLLPAAD	5	8.195780812037963e-05	384	B_CELL	Nucleoprotein	NEW
KKQPTVTLLPAADLDDF	1	1.6391561624075926e-05	386	B_CELL	Nucleoprotein	NEW
PTVTLLPAADLDDFSKQLQ	1	1.6391561624075926e-05	389	B_CELL	Nucleoprotein	NEW
LLPAADLDDFSKQLQQSM	60851	0.9974429163866442	393	B_CELL	Nucleoprotein	NEW
LLPAAD	61007	1.0	393	B_CELL	Nucleoprotein	ORIGINAL
LPPAYTNSF	58436	0.9544155356297058	32	T_CELL	Spike glycoprotein	ORIGINAL
VYYPDKVFRSSVLH	58524	0.9558528100347886	44	T_CELL	Spike glycoprotein	ORIGINAL
KVFRSSVLHLTQDLFLPF	37	0.0006043085566825	49	T_CELL	Spike glycoprotein	NEW
HLTQDLFLPFFSNVTWFH	37	0.0006043085566825	57	T_CELL	Spike glycoprotein	NEW
STQDLFLPFF	58247	0.9513286621915168	58	T_CELL	Spike glycoprotein	ORIGINAL
FLPFFSNVTWFHAI	58586	0.9568654351838242	63	T_CELL	Spike glycoprotein	ORIGINAL
VLPFNDGVYFASTEK	58468	0.9549381808679176	92	T_CELL	Spike glycoprotein	ORIGINAL
FASTEKSNIIRGWIFGTTLDSKTQSLLIVNNATNVVIKVCEFQ	58313	0.9524066179953288	101	T_CELL	Spike glycoprotein	ORIGINAL
TEKSNIIRGW	58496	0.9553954954513532	104	T_CELL	Spike glycoprotein	ORIGINAL
IRGWIFGTTLNSKTQSLL	6	9.799598216473124e-05	110	T_CELL	Spike glycoprotein	NEW
WIFGTTLDSK	58600	0.957094092475542	113	T_CELL	Spike glycoprotein	ORIGINAL
TLDSKTQSL	58658	0.9580413869698008	118	T_CELL	Spike glycoprotein	ORIGINAL
KVCEFQFCNDPFLGVYYHKNNKSWMESEFRVYSSANNCTFEYV	58080	0.9486011073545983	138	T_CELL	Spike glycoprotein	ORIGINAL
FCNDPFLGVYY	58378	0.9534682411354468	144	T_CELL	Spike glycoprotein	ORIGINAL
KSWMESEFRVY	58521	0.9558038120437062	159	T_CELL	Spike glycoprotein	ORIGINAL
VYSSANNCTFEY	58701	0.958743691508648	168	T_CELL	Spike glycoprotein	ORIGINAL
CTFEYVSQPFLM	58621	0.9574370784131184	175	T_CELL	Spike glycoprotein	ORIGINAL
FVFKNIDGY	58614	0.9573227497672596	201	T_CELL	Spike glycoprotein	ORIGINAL
IYSKHTPINL	58657	0.9580250543061068	212	T_CELL	Spike glycoprotein	ORIGINAL
TPINLVRDL	58509	0.9556078200793768	217	T_CELL	Spike glycoprotein	ORIGINAL
LPQGFSAL	58530	0.9559508060169531	229	T_CELL	Spike glycoprotein	ORIGINAL
LIPLWKLPLGLNITNFK	1	1.6332663694121873e-05	236	T_CELL	Spike glycoprotein	NEW
LEPLVDLPI	58702	0.9587600241723424	236	T_CELL	Spike glycoprotein	ORIGINAL
DLPIGINITRFQTL	58658	0.9580413869698008	241	T_CELL	Spike glycoprotein	ORIGINAL
TLLALHRSYLTPGDSSSGWTAGAAAYYVGYLQPRTFLLKYNEN	57362	0.936874254822219	253	T_CELL	Spike glycoprotein	ORIGINAL
LLALHRSYL	58636	0.9576820683685302	254	T_CELL	Spike glycoprotein	ORIGINAL
WTAGAAAYYVGY	57892	0.9455305665801036	271	T_CELL	Spike glycoprotein	ORIGINAL
YYVGYLQPRTFLL	58231	0.9510673395724109	282	T_CELL	Spike glycoprotein	ORIGINAL
CSSDPLSELKCTLKSFNV	1	1.6332663694121873e-05	308	T_CELL	Spike glycoprotein	NEW
CALDPLSETK	58337	0.9527986019239878	308	T_CELL	Spike glycoprotein	ORIGINAL
SETKCTLKSFTVEK	58116	0.9491890832475868	314	T_CELL	Spike glycoprotein	ORIGINAL
KSFTVEKGIYQTSNFRVL	3	4.899799108236562e-05	321	T_CELL	Spike glycoprotein	NEW
IYQTSNFRVLPTESIVRF	3	4.899799108236562e-05	329	T_CELL	Spike glycoprotein	NEW
VQPTESIVRFPNITNLCPF	58062	0.9483071194081044	337	T_CELL	Spike glycoprotein	ORIGINAL
FGEVFNATRFASVY	58640	0.9577473990233067	355	T_CELL	Spike glycoprotein	ORIGINAL
YAWNRKRISNCVADYSVLYNSASFSTFKCYGVSPTKLNDLCFT	58549	0.9562611266271416	368	T_CELL	Spike glycoprotein	ORIGINAL
KRISNCVADYSVLYNST	6	9.799598216473124e-05	373	T_CELL	Spike glycoprotein	NEW
RISNCVADY	58736	0.9593153347379424	374	T_CELL	Spike glycoprotein	ORIGINAL
YSVLYNSASFSTFK	58665	0.9581557156156596	382	T_CELL	Spike glycoprotein	ORIGINAL
STSFSTFKCYGVSPTKL	6	9.799598216473124e-05	388	T_CELL	Spike glycoprotein	NEW
KLNDLCFTNVYADSFVIR	58743	0.9594296633838012	403	T_CELL	Spike glycoprotein	ORIGINAL
RQIAPGQTGKIADYNYKL	58735	0.9592990020742485	425	T_CELL	Spike glycoprotein	ORIGINAL
YNYKLPDDFTGCVIA	58807	0.9604749538602252	438	T_CELL	Spike glycoprotein	ORIGINAL
KLPDDFTGCV	58822	0.9607199438156367	441	T_CELL	Spike glycoprotein	ORIGINAL
LPDDFTGCVIAWNSNNLDSKVGGNYNYLYRLFRKSNLKPFERD	58472	0.9550035115226942	442	T_CELL	Spike glycoprotein	ORIGINAL
DDFTGCVIAWNSNNL	58697	0.9586783608538716	444	T_CELL	Spike glycoprotein	ORIGINAL
NLDSKVGGNY	58652	0.957943390987636	457	T_CELL	Spike glycoprotein	ORIGINAL
VGGNYNYLYRLFRKS	58621	0.9574370784131184	462	T_CELL	Spike glycoprotein	ORIGINAL
NYNYRYRLFRKSNLKPF	2	3.2665327388243746e-05	465	T_CELL	Spike glycoprotein	NEW
NYNYLYRLFRK	58678	0.9583680402436834	465	T_CELL	Spike glycoprotein	ORIGINAL
RLFRKSNLK	58772	0.9599033106309308	471	T_CELL	Spike glycoprotein	ORIGINAL
KPFERDISTEIY	58775	0.9599523086220132	479	T_CELL	Spike glycoprotein	ORIGINAL
NGVEGFNCY	58698	0.9586946935175658	498	T_CELL	Spike glycoprotein	ORIGINAL
YFPLQSYGF	58758	0.9596746533392132	506	T_CELL	Spike glycoprotein	ORIGINAL
PTNGVGYQPYRVVVLSFELLHAPATVCGPKKSTNLVKNKCVNF	58472	0.9550035115226942	516	T_CELL	Spike glycoprotein	ORIGINAL
GYQPYRVVVLSF	58746	0.9594786613748836	521	T_CELL	Spike glycoprotein	ORIGINAL
VVLSFELLHAPATVC	58625	0.9575024090678949	528	T_CELL	Spike glycoprotein	ORIGINAL
LLHAPATVCGPKKST	58566	0.9565387819099416	534	T_CELL	Spike glycoprotein	ORIGINAL
KNKCVNFNFNGLTGT	58833	0.9608996031162722	552	T_CELL	Spike glycoprotein	ORIGINAL
VNFNFNGL	58864	0.96140591569079	556	T_CELL	Spike glycoprotein	ORIGINAL
NFNGLTGTGVLTESSKKF	2	3.2665327388243746e-05	559	T_CELL	Spike glycoprotein	NEW
SSKKFLPFQQFGRDI	2	3.2665327388243746e-05	572	T_CELL	Spike glycoprotein	NEW
EILDITPCSF	58741	0.959396998056413	600	T_CELL	Spike glycoprotein	ORIGINAL
VLYQDVNCTEVPVAIHADQLTPTWRVYSTGSNVFQTRAGCLIG	13005	0.2124062913420549	627	T_CELL	Spike glycoprotein	ORIGINAL
VYSTGSNVFQTR	58807	0.9604749538602252	652	T_CELL	Spike glycoprotein	ORIGINAL
AGCLIGAEHVNNSYECDIPIGAGICASYQTQTNSPRRARSVAS	58157	0.949858722459046	664	T_CELL	Spike glycoprotein	ORIGINAL
AGCLIGAEHVNNSYECDI	58711	0.9589070181455892	664	T_CELL	Spike glycoprotein	NEW
IGAEHVNNSY	58747	0.9594949940385776	668	T_CELL	Spike glycoprotein	ORIGINAL
DIPVGAGICASYHSMSSL	2	3.2665327388243746e-05	680	T_CELL	Spike glycoprotein	NEW
SYQTQTNSPRRARSVA	58358	0.9531415878615644	690	T_CELL	Spike glycoprotein	ORIGINAL
ARSVASQSIIAYTMSLGAENSVAYSNNSIAIPTNFTISVTTEI	58605	0.9571757557940124	701	T_CELL	Spike glycoprotein	ORIGINAL
RSVASQSIIAYTMSL	58756	0.9596419880118248	702	T_CELL	Spike glycoprotein	ORIGINAL
QSIIAYTMSLGAESSVAY	2	3.2665327388243746e-05	707	T_CELL	Spike glycoprotein	NEW
LGAENSVAYSNN	61132	0.9984483969490584	716	T_CELL	Spike glycoprotein	ORIGINAL
AYSNNSIAIPTNFTISV	61134	0.9984810622764466	723	T_CELL	Spike glycoprotein	ORIGINAL
FTISVTTEIL	61192	0.9994283567707056	735	T_CELL	Spike glycoprotein	ORIGINAL
SVTTEILPVSMTKTSVDCTMYICGDSTECSNLLLQYGSFCTQL	61047	0.997060120535058	738	T_CELL	Spike glycoprotein	ORIGINAL
KTSVDCTMYI	61196	0.9994936874254822	750	T_CELL	Spike glycoprotein	ORIGINAL
TECSNLLLQYGSFCTQL	61151	0.9987587175592468	764	T_CELL	Spike glycoprotein	NEW
LLQYGSFCT	61181	0.9992486974700704	770	T_CELL	Spike glycoprotein	ORIGINAL
QEVFAQVKQIYK	61092	0.9977950904012935	796	T_CELL	Spike glycoprotein	ORIGINAL
VKQIYKTPPIKYFGGFNF	8	0.0001306613095529	802	T_CELL	Spike glycoprotein	NEW
KQIYKTPPIKDF	61101	0.9979420843745408	803	T_CELL	Spike glycoprotein	ORIGINAL
KDFGGFNFSQILPDPSKPSKRSFIEDLLFNKVTLADAGFIKQY	60735	0.991964329462492	812	T_CELL	Spike glycoprotein	ORIGINAL
ILPDPSKPSK	61096	0.99786042105607	822	T_CELL	Spike glycoprotein	ORIGINAL
LLFNKVTLA	61062	0.99730511049047	838	T_CELL	Spike glycoprotein	ORIGINAL
GFIKQYGDCLGDISARDL	48	0.0007839678573178	849	T_CELL	Spike glycoprotein	NEW
GFIKQYGDCLGDIAARDLICAQKFNGLTVLPPLLTDEMIAQYT	60344	0.9855782579580904	849	T_CELL	Spike glycoprotein	ORIGINAL
AQKFNGLTVLPPLLTDEM	61066	0.9973704411452464	869	T_CELL	Spike glycoprotein	NEW
VLPPLLTDEMIAQYT	61161	0.998922044196188	877	T_CELL	Spike glycoprotein	ORIGINAL
MIAQYTSALLAGTITSGWTFGAGAALQIPFAMQMAYRFNGIGV	60921	0.9950022049095988	886	T_CELL	Spike glycoprotein	ORIGINAL
GTITSGWTF	61196	0.9994936874254822	897	T_CELL	Spike glycoprotein	ORIGINAL
GAALQIPFAMQMAYRF	61151	0.9987587175592468	908	T_CELL	Spike glycoprotein	ORIGINAL
LQIPFAMQMAY	61172	0.9991017034968231	911	T_CELL	Spike glycoprotein	ORIGINAL
MAYRFNGIGVTQNVLY	61216	0.9998203406993648	919	T_CELL	Spike glycoprotein	ORIGINAL
FNGIGVTQNVLYENQKLIANQFNSAIGKIQDSLSSTASALGKL	60264	0.9842716448625606	923	T_CELL	Spike glycoprotein	ORIGINAL
VLHENQKLIANQFNSAIGKI	2	3.2665327388243746e-05	932	T_CELL	Spike glycoprotein	NEW
NQKLIANQF	61171	0.9990853708331292	936	T_CELL	Spike glycoprotein	ORIGINAL
LSSTASALGK	60963	0.995688176784752	955	T_CELL	Spike glycoprotein	ORIGINAL
AQALNTLVKQL	61211	0.999738677380894	973	T_CELL	Spike glycoprotein	ORIGINAL
QALNTLVKQLSSNFGAI	61198	0.9995263527528704	974	T_CELL	Spike glycoprotein	ORIGINAL
ALNTLVKQL	61212	0.9997550100445882	975	T_CELL	Spike glycoprotein	ORIGINAL
SVLNDILSRL	61224	0.9999510020089176	992	T_CELL	Spike glycoprotein	ORIGINAL
VLNDILSRL	61225	0.9999673346726118	993	T_CELL	Spike glycoprotein	ORIGINAL
ILSRLDKVEAEVQIDRLITGRLQSLQTYVTQQLIRAAEIRASA	61102	0.9979584170382348	997	T_CELL	Spike glycoprotein	ORIGINAL
SRLDKVEAEVQIDRLITGR	61198	0.9995263527528704	999	T_CELL	Spike glycoprotein	NEW
VEAEVQIDRLITGR	61204	0.9996243487350353	1004	T_CELL	Spike glycoprotein	ORIGINAL
LITGRLQSLQTYV	61200	0.9995590180802588	1013	T_CELL	Spike glycoprotein	ORIGINAL
LITGRLQSL	61209	0.9997060120535058	1013	T_CELL	Spike glycoprotein	ORIGINAL
QLIRAAEIRASANLAATK	61138	0.9985463929312232	1028	T_CELL	Spike glycoprotein	ORIGINAL
AEIRASANLAATK	61145	0.998660721577082	1033	T_CELL	Spike glycoprotein	ORIGINAL
RVDFCGKGY	61225	0.9999673346726118	1056	T_CELL	Spike glycoprotein	ORIGINAL
YHLMSFPQSA	61223	0.9999346693452236	1064	T_CELL	Spike glycoprotein	ORIGINAL
LMSFPQSAPHGVVFLHV	61199	0.9995426854165644	1066	T_CELL	Spike glycoprotein	NEW
SFPQSAPHGVVFLHV	61210	0.9997223447172	1068	T_CELL	Spike glycoprotein	ORIGINAL
FPQSAPHGVVF	61227	1.0	1069	T_CELL	Spike glycoprotein	ORIGINAL
QSAPHGVVFLHVTYVPSQEKNFTTAPAICHDGKAHFPREGVFV	3	4.899799108236562e-05	1071	T_CELL	Spike glycoprotein	NEW
QSAPHGVVFLHVTYVPAQEKNFTTAPAICHDGKAHFPREGVFV	60827	0.9934669345223512	1071	T_CELL	Spike glycoprotein	ORIGINAL
APHGVVFLHVTYV	61184	0.9992976954611528	1073	T_CELL	Spike glycoprotein	ORIGINAL
PHGVVFLHVTYVPAQ	61171	0.9990853708331292	1074	T_CELL	Spike glycoprotein	ORIGINAL
VVFLHVTYV	61195	0.999477354761788	1077	T_CELL	Spike glycoprotein	ORIGINAL
HVTYVPAQEKNF	61073	0.9974847697911052	1081	T_CELL	Spike glycoprotein	ORIGINAL
EKNFTTAPAICHEGKAHF	5	8.166331847060937e-05	1089	T_CELL	Spike glycoprotein	NEW
FTTAPAICHDGKAHF	61050	0.9971091185261404	1092	T_CELL	Spike glycoprotein	ORIGINAL
REGVFVSNGTHW	61183	0.9992813627974586	1108	T_CELL	Spike glycoprotein	ORIGINAL
GTHWFVTQR	61164	0.9989710421872704	1116	T_CELL	Spike glycoprotein	ORIGINAL
GTHWFITQRNFYEPQ	16	0.0002613226191059	1116	T_CELL	Spike glycoprotein	NEW
WFITQRNFYEPQII	16	0.0002613226191059	1119	T_CELL	Spike glycoprotein	NEW
IITTDNTFV	61098	0.9978930863834584	1131	T_CELL	Spike glycoprotein	ORIGINAL
FVSGNCDVVIGIVNNTVY	60966	0.9957371747758342	1138	T_CELL	Spike glycoprotein	NEW
VIGIVNNTVYDPLQPEL	58873	0.9615529096640372	1146	T_CELL	Spike glycoprotein	NEW
TVYDPLQPELDSFK	58868	0.9614712463455664	1153	T_CELL	Spike glycoprotein	ORIGINAL
DSFKEELDKY	61147	0.9986933869044704	1163	T_CELL	Spike glycoprotein	ORIGINAL
DLGDISGINASVVNIQKEIDRLNEVAKNLNESLIDLQELGKYE	60901	0.9946755516357164	1182	T_CELL	Spike glycoprotein	ORIGINAL
KEIDRLNEV	61196	0.9994936874254822	1198	T_CELL	Spike glycoprotein	ORIGINAL
RLNEVAKNL	61168	0.9990363728420468	1202	T_CELL	Spike glycoprotein	ORIGINAL
NLNESLIDL	61204	0.9996243487350353	1209	T_CELL	Spike glycoprotein	ORIGINAL
LQQLGKYEQYIKWPWYIWL	12	0.0001959919643294	1217	T_CELL	Spike glycoprotein	NEW
ELGKYEQYIKWPWYIWLGFIAGLIAIVMVTIMLCCMTSCCSCL	60052	0.9808091201594068	1219	T_CELL	Spike glycoprotein	ORIGINAL
YEQYIKWPWYI	60458	0.9874401816192204	1223	T_CELL	Spike glycoprotein	ORIGINAL
FIAGLIAIV	61184	0.9992976954611528	1237	T_CELL	Spike glycoprotein	ORIGINAL
CMTSCCSCLK	61115	0.9981707416662584	1253	T_CELL	Spike glycoprotein	ORIGINAL
SEPVLKGVKL	60802	0.9930586179299982	1278	T_CELL	Spike glycoprotein	ORIGINAL
RNAPRITFGGPSDST	58311	0.9544784914555096	9	T_CELL	Nucleoprotein	NEW
ITFGGPSDSTDNNQN	5	8.18437765992274e-05	14	T_CELL	Nucleoprotein	NEW
ARPKQRRPQGLPNST	1	1.636875531984548e-05	34	T_CELL	Nucleoprotein	NEW
ARPKQRRPQGLPNNT	23	0.0003764813723564	34	T_CELL	Nucleoprotein	ORIGINAL
QRRPQGLPNNTASWFTALTQHGKEDLKFPRGQGVPINT	59577	0.975201335690434	38	T_CELL	Nucleoprotein	ORIGINAL
RRPQGLPNNTASWFT	59723	0.9775911739671316	39	T_CELL	Nucleoprotein	ORIGINAL
LPNNTASWFTALTQH	59751	0.9780494991160872	44	T_CELL	Nucleoprotein	ORIGINAL
ASWFTALTQHGKEDL	59665	0.9766417861585804	49	T_CELL	Nucleoprotein	NEW
ALTQHGKEDLRFPRG	6	9.821253191907288e-05	54	T_CELL	Nucleoprotein	NEW
GKEDLRFPRGQGVPI	6	9.821253191907288e-05	59	T_CELL	Nucleoprotein	NEW
RFPRGQGVPINTNSSPDDQI	1	1.636875531984548e-05	64	T_CELL	Nucleoprotein	NEW
KFPRGQGVPI	59725	0.9776239114777712	64	T_CELL	Nucleoprotein	ORIGINAL
GQGVPINTNSSPDDQ	59702	0.9772474301054148	68	T_CELL	Nucleoprotein	NEW
GVPINTNSSPDDQIGYYRRATRRIRGGDGKMKDLSPRW	59573	0.9751358606691548	70	T_CELL	Nucleoprotein	ORIGINAL
GIPINTNSSPDDQIGYYRRATRRIRGGDGKMKDLSPRW	1	1.636875531984548e-05	70	T_CELL	Nucleoprotein	NEW
PINTNSSPDDQIGYY	59677	0.9768382112224188	72	T_CELL	Nucleoprotein	NEW
NTNSSPDDQIGYY	59679	0.9768709487330584	74	T_CELL	Nucleoprotein	ORIGINAL
NTNSSPDDQIGYYRRATR	59648	0.9763635173181432	74	T_CELL	Nucleoprotein	NEW
NSSPDDQIGYYRRAT	59669	0.9767072611798598	76	T_CELL	Nucleoprotein	NEW
PDDQIGYYRRATRRI	59653	0.9764453610947424	79	T_CELL	Nucleoprotein	NEW
PDDQIGYYRRATRRIRGGD	59637	0.9761834610096248	79	T_CELL	Nucleoprotein	NEW
DDQIGYYRRATRRVR	5	8.18437765992274e-05	80	T_CELL	Nucleoprotein	ORIGINAL
DDQIGYYRRATRRIR	59665	0.9766417861585804	80	T_CELL	Nucleoprotein	NEW
QIGYYRRATRRIRGGDGK	59662	0.976592679892621	82	T_CELL	Nucleoprotein	NEW
QIGYYRRATRRVRGGDGK	5	8.18437765992274e-05	82	T_CELL	Nucleoprotein	ORIGINAL
GYYRRATRRIRGGDG	59694	0.977116480062856	84	T_CELL	Nucleoprotein	NEW
GYYRRATRRVRGGDG	5	8.18437765992274e-05	84	T_CELL	Nucleoprotein	ORIGINAL
YYRRATRRIR	59716	0.9774765926798926	85	T_CELL	Nucleoprotein	ORIGINAL
RATRRIRGGDGKMKD	59657	0.9765108361160216	88	T_CELL	Nucleoprotein	NEW
TRRIRGGDGKMKDLSPRW	59674	0.9767891049564592	90	T_CELL	Nucleoprotein	NEW
RIRGGDGKMK	59720	0.977542067701172	92	T_CELL	Nucleoprotein	ORIGINAL
RGGDGKMKELSPRWY	1	1.636875531984548e-05	94	T_CELL	Nucleoprotein	ORIGINAL
RGGDGKMKDLSPRWY	59693	0.9771001113075362	94	T_CELL	Nucleoprotein	NEW
GDGKMKDLSPRWYFY	59700	0.9772146925947752	96	T_CELL	Nucleoprotein	NEW
GDGKMKELSPRWYFY	1	1.636875531984548e-05	96	T_CELL	Nucleoprotein	ORIGINAL
GKMKDLSPRWYFYYL	59702	0.9772474301054148	98	T_CELL	Nucleoprotein	NEW
GKMKDLSPRWYFYYLGTGP	59699	0.9771983238394552	98	T_CELL	Nucleoprotein	NEW
GKMKELSPRWYFYYL	1	1.636875531984548e-05	98	T_CELL	Nucleoprotein	ORIGINAL
KMKELSPRWYFYYLG	1	1.636875531984548e-05	99	T_CELL	Nucleoprotein	ORIGINAL
KMKDLSPRWYFYYLG	59702	0.9772474301054148	99	T_CELL	Nucleoprotein	NEW
MKDLSPRWYFYYLGT	59945	0.9812250376481372	100	T_CELL	Nucleoprotein	NEW
MKELSPRWYFYYLGT	1	1.636875531984548e-05	100	T_CELL	Nucleoprotein	ORIGINAL
DLSPRWYFYYLGTGPESGLPYGANKDGIIWVATEGALN	8	0.0001309500425587	102	T_CELL	Nucleoprotein	NEW
DLSPRWYFYYLGTGPEAGLPYGANKDGIIWVATEGALN	59703	0.9772637988607348	102	T_CELL	Nucleoprotein	ORIGINAL
LSPRWYFYYL	59992	0.98199436914817	103	T_CELL	Nucleoprotein	ORIGINAL
LSPRWYFYYLGTGPEAGL	59929	0.9809631375630196	103	T_CELL	Nucleoprotein	NEW
SPRWYFYYLGTGPEA	59940	0.981143193871538	104	T_CELL	Nucleoprotein	ORIGINAL
YFYYLGTGPEAGL	59931	0.9809958750736594	108	T_CELL	Nucleoprotein	NEW
FYYLGTGPEAGLPYG	59906	0.9805866561906632	109	T_CELL	Nucleoprotein	NEW
YLGTGPEAGLPYGANK	59912	0.9806848687225824	111	T_CELL	Nucleoprotein	NEW
GTGPEAGLPY	59920	0.9808158187651412	113	T_CELL	Nucleoprotein	ORIGINAL
ANKEGIIWVATEGAL	6	9.821253191907288e-05	124	T_CELL	Nucleoprotein	NEW
GIIWVATEGALNTPKDHIGT	59735	0.9777875990309696	128	T_CELL	Nucleoprotein	NEW
GIVWVATEGALNTPKDHIGT	1	1.636875531984548e-05	128	T_CELL	Nucleoprotein	ORIGINAL
ATEGALNTPKDHI	59758	0.978164080403326	133	T_CELL	Nucleoprotein	ORIGINAL
ALNTPKDHI	59813	0.9790643619459176	137	T_CELL	Nucleoprotein	ORIGINAL
RNPANNAAIVL	59854	0.9797354809140312	148	T_CELL	Nucleoprotein	ORIGINAL
VLQLPQGTTLPKGFYA	59814	0.9790807307012376	157	T_CELL	Nucleoprotein	ORIGINAL
LQLPQGTTL	59915	0.980733974988542	158	T_CELL	Nucleoprotein	ORIGINAL
PKGFYAEGSRGGSQASS	59462	0.973318928828652	167	T_CELL	Nucleoprotein	NEW
PKGFYAEGSRGGSQASSR	59367	0.9717638970732666	167	T_CELL	Nucleoprotein	ORIGINAL
AEGSRGGSQA	59784	0.9785896680416422	172	T_CELL	Nucleoprotein	ORIGINAL
SQASSRSSSR	58773	0.9620408564132784	179	T_CELL	Nucleoprotein	ORIGINAL
SSRGTSPAR	42460	0.695017350880639	200	T_CELL	Nucleoprotein	ORIGINAL
MAGNGGDAALAXXXLDRLNQLESKM	1	1.636875531984548e-05	209	T_CELL	Nucleoprotein	NEW
GDAALALLLLDRLNQL	60905	0.9969390427551889	214	T_CELL	Nucleoprotein	ORIGINAL
LALLLLDRL	61063	0.9995253060957244	218	T_CELL	Nucleoprotein	ORIGINAL
LLLDRLNQL	61012	0.9986904995744124	221	T_CELL	Nucleoprotein	ORIGINAL
RLNQLESKV	2	3.273751063969096e-05	225	T_CELL	Nucleoprotein	ORIGINAL
QQQQGQTVTK	60969	0.997986643095659	238	T_CELL	Nucleoprotein	ORIGINAL
QQQGQTVTKKSAAEASKK	60850	0.9960387612125974	239	T_CELL	Nucleoprotein	ORIGINAL
QQGQTVTKKSAAEASKK	60852	0.9960714987232372	240	T_CELL	Nucleoprotein	NEW
SKKPRQKRTATKAYNV	60996	0.9984285994892949	254	T_CELL	Nucleoprotein	NEW
SKKPRQKRTATKQYNV	7	0.0001145812872389	254	T_CELL	Nucleoprotein	ORIGINAL
RQKRTATKAYNVIQAFGRRG	12	0.0001964250638381	258	T_CELL	Nucleoprotein	NEW
QKRTATKQYNVTQAF	7	0.0001145812872389	259	T_CELL	Nucleoprotein	ORIGINAL
QKRTATKAYNVTQAF	60988	0.998297649446736	259	T_CELL	Nucleoprotein	NEW
TKQYNVTQAF	7	0.0001145812872389	264	T_CELL	Nucleoprotein	ORIGINAL
KAYNVTQAF	61024	0.9988869246382504	265	T_CELL	Nucleoprotein	ORIGINAL
QELIRQGTDYKHW	60762	0.994598310744451	288	T_CELL	Nucleoprotein	ORIGINAL
QELTRQGTDYKHW	194	0.00317553853205	288	T_CELL	Nucleoprotein	NEW
IRQGTDYKHWPQIAQFA	60758	0.9945328357231716	291	T_CELL	Nucleoprotein	ORIGINAL
IRQGTDYKHWPQIAQFS	8	0.0001309500425587	291	T_CELL	Nucleoprotein	NEW
KHWPQIAQFAPSASAFF	60950	0.997675636744582	298	T_CELL	Nucleoprotein	ORIGINAL
AQFAPSASAFFGMSR	60996	0.9984285994892949	304	T_CELL	Nucleoprotein	ORIGINAL
AQFAPSASAFFGMSRIGM	60967	0.9979539055850192	304	T_CELL	Nucleoprotein	ORIGINAL
SASAFFGMSRIGMEV	60985	0.9982485431807764	309	T_CELL	Nucleoprotein	ORIGINAL
AFFGMSRIGMEVTPSGTW	60889	0.9966771426700712	312	T_CELL	Nucleoprotein	ORIGINAL
FFGMSRIGMEVTPSGTW	60894	0.9967589864466706	313	T_CELL	Nucleoprotein	NEW
FGMSRIGMEVTPSGT	60909	0.9970045177764684	314	T_CELL	Nucleoprotein	ORIGINAL
GMSRIGMEVTPSGTW	60907	0.9969717802658286	315	T_CELL	Nucleoprotein	ORIGINAL
GMSRIGMEV	61025	0.9989032933935704	315	T_CELL	Nucleoprotein	ORIGINAL
MSRIGMEVTPSGTW	60913	0.9970699927977476	316	T_CELL	Nucleoprotein	NEW
IGMEVTPSGTWLTY	60908	0.9969881490211484	319	T_CELL	Nucleoprotein	NEW
GMEVTPSGTWLTYTGAIK	60859	0.996186080010476	320	T_CELL	Nucleoprotein	NEW
GMEVTPSGTWLTY	60916	0.9971190990637072	320	T_CELL	Nucleoprotein	ORIGINAL
MEVTPSGTWLTY	60924	0.997250049106266	321	T_CELL	Nucleoprotein	NEW
MEVTPSGTWL	60931	0.9973646303935048	321	T_CELL	Nucleoprotein	ORIGINAL
TPSGTWLTYTGAIKL	60890	0.9966935114253912	324	T_CELL	Nucleoprotein	NEW
TWLTYTGAIKLDDKDPNF	60897	0.9968080927126302	328	T_CELL	Nucleoprotein	NEW
TWLTYTGAIKLDDKDPSFKDNVILL	5	8.18437765992274e-05	328	T_CELL	Nucleoprotein	NEW
WLTYTGAIKLDDKDP	60920	0.9971845740849866	329	T_CELL	Nucleoprotein	NEW
GAIKLDDKDPSFKDN	5	8.18437765992274e-05	334	T_CELL	Nucleoprotein	NEW
IKLDDKDPSFKDNVILL	5	8.18437765992274e-05	336	T_CELL	Nucleoprotein	NEW
PSFKDNVILLNKHIDAYK	5	8.18437765992274e-05	343	T_CELL	Nucleoprotein	NEW
VILLNKHIDAYKTFP	60909	0.9970045177764684	349	T_CELL	Nucleoprotein	ORIGINAL
ILLNKHIDA	61069	0.9996235186276436	350	T_CELL	Nucleoprotein	ORIGINAL
ILLNKHID	61092	1.0	350	T_CELL	Nucleoprotein	ORIGINAL
ILLNKHIDAYKTFPP	60893	0.9967426176913508	350	T_CELL	Nucleoprotein	ORIGINAL
LLNKHIDAYKTFP	60921	0.9972009428403064	351	T_CELL	Nucleoprotein	ORIGINAL
LLNKHIDAYKTFPPTEPK	60744	0.9943036731486936	351	T_CELL	Nucleoprotein	ORIGINAL
KHIDAYKTFPPTEPK	60750	0.9944018856806128	354	T_CELL	Nucleoprotein	ORIGINAL
AYKTFPPTEPK	60752	0.9944346231912524	358	T_CELL	Nucleoprotein	ORIGINAL
YKTFPPTEPKKDKKKK	60619	0.9922575787337132	359	T_CELL	Nucleoprotein	ORIGINAL
YKTFPPTEPKKDKKK	60635	0.9925194788188306	359	T_CELL	Nucleoprotein	ORIGINAL
YKTFPPTEPKKDKRKK	9	0.0001473187978786	359	T_CELL	Nucleoprotein	NEW
YKTFPPTEPKKDKRK	9	0.0001473187978786	359	T_CELL	Nucleoprotein	NEW
LPAADLDDF	60875	0.9964479800955937	394	T_CELL	Nucleoprotein	ORIGINAL
FSKQLQQSM	61063	0.9995253060957244	402	T_CELL	Nucleoprotein	ORIGINAL
