# Supplementary material for: Predicting Epitope Candidates for SARS-CoV-2
Source: Viruses. 2022 Aug 21;14(8):1837. doi: 10.3390/v14081837 (PMC9416013; doi:10.3390/v14081837)
Supplement: Supplementary file 1 [file viruses-14-01837-s001.zip › Supplemental_Data/SD5.csv]

EPITOPE	EPITOPE_STATUS	ORGANISM	EPITOPE_TYPE	PROTEIN_NAME	PEPTIDE	ALLELE	RANK	CORE	AFFINITY	BINDING_TYPE
AEIRASANLAATK	ORIGINAL	Severe acute respiratory syndrome coronavirus 2	T_CELL	Spike glycoprotein	RASANLAATK	HLA-A0301	0.5	RSANLAATK	120.0	STRONG
AGCLIGAEHVNNSYECDIPIGAGICASYQTQTNSPRRARSVAS	ORIGINAL	Severe acute respiratory syndrome coronavirus 2	T_CELL	Spike glycoprotein	PRRARSVA	HLA-B0702	0.5	_PRRARSVA	103.7	STRONG
AGCLIGAEHVNNSYECDIPIGAGICASYQTQTNSPRRARSVAS	ORIGINAL	Severe acute respiratory syndrome coronavirus 2	T_CELL	Spike glycoprotein	TNSPRRARSVA	HLA-B0702	0.5	TPRRARSVA	104.1	STRONG
AGCLIGAEHVNNSYECDIPIGAGICASYQTQTNSPRRARSVAS	ORIGINAL	Severe acute respiratory syndrome coronavirus 2	T_CELL	Spike glycoprotein	DIPIGAGICASY	HLA-A2601	0.5	DIAGICASY	902.4	STRONG
AGCLIGAEHVNNSYECDIPIGAGICASYQTQTNSPRRARSVAS	ORIGINAL	Severe acute respiratory syndrome coronavirus 2	T_CELL	Spike glycoprotein	TQTNSPRRARSVA	HLA-B0702	0.4	TPRRARSVA	95.0	STRONG
APHGVVFLHVTYV	ORIGINAL	Severe acute respiratory syndrome coronavirus 2	T_CELL	Spike glycoprotein	VVFLHVTYV	HLA-A0201	0.5	VVFLHVTYV	36.6	STRONG
AQKFNGLTVLPPLLTDEM	NEW	UNASSIGNED	T_CELL	Spike glycoprotein	QKFNGLTVL	HLA-B3901	0.25	QKFNGLTVL	167.5	STRONG
ARSVASQSIIAYTMSLGAENSVAYSNNSIAIPTNFTISVTTEI	ORIGINAL	Severe acute respiratory syndrome coronavirus 2	T_CELL	Spike glycoprotein	RSVASQSII	HLA-B5801	0.1	RSVASQSII	16.3	STRONG
ARSVASQSIIAYTMSLGAENSVAYSNNSIAIPTNFTISVTTEI	ORIGINAL	Severe acute respiratory syndrome coronavirus 2	T_CELL	Spike glycoprotein	IPTNFTISV	HLA-B0702	0.4	IPTNFTISV	95.1	STRONG
ARSVASQSIIAYTMSLGAENSVAYSNNSIAIPTNFTISVTTEI	ORIGINAL	Severe acute respiratory syndrome coronavirus 2	T_CELL	Spike glycoprotein	MSLGAENSVAY	HLA-A0101	0.5	MSAENSVAY	685.4	STRONG
AYSNNSIAIPTNFTISV	ORIGINAL	Severe acute respiratory syndrome coronavirus 2	T_CELL	Spike glycoprotein	IPTNFTISV	HLA-B0702	0.4	IPTNFTISV	95.1	STRONG
CMTSCCSCLK	ORIGINAL	Severe acute respiratory syndrome coronavirus 2	T_CELL	Spike glycoprotein	CMTSCCSCLK	HLA-A0301	0.4	CMSCCSCLK	71.6	STRONG
DIPVGAGICASYHSMSSL	NEW	UNASSIGNED	T_CELL	Spike glycoprotein	DIPVGAGICASY	HLA-A2601	0.5	DIAGICASY	902.4	STRONG
DLGDISGINASVVNIQKEIDRLNEVAKNLNESLIDLQELGKYE	ORIGINAL	Severe acute respiratory syndrome coronavirus 2	T_CELL	Spike glycoprotein	SLIDLQELGK	HLA-A0301	0.5	SLIDLQLGK	118.6	STRONG
DLGDISGINASVVNIQKEIDRLNEVAKNLNESLIDLQELGKYE	ORIGINAL	Severe acute respiratory syndrome coronavirus 2	T_CELL	Spike glycoprotein	NESLIDLQELGKY	HLA-A0101	0.4	LIDLQELGY	545.3	STRONG
DLGDISGINASVVNIQKEIDRLNEVAKNLNESLIDLQELGKYE	ORIGINAL	Severe acute respiratory syndrome coronavirus 2	T_CELL	Spike glycoprotein	LNESLIDLQELGKY	HLA-A0101	0.4	LIDLQELGY	538.1	STRONG
DLPIGINITRFQTL	ORIGINAL	Severe acute respiratory syndrome coronavirus 2	T_CELL	Spike glycoprotein	NITRFQTL	HLA-B0801	0.15	NI_TRFQTL	46.6	STRONG
ELGKYEQYIKWPWYIWLGFIAGLIAIVMVTIMLCCMTSCCSCL	ORIGINAL	Severe acute respiratory syndrome coronavirus 2	T_CELL	Spike glycoprotein	KWPWYIWLG	HLA-A2402	0.3	KWPWYIWLG	152.0	STRONG
ELGKYEQYIKWPWYIWLGFIAGLIAIVMVTIMLCCMTSCCSCL	ORIGINAL	Severe acute respiratory syndrome coronavirus 2	T_CELL	Spike glycoprotein	IAIVMVTIM	HLA-B5801	0.5	IAIVMVTIM	126.3	STRONG
ELGKYEQYIKWPWYIWLGFIAGLIAIVMVTIMLCCMTSCCSCL	ORIGINAL	Severe acute respiratory syndrome coronavirus 2	T_CELL	Spike glycoprotein	KYEQYIKWPW	HLA-A2402	0.25	KYQYIKWPW	110.2	STRONG
ELGKYEQYIKWPWYIWLGFIAGLIAIVMVTIMLCCMTSCCSCL	ORIGINAL	Severe acute respiratory syndrome coronavirus 2	T_CELL	Spike glycoprotein	EQYIKWPWYI	HLA-A2402	0.08	QYIKWPWYI	45.3	STRONG
ELGKYEQYIKWPWYIWLGFIAGLIAIVMVTIMLCCMTSCCSCL	ORIGINAL	Severe acute respiratory syndrome coronavirus 2	T_CELL	Spike glycoprotein	YIKWPWYIWL	HLA-A0201	0.25	YIWPWYIWL	18.8	STRONG
ELGKYEQYIKWPWYIWLGFIAGLIAIVMVTIMLCCMTSCCSCL	ORIGINAL	Severe acute respiratory syndrome coronavirus 2	T_CELL	Spike glycoprotein	IWLGFIAGLI	HLA-A2402	0.4	IWLGFIALI	239.0	STRONG
ELGKYEQYIKWPWYIWLGFIAGLIAIVMVTIMLCCMTSCCSCL	ORIGINAL	Severe acute respiratory syndrome coronavirus 2	T_CELL	Spike glycoprotein	YEQYIKWPWYI	HLA-A2402	0.1	YYIKWPWYI	55.8	STRONG
ELGKYEQYIKWPWYIWLGFIAGLIAIVMVTIMLCCMTSCCSCL	ORIGINAL	Severe acute respiratory syndrome coronavirus 2	T_CELL	Spike glycoprotein	EQYIKWPWYIW	HLA-A2402	0.2	QYIKWWYIW	96.2	STRONG
ELGKYEQYIKWPWYIWLGFIAGLIAIVMVTIMLCCMTSCCSCL	ORIGINAL	Severe acute respiratory syndrome coronavirus 2	T_CELL	Spike glycoprotein	IKWPWYIWLGF	HLA-A2402	0.06	KWPWYIWLF	36.3	STRONG
ELGKYEQYIKWPWYIWLGFIAGLIAIVMVTIMLCCMTSCCSCL	ORIGINAL	Severe acute respiratory syndrome coronavirus 2	T_CELL	Spike glycoprotein	KWPWYIWLGFI	HLA-A2402	0.08	KWPWYIWLF	42.1	STRONG
ELGKYEQYIKWPWYIWLGFIAGLIAIVMVTIMLCCMTSCCSCL	ORIGINAL	Severe acute respiratory syndrome coronavirus 2	T_CELL	Spike glycoprotein	KYEQYIKWPWYI	HLA-A2402	0.09	KYIKWPWYI	47.3	STRONG
ELGKYEQYIKWPWYIWLGFIAGLIAIVMVTIMLCCMTSCCSCL	ORIGINAL	Severe acute respiratory syndrome coronavirus 2	T_CELL	Spike glycoprotein	YEQYIKWPWYIW	HLA-A2402	0.125	YYIKWPWYI	57.2	STRONG
ELGKYEQYIKWPWYIWLGFIAGLIAIVMVTIMLCCMTSCCSCL	ORIGINAL	Severe acute respiratory syndrome coronavirus 2	T_CELL	Spike glycoprotein	QYIKWPWYIWLG	HLA-A2402	0.3	QYIKWWYIW	148.4	STRONG
ELGKYEQYIKWPWYIWLGFIAGLIAIVMVTIMLCCMTSCCSCL	ORIGINAL	Severe acute respiratory syndrome coronavirus 2	T_CELL	Spike glycoprotein	YIKWPWYIWLGF	HLA-A2402	0.08	KWPWYIWLF	42.0	STRONG
ELGKYEQYIKWPWYIWLGFIAGLIAIVMVTIMLCCMTSCCSCL	ORIGINAL	Severe acute respiratory syndrome coronavirus 2	T_CELL	Spike glycoprotein	IKWPWYIWLGFI	HLA-A2402	0.125	KWPWYIWLF	64.6	STRONG
ELGKYEQYIKWPWYIWLGFIAGLIAIVMVTIMLCCMTSCCSCL	ORIGINAL	Severe acute respiratory syndrome coronavirus 2	T_CELL	Spike glycoprotein	KWPWYIWLGFIA	HLA-A2402	0.1	KWPWYIWLF	51.9	STRONG
ELGKYEQYIKWPWYIWLGFIAGLIAIVMVTIMLCCMTSCCSCL	ORIGINAL	Severe acute respiratory syndrome coronavirus 2	T_CELL	Spike glycoprotein	GKYEQYIKWPWYI	HLA-A2402	0.125	KYIKWPWYI	65.5	STRONG
ELGKYEQYIKWPWYIWLGFIAGLIAIVMVTIMLCCMTSCCSCL	ORIGINAL	Severe acute respiratory syndrome coronavirus 2	T_CELL	Spike glycoprotein	KYEQYIKWPWYIW	HLA-A2402	0.15	YYIKWPWYI	68.1	STRONG
ELGKYEQYIKWPWYIWLGFIAGLIAIVMVTIMLCCMTSCCSCL	ORIGINAL	Severe acute respiratory syndrome coronavirus 2	T_CELL	Spike glycoprotein	EQYIKWPWYIWLG	HLA-A2402	0.5	QYIKWWYIW	246.0	STRONG
ELGKYEQYIKWPWYIWLGFIAGLIAIVMVTIMLCCMTSCCSCL	ORIGINAL	Severe acute respiratory syndrome coronavirus 2	T_CELL	Spike glycoprotein	QYIKWPWYIWLGF	HLA-A2402	0.06	QYIKWPWYF	35.3	STRONG
ELGKYEQYIKWPWYIWLGFIAGLIAIVMVTIMLCCMTSCCSCL	ORIGINAL	Severe acute respiratory syndrome coronavirus 2	T_CELL	Spike glycoprotein	YIKWPWYIWLGFI	HLA-A2402	0.15	KWPWYIWLF	76.4	STRONG
ELGKYEQYIKWPWYIWLGFIAGLIAIVMVTIMLCCMTSCCSCL	ORIGINAL	Severe acute respiratory syndrome coronavirus 2	T_CELL	Spike glycoprotein	IKWPWYIWLGFIA	HLA-A2402	0.15	KWPWYIWLF	81.4	STRONG
ELGKYEQYIKWPWYIWLGFIAGLIAIVMVTIMLCCMTSCCSCL	ORIGINAL	Severe acute respiratory syndrome coronavirus 2	T_CELL	Spike glycoprotein	KWPWYIWLGFIAG	HLA-A2402	0.125	KWPWYIWLF	57.0	STRONG
ELGKYEQYIKWPWYIWLGFIAGLIAIVMVTIMLCCMTSCCSCL	ORIGINAL	Severe acute respiratory syndrome coronavirus 2	T_CELL	Spike glycoprotein	LGKYEQYIKWPWYI	HLA-A2402	0.15	KYIKWPWYI	71.9	STRONG
ELGKYEQYIKWPWYIWLGFIAGLIAIVMVTIMLCCMTSCCSCL	ORIGINAL	Severe acute respiratory syndrome coronavirus 2	T_CELL	Spike glycoprotein	GKYEQYIKWPWYIW	HLA-A2402	0.175	YYIKWPWYI	86.6	STRONG
ELGKYEQYIKWPWYIWLGFIAGLIAIVMVTIMLCCMTSCCSCL	ORIGINAL	Severe acute respiratory syndrome coronavirus 2	T_CELL	Spike glycoprotein	EQYIKWPWYIWLGF	HLA-A2402	0.08	KWPWYIWLF	43.1	STRONG
ELGKYEQYIKWPWYIWLGFIAGLIAIVMVTIMLCCMTSCCSCL	ORIGINAL	Severe acute respiratory syndrome coronavirus 2	T_CELL	Spike glycoprotein	QYIKWPWYIWLGFI	HLA-A2402	0.125	KWPWYIWLF	58.0	STRONG
ELGKYEQYIKWPWYIWLGFIAGLIAIVMVTIMLCCMTSCCSCL	ORIGINAL	Severe acute respiratory syndrome coronavirus 2	T_CELL	Spike glycoprotein	YIKWPWYIWLGFIA	HLA-A2402	0.2	KWPWYIWLF	97.0	STRONG
ELGKYEQYIKWPWYIWLGFIAGLIAIVMVTIMLCCMTSCCSCL	ORIGINAL	Severe acute respiratory syndrome coronavirus 2	T_CELL	Spike glycoprotein	IKWPWYIWLGFIAG	HLA-A2402	0.175	KWPWYIWLF	90.1	STRONG
FASTEKSNIIRGWIFGTTLDSKTQSLLIVNNATNVVIKVCEFQ	ORIGINAL	Severe acute respiratory syndrome coronavirus 2	T_CELL	Spike glycoprotein	KSNIIRGW	HLA-B5801	0.25	KSNIIR_GW	53.7	STRONG
FASTEKSNIIRGWIFGTTLDSKTQSLLIVNNATNVVIKVCEFQ	ORIGINAL	Severe acute respiratory syndrome coronavirus 2	T_CELL	Spike glycoprotein	KSNIIRGWIF	HLA-B5801	0.3	KSNIIGWIF	67.4	STRONG
FASTEKSNIIRGWIFGTTLDSKTQSLLIVNNATNVVIKVCEFQ	ORIGINAL	Severe acute respiratory syndrome coronavirus 2	T_CELL	Spike glycoprotein	IRGWIFGTTL	HLA-B2705	0.25	IRWIFGTTL	58.0	STRONG
FASTEKSNIIRGWIFGTTLDSKTQSLLIVNNATNVVIKVCEFQ	ORIGINAL	Severe acute respiratory syndrome coronavirus 2	T_CELL	Spike glycoprotein	WIFGTTLDSK	HLA-A0301	0.3	WIFGTTLSK	62.5	STRONG
FCNDPFLGVYY	ORIGINAL	Severe acute respiratory syndrome coronavirus 2	T_CELL	Spike glycoprotein	CNDPFLGVY	HLA-A0101	0.3	CNDPFLGVY	288.7	STRONG
FCNDPFLGVYY	ORIGINAL	Severe acute respiratory syndrome coronavirus 2	T_CELL	Spike glycoprotein	FCNDPFLGVY	HLA-A0101	0.25	FCDPFLGVY	219.1	STRONG
FCNDPFLGVYY	ORIGINAL	Severe acute respiratory syndrome coronavirus 2	T_CELL	Spike glycoprotein	CNDPFLGVYY	HLA-A0101	0.4	CNDPFLGYY	393.4	STRONG
FGEVFNATRFASVY	ORIGINAL	Severe acute respiratory syndrome coronavirus 2	T_CELL	Spike glycoprotein	NATRFASV	HLA-B0801	0.3	NA_TRFASV	101.9	STRONG
FGEVFNATRFASVY	ORIGINAL	Severe acute respiratory syndrome coronavirus 2	T_CELL	Spike glycoprotein	GEVFNATRF	HLA-B4001	0.25	GEVFNATRF	51.8	STRONG
FGEVFNATRFASVY	ORIGINAL	Severe acute respiratory syndrome coronavirus 2	T_CELL	Spike glycoprotein	VFNATRFASV	HLA-B0801	0.3	FNATRFASV	114.0	STRONG
FGEVFNATRFASVY	ORIGINAL	Severe acute respiratory syndrome coronavirus 2	T_CELL	Spike glycoprotein	EVFNATRFASVY	HLA-A2601	0.15	EVFNATSVY	153.3	STRONG
FGEVFNATRFASVY	ORIGINAL	Severe acute respiratory syndrome coronavirus 2	T_CELL	Spike glycoprotein	GEVFNATRFASVY	HLA-A2601	0.4	EVFNATSVY	587.5	STRONG
FLPFFSNVTWFHAI	ORIGINAL	Severe acute respiratory syndrome coronavirus 2	T_CELL	Spike glycoprotein	SNVTWFHAI	HLA-B3901	0.3	SNVTWFHAI	203.2	STRONG
FNGIGVTQNVLYENQKLIANQFNSAIGKIQDSLSSTASALGKL	ORIGINAL	Severe acute respiratory syndrome coronavirus 2	T_CELL	Spike glycoprotein	STASALGKL	HLA-A2601	0.5	STASALGKL	895.5	STRONG
FNGIGVTQNVLYENQKLIANQFNSAIGKIQDSLSSTASALGKL	ORIGINAL	Severe acute respiratory syndrome coronavirus 2	T_CELL	Spike glycoprotein	ANQFNSAIGK	HLA-A0301	0.5	AQFNSAIGK	99.5	STRONG
FNGIGVTQNVLYENQKLIANQFNSAIGKIQDSLSSTASALGKL	ORIGINAL	Severe acute respiratory syndrome coronavirus 2	T_CELL	Spike glycoprotein	KLIANQFNSAIGK	HLA-A0301	0.175	KLFNSAIGK	35.2	STRONG
FNGIGVTQNVLYENQKLIANQFNSAIGKIQDSLSSTASALGKL	ORIGINAL	Severe acute respiratory syndrome coronavirus 2	T_CELL	Spike glycoprotein	QKLIANQFNSAIGK	HLA-A0301	0.25	KLFNSAIGK	45.7	STRONG
FNGIGVTQNVLYENQKLIANQFNSAIGKIQDSLSSTASALGKL	ORIGINAL	Severe acute respiratory syndrome coronavirus 2	T_CELL	Spike glycoprotein	KLIANQFNSAIGKI	HLA-A0301	0.4	KLFNSAIGK	84.0	STRONG
FPQSAPHGVVF	ORIGINAL	Severe acute respiratory syndrome coronavirus 2	T_CELL	Spike glycoprotein	FPQSAPHGVV	HLA-B0702	0.5	FPQAPHGVV	99.6	STRONG
FPQSAPHGVVF	ORIGINAL	Severe acute respiratory syndrome coronavirus 2	T_CELL	Spike glycoprotein	PQSAPHGVVF	HLA-B1501	0.5	PQAPHGVVF	54.5	STRONG
FTTAPAICHDGKAHF	ORIGINAL	Severe acute respiratory syndrome coronavirus 2	T_CELL	Spike glycoprotein	AICHDGKAHF	HLA-B1501	0.5	AIHDGKAHF	55.4	STRONG
GAALQIPFAMQMAYRF	ORIGINAL	Severe acute respiratory syndrome-related coronavirus	T_CELL	Spike glycoprotein	LQIPFAMQMAY	HLA-B1501	0.5	LQIAMQMAY	47.5	STRONG
GFIKQYGDCLGDIAARDLICAQKFNGLTVLPPLLTDEMIAQYT	ORIGINAL	Severe acute respiratory syndrome coronavirus 2	T_CELL	Spike glycoprotein	TDEMIAQY	HLA-A0101	0.2	_TDEMIAQY	176.5	STRONG
GFIKQYGDCLGDIAARDLICAQKFNGLTVLPPLLTDEMIAQYT	ORIGINAL	Severe acute respiratory syndrome coronavirus 2	T_CELL	Spike glycoprotein	FIKQYGDCL	HLA-B0801	0.25	FIKQYGDCL	95.4	STRONG
GFIKQYGDCLGDIAARDLICAQKFNGLTVLPPLLTDEMIAQYT	ORIGINAL	Severe acute respiratory syndrome coronavirus 2	T_CELL	Spike glycoprotein	QKFNGLTVL	HLA-B3901	0.25	QKFNGLTVL	167.5	STRONG
GFIKQYGDCLGDIAARDLICAQKFNGLTVLPPLLTDEMIAQYT	ORIGINAL	Severe acute respiratory syndrome coronavirus 2	T_CELL	Spike glycoprotein	ARDLICAQKF	HLA-B2705	0.5	ARLICAQKF	102.2	STRONG
GFIKQYGDCLGDIAARDLICAQKFNGLTVLPPLLTDEMIAQYT	ORIGINAL	Severe acute respiratory syndrome coronavirus 2	T_CELL	Spike glycoprotein	LTDEMIAQYT	HLA-A0101	0.125	LTDEMIAQY	81.9	STRONG
GFIKQYGDCLGDIAARDLICAQKFNGLTVLPPLLTDEMIAQYT	ORIGINAL	Severe acute respiratory syndrome coronavirus 2	T_CELL	Spike glycoprotein	PLLTDEMIAQY	HLA-A0101	0.1	LTDEMIAQY	56.9	STRONG
GFIKQYGDCLGDIAARDLICAQKFNGLTVLPPLLTDEMIAQYT	ORIGINAL	Severe acute respiratory syndrome coronavirus 2	T_CELL	Spike glycoprotein	LLTDEMIAQYT	HLA-A0101	0.25	LTDEMIAQY	217.4	STRONG
GFIKQYGDCLGDIAARDLICAQKFNGLTVLPPLLTDEMIAQYT	ORIGINAL	Severe acute respiratory syndrome coronavirus 2	T_CELL	Spike glycoprotein	PPLLTDEMIAQY	HLA-A0101	0.1	LTDEMIAQY	57.7	STRONG
GFIKQYGDCLGDIAARDLICAQKFNGLTVLPPLLTDEMIAQYT	ORIGINAL	Severe acute respiratory syndrome coronavirus 2	T_CELL	Spike glycoprotein	PLLTDEMIAQYT	HLA-A0101	0.25	LTDEMIAQY	228.4	STRONG
GFIKQYGDCLGDIAARDLICAQKFNGLTVLPPLLTDEMIAQYT	ORIGINAL	Severe acute respiratory syndrome coronavirus 2	T_CELL	Spike glycoprotein	LPPLLTDEMIAQY	HLA-A0101	0.09	LTDEMIAQY	51.8	STRONG
GFIKQYGDCLGDIAARDLICAQKFNGLTVLPPLLTDEMIAQYT	ORIGINAL	Severe acute respiratory syndrome coronavirus 2	T_CELL	Spike glycoprotein	PPLLTDEMIAQYT	HLA-A0101	0.25	LTDEMIAQY	238.4	STRONG
GFIKQYGDCLGDIAARDLICAQKFNGLTVLPPLLTDEMIAQYT	ORIGINAL	Severe acute respiratory syndrome coronavirus 2	T_CELL	Spike glycoprotein	VLPPLLTDEMIAQY	HLA-A0101	0.09	LTDEMIAQY	52.5	STRONG
GFIKQYGDCLGDIAARDLICAQKFNGLTVLPPLLTDEMIAQYT	ORIGINAL	Severe acute respiratory syndrome coronavirus 2	T_CELL	Spike glycoprotein	LPPLLTDEMIAQYT	HLA-A0101	0.25	LTDEMIAQY	195.6	STRONG
GFIKQYGDCLGDISARDL	NEW	UNASSIGNED	T_CELL	Spike glycoprotein	FIKQYGDCL	HLA-B0801	0.25	FIKQYGDCL	95.4	STRONG
GYQPYRVVVLSF	ORIGINAL	Severe acute respiratory syndrome coronavirus 2	T_CELL	Spike glycoprotein	PYRVVVLSF	HLA-A2402	0.3	PYRVVVLSF	152.4	STRONG
HVTYVPAQEKNF	ORIGINAL	Severe acute respiratory syndrome coronavirus 2	T_CELL	Spike glycoprotein	VTYVPAQEK	HLA-A0301	0.15	VTYVPAQEK	32.5	STRONG
HVTYVPAQEKNF	ORIGINAL	Severe acute respiratory syndrome coronavirus 2	T_CELL	Spike glycoprotein	HVTYVPAQEK	HLA-A0301	0.2	HTYVPAQEK	38.9	STRONG
HVTYVPAQEKNF	ORIGINAL	Severe acute respiratory syndrome coronavirus 2	T_CELL	Spike glycoprotein	TYVPAQEKNF	HLA-A2402	0.25	TYVPAQENF	137.3	STRONG
ILSRLDKVEAEVQIDRLITGRLQSLQTYVTQQLIRAAEIRASA	ORIGINAL	Severe acute respiratory syndrome coronavirus 2	T_CELL	Spike glycoprotein	RLDKVEAEV	HLA-A0201	0.5	RLDKVEAEV	39.0	STRONG
ILSRLDKVEAEVQIDRLITGRLQSLQTYVTQQLIRAAEIRASA	ORIGINAL	Severe acute respiratory syndrome coronavirus 2	T_CELL	Spike glycoprotein	RLQSLQTYV	HLA-A0201	0.25	RLQSLQTYV	16.7	STRONG
ILSRLDKVEAEVQIDRLITGRLQSLQTYVTQQLIRAAEIRASA	ORIGINAL	Severe acute respiratory syndrome coronavirus 2	T_CELL	Spike glycoprotein	QTYVTQQLI	HLA-B5801	0.4	QTYVTQQLI	92.2	STRONG
IRGWIFGTTLNSKTQSLL	NEW	UNASSIGNED	T_CELL	Spike glycoprotein	IRGWIFGTTL	HLA-B2705	0.25	IRWIFGTTL	58.0	STRONG
IRGWIFGTTLNSKTQSLL	NEW	UNASSIGNED	T_CELL	Spike glycoprotein	WIFGTTLNSK	HLA-A0301	0.3	WIFGTTLNK	56.9	STRONG
IRGWIFGTTLNSKTQSLL	NEW	UNASSIGNED	T_CELL	Spike glycoprotein	TTLNSKTQSL	HLA-B0801	0.5	TLNSKTQSL	234.5	STRONG
IYQTSNFRVLPTESIVRF	NEW	UNASSIGNED	T_CELL	Spike glycoprotein	IYQTSNFRV	HLA-A2402	0.25	IYQTSNFRV	124.6	STRONG
IYQTSNFRVLPTESIVRF	NEW	UNASSIGNED	T_CELL	Spike glycoprotein	IYQTSNFRVL	HLA-A2402	0.2	IYQTSNFVL	101.9	STRONG
IYSKHTPINL	ORIGINAL	Severe acute respiratory syndrome coronavirus 2	T_CELL	Spike glycoprotein	IYSKHTPINL	HLA-A2402	0.4	IYSKHTPIL	233.7	STRONG
KDFGGFNFSQILPDPSKPSKRSFIEDLLFNKVTLADAGFIKQY	ORIGINAL	Severe acute respiratory syndrome coronavirus 2	T_CELL	Spike glycoprotein	LLFNKVTL	HLA-B0801	0.2	LLFNKV_TL	69.2	STRONG
KLNDLCFTNVYADSFVIR	ORIGINAL	Severe acute respiratory syndrome coronavirus 2	T_CELL	Spike glycoprotein	VYADSFVI	HLA-A2402	0.4	VYA_DSFVI	219.1	STRONG
KLNDLCFTNVYADSFVIR	ORIGINAL	Severe acute respiratory syndrome coronavirus 2	T_CELL	Spike glycoprotein	KLNDLCFTNV	HLA-A0201	0.2	KLNDLCFTV	15.3	STRONG
KLNDLCFTNVYADSFVIR	ORIGINAL	Severe acute respiratory syndrome coronavirus 2	T_CELL	Spike glycoprotein	LNDLCFTNVY	HLA-A0101	0.4	LNDCFTNVY	586.4	STRONG
KQIYKTPPIKDF	ORIGINAL	Severe acute respiratory syndrome coronavirus 2	T_CELL	Spike glycoprotein	QIYKTPPIK	HLA-A0301	0.175	QIYKTPPIK	34.6	STRONG
KQIYKTPPIKDF	ORIGINAL	Severe acute respiratory syndrome coronavirus 2	T_CELL	Spike glycoprotein	KQIYKTPPIK	HLA-A0301	0.04	KIYKTPPIK	13.3	STRONG
KQIYKTPPIKDF	ORIGINAL	Severe acute respiratory syndrome coronavirus 2	T_CELL	Spike glycoprotein	IYKTPPIKDF	HLA-A2402	0.5	IYKTPPIKF	252.1	STRONG
KRISNCVADYSVLYNST	NEW	UNASSIGNED	T_CELL	Spike glycoprotein	ISNCVADYSVLY	HLA-A0101	0.5	ISNCVADYY	681.7	STRONG
KSFTVEKGIYQTSNFRVL	NEW	UNASSIGNED	T_CELL	Spike glycoprotein	FTVEKGIY	HLA-A2601	0.4	FTVEK_GIY	577.9	STRONG
KSFTVEKGIYQTSNFRVL	NEW	UNASSIGNED	T_CELL	Spike glycoprotein	KSFTVEKGI	HLA-B5801	0.3	KSFTVEKGI	62.6	STRONG
KSFTVEKGIYQTSNFRVL	NEW	UNASSIGNED	T_CELL	Spike glycoprotein	IYQTSNFRV	HLA-A2402	0.25	IYQTSNFRV	124.6	STRONG
KSFTVEKGIYQTSNFRVL	NEW	UNASSIGNED	T_CELL	Spike glycoprotein	KGIYQTSNFR	HLA-A0301	0.4	KIYQTSNFR	79.6	STRONG
KSFTVEKGIYQTSNFRVL	NEW	UNASSIGNED	T_CELL	Spike glycoprotein	IYQTSNFRVL	HLA-A2402	0.2	IYQTSNFVL	101.9	STRONG
KSFTVEKGIYQTSNFRVL	NEW	UNASSIGNED	T_CELL	Spike glycoprotein	FTVEKGIYQTSNF	HLA-A2601	0.4	FTIYQTSNF	700.4	STRONG
KSFTVEKGIYQTSNFRVL	NEW	UNASSIGNED	T_CELL	Spike glycoprotein	FTVEKGIYQTSNFR	HLA-A2601	0.5	FTIYQTSNF	946.3	STRONG
KTSVDCTMYI	ORIGINAL	Severe acute respiratory syndrome coronavirus 2	T_CELL	Spike glycoprotein	KTSVDCTMYI	HLA-B5801	0.5	KTSVDTMYI	153.3	STRONG
KVCEFQFCNDPFLGVYYHKNNKSWMESEFRVYSSANNCTFEYV	ORIGINAL	Severe acute respiratory syndrome coronavirus 2	T_CELL	Spike glycoprotein	CNDPFLGVY	HLA-A0101	0.3	CNDPFLGVY	288.7	STRONG
KVCEFQFCNDPFLGVYYHKNNKSWMESEFRVYSSANNCTFEYV	ORIGINAL	Severe acute respiratory syndrome coronavirus 2	T_CELL	Spike glycoprotein	GVYYHKNNK	HLA-A0301	0.125	GVYYHKNNK	26.1	STRONG
KVCEFQFCNDPFLGVYYHKNNKSWMESEFRVYSSANNCTFEYV	ORIGINAL	Severe acute respiratory syndrome coronavirus 2	T_CELL	Spike glycoprotein	YYHKNNKSW	HLA-A2402	0.4	YYHKNNKSW	223.5	STRONG
KVCEFQFCNDPFLGVYYHKNNKSWMESEFRVYSSANNCTFEYV	ORIGINAL	Severe acute respiratory syndrome coronavirus 2	T_CELL	Spike glycoprotein	FCNDPFLGVY	HLA-A0101	0.25	FCDPFLGVY	219.1	STRONG
KVCEFQFCNDPFLGVYYHKNNKSWMESEFRVYSSANNCTFEYV	ORIGINAL	Severe acute respiratory syndrome coronavirus 2	T_CELL	Spike glycoprotein	CNDPFLGVYY	HLA-A0101	0.4	CNDPFLGYY	393.4	STRONG
KVCEFQFCNDPFLGVYYHKNNKSWMESEFRVYSSANNCTFEYV	ORIGINAL	Severe acute respiratory syndrome coronavirus 2	T_CELL	Spike glycoprotein	LGVYYHKNNK	HLA-A0301	0.25	LVYYHKNNK	53.5	STRONG
KVCEFQFCNDPFLGVYYHKNNKSWMESEFRVYSSANNCTFEYV	ORIGINAL	Severe acute respiratory syndrome coronavirus 2	T_CELL	Spike glycoprotein	RVYSSANNCTF	HLA-A2402	0.3	VYSSANNTF	143.7	STRONG
KVCEFQFCNDPFLGVYYHKNNKSWMESEFRVYSSANNCTFEYV	ORIGINAL	Severe acute respiratory syndrome coronavirus 2	T_CELL	Spike glycoprotein	VYSSANNCTFE	HLA-A2402	0.4	VYSSANNTF	172.5	STRONG
KVCEFQFCNDPFLGVYYHKNNKSWMESEFRVYSSANNCTFEYV	ORIGINAL	Severe acute respiratory syndrome coronavirus 2	T_CELL	Spike glycoprotein	YSSANNCTFEY	HLA-A0101	0.04	YSSANNCEY	25.8	STRONG
KVCEFQFCNDPFLGVYYHKNNKSWMESEFRVYSSANNCTFEYV	ORIGINAL	Severe acute respiratory syndrome coronavirus 2	T_CELL	Spike glycoprotein	FRVYSSANNCTF	HLA-A2402	0.3	VYSSANNTF	168.8	STRONG
KVCEFQFCNDPFLGVYYHKNNKSWMESEFRVYSSANNCTFEYV	ORIGINAL	Severe acute respiratory syndrome coronavirus 2	T_CELL	Spike glycoprotein	RVYSSANNCTFE	HLA-A2402	0.5	VYSSANNTF	278.8	STRONG
KVCEFQFCNDPFLGVYYHKNNKSWMESEFRVYSSANNCTFEYV	ORIGINAL	Severe acute respiratory syndrome coronavirus 2	T_CELL	Spike glycoprotein	YSSANNCTFEYV	HLA-A0101	0.175	YSSANNCEY	115.1	STRONG
KVCEFQFCNDPFLGVYYHKNNKSWMESEFRVYSSANNCTFEYV	ORIGINAL	Severe acute respiratory syndrome coronavirus 2	T_CELL	Spike glycoprotein	EFRVYSSANNCTF	HLA-A2402	0.4	VYSSANNTF	181.5	STRONG
KVCEFQFCNDPFLGVYYHKNNKSWMESEFRVYSSANNCTFEYV	ORIGINAL	Severe acute respiratory syndrome coronavirus 2	T_CELL	Spike glycoprotein	YYHKNNKSWMESEF	HLA-A2402	0.4	YYSWMESEF	219.1	STRONG
KVCEFQFCNDPFLGVYYHKNNKSWMESEFRVYSSANNCTFEYV	ORIGINAL	Severe acute respiratory syndrome coronavirus 2	T_CELL	Spike glycoprotein	SEFRVYSSANNCTF	HLA-A2402	0.4	VYSSANNTF	189.6	STRONG
LIPLWKLPLGLNITNFK	NEW	UNASSIGNED	T_CELL	Spike glycoprotein	KLPLGLNITNFK	HLA-A0301	0.25	KLLNITNFK	48.3	STRONG
LIPLWKLPLGLNITNFK	NEW	UNASSIGNED	T_CELL	Spike glycoprotein	WKLPLGLNITNFK	HLA-A0301	0.3	KLLNITNFK	65.3	STRONG
LIPLWKLPLGLNITNFK	NEW	UNASSIGNED	T_CELL	Spike glycoprotein	LWKLPLGLNITNFK	HLA-A0301	0.4	KLLNITNFK	77.2	STRONG
LITGRLQSLQTYV	ORIGINAL	Severe acute respiratory syndrome coronavirus 2	T_CELL	Spike glycoprotein	RLQSLQTYV	HLA-A0201	0.25	RLQSLQTYV	16.7	STRONG
LLALHRSYL	ORIGINAL	Severe acute respiratory syndrome coronavirus 2	T_CELL	Spike glycoprotein	LALHRSYL	HLA-B0801	0.25	LALHRSY_L	91.2	STRONG
LLFNKVTLA	ORIGINAL	Severe acute respiratory syndrome coronavirus 2	T_CELL	Spike glycoprotein	LLFNKVTL	HLA-B0801	0.2	LLFNKV_TL	69.2	STRONG
LMSFPQSAPHGVVFLHV	NEW	UNASSIGNED	T_CELL	Spike glycoprotein	LMSFPQSAPH	HLA-B1501	0.4	LMFPQSAPH	39.9	STRONG
LMSFPQSAPHGVVFLHV	NEW	UNASSIGNED	T_CELL	Spike glycoprotein	FPQSAPHGVV	HLA-B0702	0.5	FPQAPHGVV	99.6	STRONG
LMSFPQSAPHGVVFLHV	NEW	UNASSIGNED	T_CELL	Spike glycoprotein	PQSAPHGVVF	HLA-B1501	0.5	PQAPHGVVF	54.5	STRONG
LMSFPQSAPHGVVFLHV	NEW	UNASSIGNED	T_CELL	Spike glycoprotein	LMSFPQSAPHGVVF	HLA-B1501	0.25	LMAPHGVVF	23.8	STRONG
LPDDFTGCVIAWNSNNLDSKVGGNYNYLYRLFRKSNLKPFERD	ORIGINAL	Severe acute respiratory syndrome coronavirus 2	T_CELL	Spike glycoprotein	RLFRKSNL	HLA-B0801	0.4	RLFRKSN_L	124.4	STRONG
LPDDFTGCVIAWNSNNLDSKVGGNYNYLYRLFRKSNLKPFERD	ORIGINAL	Severe acute respiratory syndrome coronavirus 2	T_CELL	Spike glycoprotein	NYNYLYRLF	HLA-A2402	0.04	NYNYLYRLF	28.9	STRONG
LPDDFTGCVIAWNSNNLDSKVGGNYNYLYRLFRKSNLKPFERD	ORIGINAL	Severe acute respiratory syndrome coronavirus 2	T_CELL	Spike glycoprotein	RLFRKSNLK	HLA-A0301	0.01	RLFRKSNLK	5.9	STRONG
LPDDFTGCVIAWNSNNLDSKVGGNYNYLYRLFRKSNLKPFERD	ORIGINAL	Severe acute respiratory syndrome coronavirus 2	T_CELL	Spike glycoprotein	NLDSKVGGNY	HLA-A0101	0.25	NLDSKVGGY	242.5	STRONG
LPDDFTGCVIAWNSNNLDSKVGGNYNYLYRLFRKSNLKPFERD	ORIGINAL	Severe acute respiratory syndrome coronavirus 2	T_CELL	Spike glycoprotein	GNYNYLYRLF	HLA-A2402	0.4	NYNYLYRLF	174.6	STRONG
LPDDFTGCVIAWNSNNLDSKVGGNYNYLYRLFRKSNLKPFERD	ORIGINAL	Severe acute respiratory syndrome coronavirus 2	T_CELL	Spike glycoprotein	NYNYLYRLFR	HLA-A2402	0.4	NYNYLYRLF	233.2	STRONG
LPDDFTGCVIAWNSNNLDSKVGGNYNYLYRLFRKSNLKPFERD	ORIGINAL	Severe acute respiratory syndrome coronavirus 2	T_CELL	Spike glycoprotein	RLFRKSNLKP	HLA-A0301	0.15	RLFRKSNLK	28.7	STRONG
LPDDFTGCVIAWNSNNLDSKVGGNYNYLYRLFRKSNLKPFERD	ORIGINAL	Severe acute respiratory syndrome coronavirus 2	T_CELL	Spike glycoprotein	NLDSKVGGNYNY	HLA-A0101	0.5	NLDSGNYNY	725.9	STRONG
LPDDFTGCVIAWNSNNLDSKVGGNYNYLYRLFRKSNLKPFERD	ORIGINAL	Severe acute respiratory syndrome coronavirus 2	T_CELL	Spike glycoprotein	VGGNYNYLYRLF	HLA-A2402	0.5	VYNYLYRLF	305.3	STRONG
LPDDFTGCVIAWNSNNLDSKVGGNYNYLYRLFRKSNLKPFERD	ORIGINAL	Severe acute respiratory syndrome coronavirus 2	T_CELL	Spike glycoprotein	YLYRLFRKSNLK	HLA-A0301	0.3	YLYRKSNLK	65.1	STRONG
LPDDFTGCVIAWNSNNLDSKVGGNYNYLYRLFRKSNLKPFERD	ORIGINAL	Severe acute respiratory syndrome coronavirus 2	T_CELL	Spike glycoprotein	NNLDSKVGGNYNY	HLA-A0101	0.5	NLDSGNYNY	659.5	STRONG
LPDDFTGCVIAWNSNNLDSKVGGNYNYLYRLFRKSNLKPFERD	ORIGINAL	Severe acute respiratory syndrome coronavirus 2	T_CELL	Spike glycoprotein	KVGGNYNYLYRLF	HLA-A2402	0.4	KYNYLYRLF	186.3	STRONG
LPDDFTGCVIAWNSNNLDSKVGGNYNYLYRLFRKSNLKPFERD	ORIGINAL	Severe acute respiratory syndrome coronavirus 2	T_CELL	Spike glycoprotein	NYLYRLFRKSNLK	HLA-A0301	0.4	YLYRKSNLK	89.0	STRONG
LPDDFTGCVIAWNSNNLDSKVGGNYNYLYRLFRKSNLKPFERD	ORIGINAL	Severe acute respiratory syndrome coronavirus 2	T_CELL	Spike glycoprotein	SNNLDSKVGGNYNY	HLA-A0101	0.5	NLDSGNYNY	669.7	STRONG
LPDDFTGCVIAWNSNNLDSKVGGNYNYLYRLFRKSNLKPFERD	ORIGINAL	Severe acute respiratory syndrome coronavirus 2	T_CELL	Spike glycoprotein	NLDSKVGGNYNYLY	HLA-A0101	0.04	NLDSYNYLY	22.6	STRONG
LPDDFTGCVIAWNSNNLDSKVGGNYNYLYRLFRKSNLKPFERD	ORIGINAL	Severe acute respiratory syndrome coronavirus 2	T_CELL	Spike glycoprotein	SKVGGNYNYLYRLF	HLA-A2402	0.5	SYNYLYRLF	274.5	STRONG
LPDDFTGCVIAWNSNNLDSKVGGNYNYLYRLFRKSNLKPFERD	ORIGINAL	Severe acute respiratory syndrome coronavirus 2	T_CELL	Spike glycoprotein	YNYLYRLFRKSNLK	HLA-A0301	0.5	YLYRKSNLK	96.7	STRONG
LQIPFAMQMAY	ORIGINAL	Severe acute respiratory syndrome coronavirus 2	T_CELL	Spike glycoprotein	LQIPFAMQMAY	HLA-B1501	0.5	LQIAMQMAY	47.5	STRONG
LQQLGKYEQYIKWPWYIWL	NEW	UNASSIGNED	T_CELL	Spike glycoprotein	KYEQYIKWPW	HLA-A2402	0.25	KYQYIKWPW	110.2	STRONG
LQQLGKYEQYIKWPWYIWL	NEW	UNASSIGNED	T_CELL	Spike glycoprotein	EQYIKWPWYI	HLA-A2402	0.08	QYIKWPWYI	45.3	STRONG
LQQLGKYEQYIKWPWYIWL	NEW	UNASSIGNED	T_CELL	Spike glycoprotein	YIKWPWYIWL	HLA-A0201	0.25	YIWPWYIWL	18.8	STRONG
LQQLGKYEQYIKWPWYIWL	NEW	UNASSIGNED	T_CELL	Spike glycoprotein	YEQYIKWPWYI	HLA-A2402	0.1	YYIKWPWYI	55.8	STRONG
LQQLGKYEQYIKWPWYIWL	NEW	UNASSIGNED	T_CELL	Spike glycoprotein	EQYIKWPWYIW	HLA-A2402	0.2	QYIKWWYIW	96.2	STRONG
LQQLGKYEQYIKWPWYIWL	NEW	UNASSIGNED	T_CELL	Spike glycoprotein	KYEQYIKWPWYI	HLA-A2402	0.09	KYIKWPWYI	47.3	STRONG
LQQLGKYEQYIKWPWYIWL	NEW	UNASSIGNED	T_CELL	Spike glycoprotein	YEQYIKWPWYIW	HLA-A2402	0.125	YYIKWPWYI	57.2	STRONG
LQQLGKYEQYIKWPWYIWL	NEW	UNASSIGNED	T_CELL	Spike glycoprotein	GKYEQYIKWPWYI	HLA-A2402	0.125	KYIKWPWYI	65.5	STRONG
LQQLGKYEQYIKWPWYIWL	NEW	UNASSIGNED	T_CELL	Spike glycoprotein	KYEQYIKWPWYIW	HLA-A2402	0.15	YYIKWPWYI	68.1	STRONG
LQQLGKYEQYIKWPWYIWL	NEW	UNASSIGNED	T_CELL	Spike glycoprotein	LGKYEQYIKWPWYI	HLA-A2402	0.15	KYIKWPWYI	71.9	STRONG
LQQLGKYEQYIKWPWYIWL	NEW	UNASSIGNED	T_CELL	Spike glycoprotein	GKYEQYIKWPWYIW	HLA-A2402	0.175	YYIKWPWYI	86.6	STRONG
MAYRFNGIGVTQNVLY	ORIGINAL	Severe acute respiratory syndrome-related coronavirus	T_CELL	Spike glycoprotein	MAYRFNGI	HLA-B0801	0.5	MAY_RFNGI	208.6	STRONG
MIAQYTSALLAGTITSGWTFGAGAALQIPFAMQMAYRFNGIGV	ORIGINAL	Severe acute respiratory syndrome coronavirus 2	T_CELL	Spike glycoprotein	MAYRFNGI	HLA-B0801	0.5	MAY_RFNGI	208.6	STRONG
MIAQYTSALLAGTITSGWTFGAGAALQIPFAMQMAYRFNGIGV	ORIGINAL	Severe acute respiratory syndrome coronavirus 2	T_CELL	Spike glycoprotein	LAGTITSGW	HLA-B5801	0.09	LAGTITSGW	14.2	STRONG
MIAQYTSALLAGTITSGWTFGAGAALQIPFAMQMAYRFNGIGV	ORIGINAL	Severe acute respiratory syndrome coronavirus 2	T_CELL	Spike glycoprotein	QMAYRFNGI	HLA-B0801	0.4	QMAYRFNGI	144.7	STRONG
MIAQYTSALLAGTITSGWTFGAGAALQIPFAMQMAYRFNGIGV	ORIGINAL	Severe acute respiratory syndrome coronavirus 2	T_CELL	Spike glycoprotein	LQIPFAMQMAY	HLA-B1501	0.5	LQIAMQMAY	47.5	STRONG
MIAQYTSALLAGTITSGWTFGAGAALQIPFAMQMAYRFNGIGV	ORIGINAL	Severe acute respiratory syndrome coronavirus 2	T_CELL	Spike glycoprotein	YTSALLAGTITSGW	HLA-B5801	0.5	YTSALLAGW	134.6	STRONG
NLDSKVGGNY	ORIGINAL	Severe acute respiratory syndrome coronavirus 2	T_CELL	Spike glycoprotein	NLDSKVGGNY	HLA-A0101	0.25	NLDSKVGGY	242.5	STRONG
NYNYLYRLFRK	ORIGINAL	Severe acute respiratory syndrome coronavirus 2	T_CELL	Spike glycoprotein	NYNYLYRLF	HLA-A2402	0.04	NYNYLYRLF	28.9	STRONG
NYNYLYRLFRK	ORIGINAL	Severe acute respiratory syndrome coronavirus 2	T_CELL	Spike glycoprotein	NYNYLYRLFR	HLA-A2402	0.4	NYNYLYRLF	233.2	STRONG
NYNYRYRLFRKSNLKPF	NEW	UNASSIGNED	T_CELL	Spike glycoprotein	YRYRLFRK	HLA-B2705	0.06	YRYRL_FRK	19.4	STRONG
NYNYRYRLFRKSNLKPF	NEW	UNASSIGNED	T_CELL	Spike glycoprotein	RLFRKSNL	HLA-B0801	0.4	RLFRKSN_L	124.4	STRONG
NYNYRYRLFRKSNLKPF	NEW	UNASSIGNED	T_CELL	Spike glycoprotein	NYNYRYRLF	HLA-A2402	0.06	NYNYRYRLF	32.8	STRONG
NYNYRYRLFRKSNLKPF	NEW	UNASSIGNED	T_CELL	Spike glycoprotein	YRYRLFRKS	HLA-B2705	0.3	YRYRLFRKS	66.5	STRONG
NYNYRYRLFRKSNLKPF	NEW	UNASSIGNED	T_CELL	Spike glycoprotein	RLFRKSNLK	HLA-A0301	0.01	RLFRKSNLK	5.9	STRONG
NYNYRYRLFRKSNLKPF	NEW	UNASSIGNED	T_CELL	Spike glycoprotein	NYNYRYRLFR	HLA-A2402	0.5	NYNYRYRLF	272.3	STRONG
NYNYRYRLFRKSNLKPF	NEW	UNASSIGNED	T_CELL	Spike glycoprotein	RLFRKSNLKP	HLA-A0301	0.15	RLFRKSNLK	28.7	STRONG
NYNYRYRLFRKSNLKPF	NEW	UNASSIGNED	T_CELL	Spike glycoprotein	YRYRLFRKSNL	HLA-B2705	0.175	YRYRLFRKL	43.3	STRONG
PHGVVFLHVTYVPAQ	ORIGINAL	Severe acute respiratory syndrome coronavirus 2	T_CELL	Spike glycoprotein	VVFLHVTYV	HLA-A0201	0.5	VVFLHVTYV	36.6	STRONG
PTNGVGYQPYRVVVLSFELLHAPATVCGPKKSTNLVKNKCVNF	ORIGINAL	Severe acute respiratory syndrome coronavirus 2	T_CELL	Spike glycoprotein	PYRVVVLSF	HLA-A2402	0.3	PYRVVVLSF	152.4	STRONG
PTNGVGYQPYRVVVLSFELLHAPATVCGPKKSTNLVKNKCVNF	ORIGINAL	Severe acute respiratory syndrome coronavirus 2	T_CELL	Spike glycoprotein	YRVVVLSFEL	HLA-B2705	0.25	YRVVVLFEL	56.3	STRONG
QEVFAQVKQIYK	ORIGINAL	Severe acute respiratory syndrome coronavirus 2	T_CELL	Spike glycoprotein	EVFAQVKQIY	HLA-A2601	0.07	EVFAQVQIY	54.7	STRONG
QLIRAAEIRASANLAATK	ORIGINAL	Severe acute respiratory syndrome-related coronavirus	T_CELL	Spike glycoprotein	AAEIRASANL	HLA-B4001	0.4	AEIRASANL	120.3	STRONG
QLIRAAEIRASANLAATK	ORIGINAL	Severe acute respiratory syndrome-related coronavirus	T_CELL	Spike glycoprotein	RASANLAATK	HLA-A0301	0.5	RSANLAATK	120.0	STRONG
QSAPHGVVFLHVTYVPAQEKNFTTAPAICHDGKAHFPREGVFV	ORIGINAL	Severe acute respiratory syndrome coronavirus 2	T_CELL	Spike glycoprotein	VVFLHVTYV	HLA-A0201	0.5	VVFLHVTYV	36.6	STRONG
QSAPHGVVFLHVTYVPAQEKNFTTAPAICHDGKAHFPREGVFV	ORIGINAL	Severe acute respiratory syndrome coronavirus 2	T_CELL	Spike glycoprotein	VTYVPAQEK	HLA-A0301	0.15	VTYVPAQEK	32.5	STRONG
QSAPHGVVFLHVTYVPAQEKNFTTAPAICHDGKAHFPREGVFV	ORIGINAL	Severe acute respiratory syndrome coronavirus 2	T_CELL	Spike glycoprotein	HVTYVPAQEK	HLA-A0301	0.2	HTYVPAQEK	38.9	STRONG
QSAPHGVVFLHVTYVPAQEKNFTTAPAICHDGKAHFPREGVFV	ORIGINAL	Severe acute respiratory syndrome coronavirus 2	T_CELL	Spike glycoprotein	TYVPAQEKNF	HLA-A2402	0.25	TYVPAQENF	137.3	STRONG
QSAPHGVVFLHVTYVPAQEKNFTTAPAICHDGKAHFPREGVFV	ORIGINAL	Severe acute respiratory syndrome coronavirus 2	T_CELL	Spike glycoprotein	AICHDGKAHF	HLA-B1501	0.5	AIHDGKAHF	55.4	STRONG
QSAPHGVVFLHVTYVPSQEKNFTTAPAICHDGKAHFPREGVFV	NEW	UNASSIGNED	T_CELL	Spike glycoprotein	VVFLHVTYV	HLA-A0201	0.5	VVFLHVTYV	36.6	STRONG
QSAPHGVVFLHVTYVPSQEKNFTTAPAICHDGKAHFPREGVFV	NEW	UNASSIGNED	T_CELL	Spike glycoprotein	VTYVPSQEK	HLA-A0301	0.125	VTYVPSQEK	27.5	STRONG
QSAPHGVVFLHVTYVPSQEKNFTTAPAICHDGKAHFPREGVFV	NEW	UNASSIGNED	T_CELL	Spike glycoprotein	HVTYVPSQEK	HLA-A0301	0.15	HVYVPSQEK	32.4	STRONG
QSAPHGVVFLHVTYVPSQEKNFTTAPAICHDGKAHFPREGVFV	NEW	UNASSIGNED	T_CELL	Spike glycoprotein	TYVPSQEKNF	HLA-A2402	0.5	TYVPSQENF	317.7	STRONG
QSAPHGVVFLHVTYVPSQEKNFTTAPAICHDGKAHFPREGVFV	NEW	UNASSIGNED	T_CELL	Spike glycoprotein	AICHDGKAHF	HLA-B1501	0.5	AIHDGKAHF	55.4	STRONG
RLFRKSNLK	ORIGINAL	Severe acute respiratory syndrome coronavirus 2	T_CELL	Spike glycoprotein	RLFRKSNL	HLA-B0801	0.4	RLFRKSN_L	124.4	STRONG
RLFRKSNLK	ORIGINAL	Severe acute respiratory syndrome coronavirus 2	T_CELL	Spike glycoprotein	RLFRKSNLK	HLA-A0301	0.01	RLFRKSNLK	5.9	STRONG
RQIAPGQTGKIADYNYKL	ORIGINAL	Severe acute respiratory syndrome coronavirus 2	T_CELL	Spike glycoprotein	KIADYNYKL	HLA-A0201	0.5	KIADYNYKL	36.1	STRONG
RQIAPGQTGKIADYNYKL	ORIGINAL	Severe acute respiratory syndrome coronavirus 2	T_CELL	Spike glycoprotein	QTGKIADYNY	HLA-A0101	0.5	QTGKIADYY	742.5	STRONG
RQIAPGQTGKIADYNYKL	ORIGINAL	Severe acute respiratory syndrome coronavirus 2	T_CELL	Spike glycoprotein	RQIAPGQTGKIADY	HLA-B1501	0.5	RQIAPGQTY	49.9	STRONG
RSVASQSIIAYTMSL	ORIGINAL	Severe acute respiratory syndrome coronavirus 2	T_CELL	Spike glycoprotein	RSVASQSII	HLA-B5801	0.1	RSVASQSII	16.3	STRONG
SETKCTLKSFTVEK	ORIGINAL	Severe acute respiratory syndrome coronavirus 2	T_CELL	Spike glycoprotein	ETKCTLKSF	HLA-A2601	0.06	ETKCTLKSF	36.8	STRONG
SETKCTLKSFTVEK	ORIGINAL	Severe acute respiratory syndrome coronavirus 2	T_CELL	Spike glycoprotein	TLKSFTVEK	HLA-A0301	0.3	TLKSFTVEK	59.4	STRONG
SETKCTLKSFTVEK	ORIGINAL	Severe acute respiratory syndrome coronavirus 2	T_CELL	Spike glycoprotein	CTLKSFTVEK	HLA-A0301	0.4	CTLKSFTVK	89.6	STRONG
SFPQSAPHGVVFLHV	ORIGINAL	Severe acute respiratory syndrome coronavirus 2	T_CELL	Spike glycoprotein	FPQSAPHGVV	HLA-B0702	0.5	FPQAPHGVV	99.6	STRONG
SFPQSAPHGVVFLHV	ORIGINAL	Severe acute respiratory syndrome coronavirus 2	T_CELL	Spike glycoprotein	PQSAPHGVVF	HLA-B1501	0.5	PQAPHGVVF	54.5	STRONG
SRLDKVEAEVQIDRLITGR	NEW	UNASSIGNED	T_CELL	Spike glycoprotein	RLDKVEAEV	HLA-A0201	0.5	RLDKVEAEV	39.0	STRONG
SSKKFLPFQQFGRDI	NEW	UNASSIGNED	T_CELL	Spike glycoprotein	SSKKFLPF	HLA-B0801	0.3	SSK_KFLPF	117.4	STRONG
SVLNDILSRL	ORIGINAL	Severe acute respiratory syndrome coronavirus 2	T_CELL	Spike glycoprotein	VLNDILSRL	HLA-A0201	0.5	VLNDILSRL	33.6	STRONG
SVTTEILPVSMTKTSVDCTMYICGDSTECSNLLLQYGSFCTQL	ORIGINAL	Severe acute respiratory syndrome coronavirus 2	T_CELL	Spike glycoprotein	TEILPVSMTK	HLA-A0301	0.2	TILPVSMTK	42.8	STRONG
SVTTEILPVSMTKTSVDCTMYICGDSTECSNLLLQYGSFCTQL	ORIGINAL	Severe acute respiratory syndrome coronavirus 2	T_CELL	Spike glycoprotein	LPVSMTKTSV	HLA-B0702	0.5	LPVSMTTSV	100.0	STRONG
SVTTEILPVSMTKTSVDCTMYICGDSTECSNLLLQYGSFCTQL	ORIGINAL	Severe acute respiratory syndrome coronavirus 2	T_CELL	Spike glycoprotein	KTSVDCTMYI	HLA-B5801	0.5	KTSVDTMYI	153.3	STRONG
SVTTEILPVSMTKTSVDCTMYICGDSTECSNLLLQYGSFCTQL	ORIGINAL	Severe acute respiratory syndrome coronavirus 2	T_CELL	Spike glycoprotein	STECSNLLLQY	HLA-A0101	0.04	STECSNLLY	21.6	STRONG
SVTTEILPVSMTKTSVDCTMYICGDSTECSNLLLQYGSFCTQL	ORIGINAL	Severe acute respiratory syndrome coronavirus 2	T_CELL	Spike glycoprotein	DSTECSNLLLQY	HLA-A0101	0.04	STECSNLLY	20.0	STRONG
SVTTEILPVSMTKTSVDCTMYICGDSTECSNLLLQYGSFCTQL	ORIGINAL	Severe acute respiratory syndrome coronavirus 2	T_CELL	Spike glycoprotein	STECSNLLLQYG	HLA-A0101	0.125	STECSNLLY	79.0	STRONG
SVTTEILPVSMTKTSVDCTMYICGDSTECSNLLLQYGSFCTQL	ORIGINAL	Severe acute respiratory syndrome coronavirus 2	T_CELL	Spike glycoprotein	VSMTKTSVDCTMY	HLA-A0101	0.5	MTSVDCTMY	782.2	STRONG
SVTTEILPVSMTKTSVDCTMYICGDSTECSNLLLQYGSFCTQL	ORIGINAL	Severe acute respiratory syndrome coronavirus 2	T_CELL	Spike glycoprotein	GDSTECSNLLLQY	HLA-A0101	0.04	STECSNLLY	20.6	STRONG
SVTTEILPVSMTKTSVDCTMYICGDSTECSNLLLQYGSFCTQL	ORIGINAL	Severe acute respiratory syndrome coronavirus 2	T_CELL	Spike glycoprotein	DSTECSNLLLQYG	HLA-A0101	0.125	STECSNLLY	72.3	STRONG
SVTTEILPVSMTKTSVDCTMYICGDSTECSNLLLQYGSFCTQL	ORIGINAL	Severe acute respiratory syndrome coronavirus 2	T_CELL	Spike glycoprotein	STECSNLLLQYGS	HLA-A0101	0.175	STECSNLLY	134.1	STRONG
SVTTEILPVSMTKTSVDCTMYICGDSTECSNLLLQYGSFCTQL	ORIGINAL	Severe acute respiratory syndrome coronavirus 2	T_CELL	Spike glycoprotein	PVSMTKTSVDCTMY	HLA-A0101	0.5	MTSVDCTMY	705.0	STRONG
SVTTEILPVSMTKTSVDCTMYICGDSTECSNLLLQYGSFCTQL	ORIGINAL	Severe acute respiratory syndrome coronavirus 2	T_CELL	Spike glycoprotein	CGDSTECSNLLLQY	HLA-A0101	0.04	STECSNLLY	20.4	STRONG
SVTTEILPVSMTKTSVDCTMYICGDSTECSNLLLQYGSFCTQL	ORIGINAL	Severe acute respiratory syndrome coronavirus 2	T_CELL	Spike glycoprotein	GDSTECSNLLLQYG	HLA-A0101	0.125	STECSNLLY	75.7	STRONG
SVTTEILPVSMTKTSVDCTMYICGDSTECSNLLLQYGSFCTQL	ORIGINAL	Severe acute respiratory syndrome coronavirus 2	T_CELL	Spike glycoprotein	DSTECSNLLLQYGS	HLA-A0101	0.175	STECSNLLY	122.6	STRONG
SVTTEILPVSMTKTSVDCTMYICGDSTECSNLLLQYGSFCTQL	ORIGINAL	Severe acute respiratory syndrome coronavirus 2	T_CELL	Spike glycoprotein	STECSNLLLQYGSF	HLA-A0101	0.2	STECSNLLY	170.6	STRONG
SYQTQTNSPRRARSVA	ORIGINAL	Severe acute respiratory syndrome coronavirus 2	T_CELL	Spike glycoprotein	PRRARSVA	HLA-B0702	0.5	_PRRARSVA	103.7	STRONG
SYQTQTNSPRRARSVA	ORIGINAL	Severe acute respiratory syndrome coronavirus 2	T_CELL	Spike glycoprotein	TNSPRRARSVA	HLA-B0702	0.5	TPRRARSVA	104.1	STRONG
SYQTQTNSPRRARSVA	ORIGINAL	Severe acute respiratory syndrome coronavirus 2	T_CELL	Spike glycoprotein	TQTNSPRRARSVA	HLA-B0702	0.4	TPRRARSVA	95.0	STRONG
TEKSNIIRGW	ORIGINAL	Severe acute respiratory syndrome coronavirus 2	T_CELL	Spike glycoprotein	KSNIIRGW	HLA-B5801	0.25	KSNIIR_GW	53.7	STRONG
TLLALHRSYLTPGDSSSGWTAGAAAYYVGYLQPRTFLLKYNEN	ORIGINAL	Severe acute respiratory syndrome coronavirus 2	T_CELL	Spike glycoprotein	LALHRSYL	HLA-B0801	0.25	LALHRSY_L	91.2	STRONG
TLLALHRSYLTPGDSSSGWTAGAAAYYVGYLQPRTFLLKYNEN	ORIGINAL	Severe acute respiratory syndrome coronavirus 2	T_CELL	Spike glycoprotein	YLQPRTFL	HLA-B0801	0.25	YLQPRTF_L	89.0	STRONG
TLLALHRSYLTPGDSSSGWTAGAAAYYVGYLQPRTFLLKYNEN	ORIGINAL	Severe acute respiratory syndrome coronavirus 2	T_CELL	Spike glycoprotein	LQPRTFLLKY	HLA-B1501	0.25	LQPRTFLLY	23.7	STRONG
TLLALHRSYLTPGDSSSGWTAGAAAYYVGYLQPRTFLLKYNEN	ORIGINAL	Severe acute respiratory syndrome coronavirus 2	T_CELL	Spike glycoprotein	YYVGYLQPRTF	HLA-A2402	0.15	YYVGYLQTF	73.3	STRONG
TLLALHRSYLTPGDSSSGWTAGAAAYYVGYLQPRTFLLKYNEN	ORIGINAL	Severe acute respiratory syndrome coronavirus 2	T_CELL	Spike glycoprotein	AYYVGYLQPRTF	HLA-A2402	0.175	YYVGYLQTF	89.8	STRONG
TLLALHRSYLTPGDSSSGWTAGAAAYYVGYLQPRTFLLKYNEN	ORIGINAL	Severe acute respiratory syndrome coronavirus 2	T_CELL	Spike glycoprotein	YYVGYLQPRTFL	HLA-A2402	0.3	YYVGYLQTF	141.7	STRONG
TLLALHRSYLTPGDSSSGWTAGAAAYYVGYLQPRTFLLKYNEN	ORIGINAL	Severe acute respiratory syndrome coronavirus 2	T_CELL	Spike glycoprotein	RSYLTPGDSSSGW	HLA-B5801	0.4	RSYLTPSGW	76.4	STRONG
TLLALHRSYLTPGDSSSGWTAGAAAYYVGYLQPRTFLLKYNEN	ORIGINAL	Severe acute respiratory syndrome coronavirus 2	T_CELL	Spike glycoprotein	AAYYVGYLQPRTF	HLA-A2402	0.25	YYVGYLQTF	118.7	STRONG
TLLALHRSYLTPGDSSSGWTAGAAAYYVGYLQPRTFLLKYNEN	ORIGINAL	Severe acute respiratory syndrome coronavirus 2	T_CELL	Spike glycoprotein	AYYVGYLQPRTFL	HLA-A2402	0.4	YYVGYLQTF	178.0	STRONG
TLLALHRSYLTPGDSSSGWTAGAAAYYVGYLQPRTFLLKYNEN	ORIGINAL	Severe acute respiratory syndrome coronavirus 2	T_CELL	Spike glycoprotein	YYVGYLQPRTFLL	HLA-A2402	0.15	YYQPRTFLL	78.6	STRONG
TLLALHRSYLTPGDSSSGWTAGAAAYYVGYLQPRTFLLKYNEN	ORIGINAL	Severe acute respiratory syndrome coronavirus 2	T_CELL	Spike glycoprotein	RSYLTPGDSSSGWT	HLA-B5801	0.5	RSYLTPSGW	133.5	STRONG
TLLALHRSYLTPGDSSSGWTAGAAAYYVGYLQPRTFLLKYNEN	ORIGINAL	Severe acute respiratory syndrome coronavirus 2	T_CELL	Spike glycoprotein	GDSSSGWTAGAAAY	HLA-A0101	0.4	DSSSGWAAY	569.6	STRONG
TLLALHRSYLTPGDSSSGWTAGAAAYYVGYLQPRTFLLKYNEN	ORIGINAL	Severe acute respiratory syndrome coronavirus 2	T_CELL	Spike glycoprotein	AAAYYVGYLQPRTF	HLA-A2402	0.25	YYVGYLQTF	131.5	STRONG
TLLALHRSYLTPGDSSSGWTAGAAAYYVGYLQPRTFLLKYNEN	ORIGINAL	Severe acute respiratory syndrome coronavirus 2	T_CELL	Spike glycoprotein	AAYYVGYLQPRTFL	HLA-A2402	0.5	YYVGYLQTF	241.8	STRONG
TLLALHRSYLTPGDSSSGWTAGAAAYYVGYLQPRTFLLKYNEN	ORIGINAL	Severe acute respiratory syndrome coronavirus 2	T_CELL	Spike glycoprotein	AYYVGYLQPRTFLL	HLA-A2402	0.25	YYQPRTFLL	111.1	STRONG
VGGNYNYLYRLFRKS	ORIGINAL	Severe acute respiratory syndrome coronavirus 2	T_CELL	Spike glycoprotein	NYNYLYRLF	HLA-A2402	0.04	NYNYLYRLF	28.9	STRONG
VGGNYNYLYRLFRKS	ORIGINAL	Severe acute respiratory syndrome coronavirus 2	T_CELL	Spike glycoprotein	GNYNYLYRLF	HLA-A2402	0.4	NYNYLYRLF	174.6	STRONG
VGGNYNYLYRLFRKS	ORIGINAL	Severe acute respiratory syndrome coronavirus 2	T_CELL	Spike glycoprotein	NYNYLYRLFR	HLA-A2402	0.4	NYNYLYRLF	233.2	STRONG
VGGNYNYLYRLFRKS	ORIGINAL	Severe acute respiratory syndrome coronavirus 2	T_CELL	Spike glycoprotein	VGGNYNYLYRLF	HLA-A2402	0.5	VYNYLYRLF	305.3	STRONG
VKQIYKTPPIKYFGGFNF	NEW	UNASSIGNED	T_CELL	Spike glycoprotein	KYFGGFNF	HLA-A2402	0.2	KYFGG_FNF	100.5	STRONG
VKQIYKTPPIKYFGGFNF	NEW	UNASSIGNED	T_CELL	Spike glycoprotein	QIYKTPPIK	HLA-A0301	0.175	QIYKTPPIK	34.6	STRONG
VKQIYKTPPIKYFGGFNF	NEW	UNASSIGNED	T_CELL	Spike glycoprotein	KQIYKTPPIK	HLA-A0301	0.04	KIYKTPPIK	13.3	STRONG
VKQIYKTPPIKYFGGFNF	NEW	UNASSIGNED	T_CELL	Spike glycoprotein	IYKTPPIKYF	HLA-A2402	0.4	IYKTPPIYF	188.1	STRONG
VLHENQKLIANQFNSAIGKI	NEW	UNASSIGNED	T_CELL	Spike glycoprotein	ANQFNSAIGK	HLA-A0301	0.5	AQFNSAIGK	99.5	STRONG
VLHENQKLIANQFNSAIGKI	NEW	UNASSIGNED	T_CELL	Spike glycoprotein	KLIANQFNSAIGK	HLA-A0301	0.175	KLFNSAIGK	35.2	STRONG
VLHENQKLIANQFNSAIGKI	NEW	UNASSIGNED	T_CELL	Spike glycoprotein	QKLIANQFNSAIGK	HLA-A0301	0.25	KLFNSAIGK	45.7	STRONG
VLHENQKLIANQFNSAIGKI	NEW	UNASSIGNED	T_CELL	Spike glycoprotein	KLIANQFNSAIGKI	HLA-A0301	0.4	KLFNSAIGK	84.0	STRONG
VLNDILSRL	ORIGINAL	Severe acute respiratory syndrome-related coronavirus	T_CELL	Spike glycoprotein	VLNDILSRL	HLA-A0201	0.5	VLNDILSRL	33.6	STRONG
VLPFNDGVYFASTEK	ORIGINAL	Severe acute respiratory syndrome coronavirus 2	T_CELL	Spike glycoprotein	GVYFASTEK	HLA-A0301	0.125	GVYFASTEK	23.9	STRONG
VLPFNDGVYFASTEK	ORIGINAL	Severe acute respiratory syndrome coronavirus 2	T_CELL	Spike glycoprotein	DGVYFASTEK	HLA-A0301	0.5	GVYFASTEK	113.9	STRONG
VLPPLLTDEMIAQYT	ORIGINAL	Severe acute respiratory syndrome coronavirus 2	T_CELL	Spike glycoprotein	TDEMIAQY	HLA-A0101	0.2	_TDEMIAQY	176.5	STRONG
VLPPLLTDEMIAQYT	ORIGINAL	Severe acute respiratory syndrome coronavirus 2	T_CELL	Spike glycoprotein	LTDEMIAQYT	HLA-A0101	0.125	LTDEMIAQY	81.9	STRONG
VLPPLLTDEMIAQYT	ORIGINAL	Severe acute respiratory syndrome coronavirus 2	T_CELL	Spike glycoprotein	PLLTDEMIAQY	HLA-A0101	0.1	LTDEMIAQY	56.9	STRONG
VLPPLLTDEMIAQYT	ORIGINAL	Severe acute respiratory syndrome coronavirus 2	T_CELL	Spike glycoprotein	LLTDEMIAQYT	HLA-A0101	0.25	LTDEMIAQY	217.4	STRONG
VLPPLLTDEMIAQYT	ORIGINAL	Severe acute respiratory syndrome coronavirus 2	T_CELL	Spike glycoprotein	PPLLTDEMIAQY	HLA-A0101	0.1	LTDEMIAQY	57.7	STRONG
VLPPLLTDEMIAQYT	ORIGINAL	Severe acute respiratory syndrome coronavirus 2	T_CELL	Spike glycoprotein	PLLTDEMIAQYT	HLA-A0101	0.25	LTDEMIAQY	228.4	STRONG
VLPPLLTDEMIAQYT	ORIGINAL	Severe acute respiratory syndrome coronavirus 2	T_CELL	Spike glycoprotein	LPPLLTDEMIAQY	HLA-A0101	0.09	LTDEMIAQY	51.8	STRONG
VLPPLLTDEMIAQYT	ORIGINAL	Severe acute respiratory syndrome coronavirus 2	T_CELL	Spike glycoprotein	PPLLTDEMIAQYT	HLA-A0101	0.25	LTDEMIAQY	238.4	STRONG
VLPPLLTDEMIAQYT	ORIGINAL	Severe acute respiratory syndrome coronavirus 2	T_CELL	Spike glycoprotein	VLPPLLTDEMIAQY	HLA-A0101	0.09	LTDEMIAQY	52.5	STRONG
VLPPLLTDEMIAQYT	ORIGINAL	Severe acute respiratory syndrome coronavirus 2	T_CELL	Spike glycoprotein	LPPLLTDEMIAQYT	HLA-A0101	0.25	LTDEMIAQY	195.6	STRONG
VLYQDVNCTEVPVAIHADQLTPTWRVYSTGSNVFQTRAGCLIG	ORIGINAL	Severe acute respiratory syndrome coronavirus 2	T_CELL	Spike glycoprotein	VYSTGSNVF	HLA-A2402	0.02	VYSTGSNVF	19.0	STRONG
VLYQDVNCTEVPVAIHADQLTPTWRVYSTGSNVFQTRAGCLIG	ORIGINAL	Severe acute respiratory syndrome coronavirus 2	T_CELL	Spike glycoprotein	FQTRAGCLI	HLA-B3901	0.4	FQTRAGCLI	351.1	STRONG
VLYQDVNCTEVPVAIHADQLTPTWRVYSTGSNVFQTRAGCLIG	ORIGINAL	Severe acute respiratory syndrome coronavirus 2	T_CELL	Spike glycoprotein	VYSTGSNVFQ	HLA-A2402	0.175	VYSTGSNVF	93.3	STRONG
VLYQDVNCTEVPVAIHADQLTPTWRVYSTGSNVFQTRAGCLIG	ORIGINAL	Severe acute respiratory syndrome coronavirus 2	T_CELL	Spike glycoprotein	VAIHADQLTPTW	HLA-B5801	0.175	VAIHATPTW	29.9	STRONG
VLYQDVNCTEVPVAIHADQLTPTWRVYSTGSNVFQTRAGCLIG	ORIGINAL	Severe acute respiratory syndrome coronavirus 2	T_CELL	Spike glycoprotein	TWRVYSTGSNVF	HLA-A2402	0.5	RYSTGSNVF	303.5	STRONG
VLYQDVNCTEVPVAIHADQLTPTWRVYSTGSNVFQTRAGCLIG	ORIGINAL	Severe acute respiratory syndrome coronavirus 2	T_CELL	Spike glycoprotein	VAIHADQLTPTWR	HLA-B5801	0.25	VAIHATPTW	50.6	STRONG
VLYQDVNCTEVPVAIHADQLTPTWRVYSTGSNVFQTRAGCLIG	ORIGINAL	Severe acute respiratory syndrome coronavirus 2	T_CELL	Spike glycoprotein	VAIHADQLTPTWRV	HLA-B5801	0.3	VAIHATPTW	58.8	STRONG
VLYQDVNCTEVPVAIHADQLTPTWRVYSTGSNVFQTRAGCLIG	ORIGINAL	Severe acute respiratory syndrome coronavirus 2	T_CELL	Spike glycoprotein	TPTWRVYSTGSNVF	HLA-A2402	0.5	TYSTGSNVF	312.9	STRONG
VQPTESIVRFPNITNLCPF	ORIGINAL	Severe acute respiratory syndrome coronavirus 2	T_CELL	Spike glycoprotein	RFPNITNLCPF	HLA-A2402	0.3	RFPNITNLF	149.3	STRONG
VQPTESIVRFPNITNLCPF	ORIGINAL	Severe acute respiratory syndrome coronavirus 2	T_CELL	Spike glycoprotein	VRFPNITNLCPF	HLA-A2402	0.5	RFPNITNLF	249.3	STRONG
VQPTESIVRFPNITNLCPF	ORIGINAL	Severe acute respiratory syndrome coronavirus 2	T_CELL	Spike glycoprotein	IVRFPNITNLCPF	HLA-A2402	0.5	RFPNITNLF	305.5	STRONG
VVFLHVTYV	ORIGINAL	Severe acute respiratory syndrome-related coronavirus	T_CELL	Spike glycoprotein	VVFLHVTYV	HLA-A0201	0.5	VVFLHVTYV	36.6	STRONG
VYSSANNCTFEY	ORIGINAL	Severe acute respiratory syndrome coronavirus 2	T_CELL	Spike glycoprotein	VYSSANNCTFE	HLA-A2402	0.4	VYSSANNTF	172.5	STRONG
VYSSANNCTFEY	ORIGINAL	Severe acute respiratory syndrome coronavirus 2	T_CELL	Spike glycoprotein	YSSANNCTFEY	HLA-A0101	0.04	YSSANNCEY	25.8	STRONG
VYSTGSNVFQTR	ORIGINAL	Severe acute respiratory syndrome coronavirus 2	T_CELL	Spike glycoprotein	VYSTGSNVF	HLA-A2402	0.02	VYSTGSNVF	19.0	STRONG
VYSTGSNVFQTR	ORIGINAL	Severe acute respiratory syndrome coronavirus 2	T_CELL	Spike glycoprotein	VYSTGSNVFQ	HLA-A2402	0.175	VYSTGSNVF	93.3	STRONG
WIFGTTLDSK	ORIGINAL	Severe acute respiratory syndrome coronavirus 2	T_CELL	Spike glycoprotein	WIFGTTLDSK	HLA-A0301	0.3	WIFGTTLSK	62.5	STRONG
YAWNRKRISNCVADYSVLYNSASFSTFKCYGVSPTKLNDLCFT	ORIGINAL	Severe acute respiratory syndrome coronavirus 2	T_CELL	Spike glycoprotein	NSASFSTFK	HLA-A0301	0.5	NSASFSTFK	98.0	STRONG
YAWNRKRISNCVADYSVLYNSASFSTFKCYGVSPTKLNDLCFT	ORIGINAL	Severe acute respiratory syndrome coronavirus 2	T_CELL	Spike glycoprotein	WNRKRISNCV	HLA-B0801	0.3	WNRKRSNCV	109.6	STRONG
YAWNRKRISNCVADYSVLYNSASFSTFKCYGVSPTKLNDLCFT	ORIGINAL	Severe acute respiratory syndrome coronavirus 2	T_CELL	Spike glycoprotein	YNSASFSTFK	HLA-A0301	0.4	YSASFSTFK	68.1	STRONG
YAWNRKRISNCVADYSVLYNSASFSTFKCYGVSPTKLNDLCFT	ORIGINAL	Severe acute respiratory syndrome coronavirus 2	T_CELL	Spike glycoprotein	NSASFSTFKCY	HLA-A0101	0.25	NSASFSTFY	229.0	STRONG
YAWNRKRISNCVADYSVLYNSASFSTFKCYGVSPTKLNDLCFT	ORIGINAL	Severe acute respiratory syndrome coronavirus 2	T_CELL	Spike glycoprotein	ISNCVADYSVLY	HLA-A0101	0.5	ISNCVADYY	681.7	STRONG
YAWNRKRISNCVADYSVLYNSASFSTFKCYGVSPTKLNDLCFT	ORIGINAL	Severe acute respiratory syndrome coronavirus 2	T_CELL	Spike glycoprotein	LYNSASFSTFKC	HLA-A2402	0.175	LYNSASFTF	94.3	STRONG
YAWNRKRISNCVADYSVLYNSASFSTFKCYGVSPTKLNDLCFT	ORIGINAL	Severe acute respiratory syndrome coronavirus 2	T_CELL	Spike glycoprotein	YNSASFSTFKCY	HLA-A0101	0.25	NSASFSTFY	202.0	STRONG
YAWNRKRISNCVADYSVLYNSASFSTFKCYGVSPTKLNDLCFT	ORIGINAL	Severe acute respiratory syndrome coronavirus 2	T_CELL	Spike glycoprotein	DYSVLYNSASFSTF	HLA-A2402	0.15	LYNSASFTF	80.4	STRONG
YEQYIKWPWYI	ORIGINAL	Severe acute respiratory syndrome coronavirus 2	T_CELL	Spike glycoprotein	EQYIKWPWYI	HLA-A2402	0.08	QYIKWPWYI	45.3	STRONG
YEQYIKWPWYI	ORIGINAL	Severe acute respiratory syndrome coronavirus 2	T_CELL	Spike glycoprotein	YEQYIKWPWYI	HLA-A2402	0.1	YYIKWPWYI	55.8	STRONG
YFPLQSYGF	ORIGINAL	Severe acute respiratory syndrome coronavirus 2	T_CELL	Spike glycoprotein	YFPLQSYGF	HLA-A2402	0.08	YFPLQSYGF	41.5	STRONG
YHLMSFPQSA	ORIGINAL	Severe acute respiratory syndrome coronavirus 2	T_CELL	Spike glycoprotein	YHLMSFPQSA	HLA-A0201	0.25	YLMSFPQSA	17.9	STRONG
YSVLYNSASFSTFK	ORIGINAL	Severe acute respiratory syndrome coronavirus 2	T_CELL	Spike glycoprotein	NSASFSTFK	HLA-A0301	0.5	NSASFSTFK	98.0	STRONG
YSVLYNSASFSTFK	ORIGINAL	Severe acute respiratory syndrome coronavirus 2	T_CELL	Spike glycoprotein	YNSASFSTFK	HLA-A0301	0.4	YSASFSTFK	68.1	STRONG
YYVGYLQPRTFLL	ORIGINAL	Severe acute respiratory syndrome coronavirus 2	T_CELL	Spike glycoprotein	YLQPRTFL	HLA-B0801	0.25	YLQPRTF_L	89.0	STRONG
YYVGYLQPRTFLL	ORIGINAL	Severe acute respiratory syndrome coronavirus 2	T_CELL	Spike glycoprotein	YYVGYLQPRTF	HLA-A2402	0.15	YYVGYLQTF	73.3	STRONG
YYVGYLQPRTFLL	ORIGINAL	Severe acute respiratory syndrome coronavirus 2	T_CELL	Spike glycoprotein	YYVGYLQPRTFL	HLA-A2402	0.3	YYVGYLQTF	141.7	STRONG
YYVGYLQPRTFLL	ORIGINAL	Severe acute respiratory syndrome coronavirus 2	T_CELL	Spike glycoprotein	YYVGYLQPRTFLL	HLA-A2402	0.15	YYQPRTFLL	78.6	STRONG
AEIRASANLAATK	ORIGINAL	Severe acute respiratory syndrome coronavirus 2	T_CELL	Spike glycoprotein	ASANLAATK	HLA-A0301	0.6	ASANLAATK	154.0	WEAK
AEIRASANLAATK	ORIGINAL	Severe acute respiratory syndrome coronavirus 2	T_CELL	Spike glycoprotein	AEIRASANLA	HLA-B4001	1.1	AEIRASANL	799.0	WEAK
AEIRASANLAATK	ORIGINAL	Severe acute respiratory syndrome coronavirus 2	T_CELL	Spike glycoprotein	RASANLAATK	HLA-B4001	1.1	AEIRASANL	799.0	WEAK
AGCLIGAEHVNNSYECDI	NEW	UNASSIGNED	T_CELL	Spike glycoprotein	GAEHVNNSY	HLA-A0101	0.9	GAEHVNNSY	1951.0	WEAK
AGCLIGAEHVNNSYECDI	NEW	UNASSIGNED	T_CELL	Spike glycoprotein	AEHVNNSYE	HLA-B4001	1.8	AEHVNNSYE	2077.6	WEAK
AGCLIGAEHVNNSYECDI	NEW	UNASSIGNED	T_CELL	Spike glycoprotein	EHVNNSYEC	HLA-B3901	1.0	EHVNNSYEC	1537.2	WEAK
AGCLIGAEHVNNSYECDI	NEW	UNASSIGNED	T_CELL	Spike glycoprotein	IGAEHVNNSY	HLA-A0101	1.9	IAEHVNNSY	6432.5	WEAK
AGCLIGAEHVNNSYECDI	NEW	UNASSIGNED	T_CELL	Spike glycoprotein	AEHVNNSYEC	HLA-B4001	1.6	AEVNNSYEC	1706.6	WEAK
AGCLIGAEHVNNSYECDI	NEW	UNASSIGNED	T_CELL	Spike glycoprotein	LIGAEHVNNSY	HLA-A0101	1.6	LIEHVNNSY	5018.0	WEAK
AGCLIGAEHVNNSYECDI	NEW	UNASSIGNED	T_CELL	Spike glycoprotein	CLIGAEHVNNSY	HLA-A0101	1.1	CLEHVNNSY	3129.4	WEAK
AGCLIGAEHVNNSYECDI	NEW	UNASSIGNED	T_CELL	Spike glycoprotein	GCLIGAEHVNNSY	HLA-A0101	1.1	CLEHVNNSY	3129.7	WEAK
AGCLIGAEHVNNSYECDI	NEW	UNASSIGNED	T_CELL	Spike glycoprotein	AGCLIGAEHVNNSY	HLA-A0101	1.1	CLEHVNNSY	3131.2	WEAK
AGCLIGAEHVNNSYECDIPIGAGICASYQTQTNSPRRARSVAS	ORIGINAL	Severe acute respiratory syndrome coronavirus 2	T_CELL	Spike glycoprotein	PRRARSVA	HLA-A0101	1.1	CLEHVNNSY	3131.2	WEAK
AGCLIGAEHVNNSYECDIPIGAGICASYQTQTNSPRRARSVAS	ORIGINAL	Severe acute respiratory syndrome coronavirus 2	T_CELL	Spike glycoprotein	RRARSVAS	HLA-B2705	2.0	RRARSVAS_	870.9	WEAK
AGCLIGAEHVNNSYECDIPIGAGICASYQTQTNSPRRARSVAS	ORIGINAL	Severe acute respiratory syndrome coronavirus 2	T_CELL	Spike glycoprotein	GAEHVNNSY	HLA-A0101	0.9	GAEHVNNSY	1951.0	WEAK
AGCLIGAEHVNNSYECDIPIGAGICASYQTQTNSPRRARSVAS	ORIGINAL	Severe acute respiratory syndrome coronavirus 2	T_CELL	Spike glycoprotein	AEHVNNSYE	HLA-B4001	1.8	AEHVNNSYE	2077.6	WEAK
AGCLIGAEHVNNSYECDIPIGAGICASYQTQTNSPRRARSVAS	ORIGINAL	Severe acute respiratory syndrome coronavirus 2	T_CELL	Spike glycoprotein	EHVNNSYEC	HLA-B3901	1.0	EHVNNSYEC	1537.2	WEAK
AGCLIGAEHVNNSYECDIPIGAGICASYQTQTNSPRRARSVAS	ORIGINAL	Severe acute respiratory syndrome coronavirus 2	T_CELL	Spike glycoprotein	YECDIPIGA	HLA-B4001	1.8	YECDIPIGA	2051.4	WEAK
AGCLIGAEHVNNSYECDIPIGAGICASYQTQTNSPRRARSVAS	ORIGINAL	Severe acute respiratory syndrome coronavirus 2	T_CELL	Spike glycoprotein	IPIGAGICA	HLA-B0702	1.7	IPIGAGICA	1076.0	WEAK
AGCLIGAEHVNNSYECDIPIGAGICASYQTQTNSPRRARSVAS	ORIGINAL	Severe acute respiratory syndrome coronavirus 2	T_CELL	Spike glycoprotein	IGAGICASY	HLA-B1501	1.7	IGAGICASY	320.0	WEAK
AGCLIGAEHVNNSYECDIPIGAGICASYQTQTNSPRRARSVAS	ORIGINAL	Severe acute respiratory syndrome coronavirus 2	T_CELL	Spike glycoprotein	YQTQTNSPR	HLA-B3901	1.7	YQTQTNSPR	3512.7	WEAK
AGCLIGAEHVNNSYECDIPIGAGICASYQTQTNSPRRARSVAS	ORIGINAL	Severe acute respiratory syndrome coronavirus 2	T_CELL	Spike glycoprotein	IGAEHVNNSY	HLA-A0101	1.9	IAEHVNNSY	6432.5	WEAK
AGCLIGAEHVNNSYECDIPIGAGICASYQTQTNSPRRARSVAS	ORIGINAL	Severe acute respiratory syndrome coronavirus 2	T_CELL	Spike glycoprotein	AEHVNNSYEC	HLA-B4001	1.6	AEVNNSYEC	1706.6	WEAK
AGCLIGAEHVNNSYECDIPIGAGICASYQTQTNSPRRARSVAS	ORIGINAL	Severe acute respiratory syndrome coronavirus 2	T_CELL	Spike glycoprotein	PIGAGICASY	HLA-A2601	1.5	PIAGICASY	4863.0	WEAK
AGCLIGAEHVNNSYECDIPIGAGICASYQTQTNSPRRARSVAS	ORIGINAL	Severe acute respiratory syndrome coronavirus 2	T_CELL	Spike glycoprotein	LIGAEHVNNSY	HLA-A0101	1.6	LIEHVNNSY	5018.0	WEAK
AGCLIGAEHVNNSYECDIPIGAGICASYQTQTNSPRRARSVAS	ORIGINAL	Severe acute respiratory syndrome coronavirus 2	T_CELL	Spike glycoprotein	YECDIPIGAGI	HLA-B4001	1.3	YEIPIGAGI	1280.2	WEAK
AGCLIGAEHVNNSYECDIPIGAGICASYQTQTNSPRRARSVAS	ORIGINAL	Severe acute respiratory syndrome coronavirus 2	T_CELL	Spike glycoprotein	TNSPRRARSVA	HLA-B4001	1.3	YEIPIGAGI	1280.2	WEAK
AGCLIGAEHVNNSYECDIPIGAGICASYQTQTNSPRRARSVAS	ORIGINAL	Severe acute respiratory syndrome coronavirus 2	T_CELL	Spike glycoprotein	NSPRRARSVAS	HLA-B0702	1.0	SPRRARSVA	361.2	WEAK
AGCLIGAEHVNNSYECDIPIGAGICASYQTQTNSPRRARSVAS	ORIGINAL	Severe acute respiratory syndrome coronavirus 2	T_CELL	Spike glycoprotein	CLIGAEHVNNSY	HLA-A0101	1.1	CLEHVNNSY	3129.4	WEAK
AGCLIGAEHVNNSYECDIPIGAGICASYQTQTNSPRRARSVAS	ORIGINAL	Severe acute respiratory syndrome coronavirus 2	T_CELL	Spike glycoprotein	SYECDIPIGAGI	HLA-B4001	1.5	YEIPIGAGI	1532.6	WEAK
AGCLIGAEHVNNSYECDIPIGAGICASYQTQTNSPRRARSVAS	ORIGINAL	Severe acute respiratory syndrome coronavirus 2	T_CELL	Spike glycoprotein	DIPIGAGICASY	HLA-B4001	1.5	YEIPIGAGI	1532.6	WEAK
AGCLIGAEHVNNSYECDIPIGAGICASYQTQTNSPRRARSVAS	ORIGINAL	Severe acute respiratory syndrome coronavirus 2	T_CELL	Spike glycoprotein	QTNSPRRARSVA	HLA-B0702	0.6	QPRRARSVA	170.4	WEAK
AGCLIGAEHVNNSYECDIPIGAGICASYQTQTNSPRRARSVAS	ORIGINAL	Severe acute respiratory syndrome coronavirus 2	T_CELL	Spike glycoprotein	TNSPRRARSVAS	HLA-B0702	0.8	TPRRARSVA	245.8	WEAK
AGCLIGAEHVNNSYECDIPIGAGICASYQTQTNSPRRARSVAS	ORIGINAL	Severe acute respiratory syndrome coronavirus 2	T_CELL	Spike glycoprotein	GCLIGAEHVNNSY	HLA-A0101	1.1	CLEHVNNSY	3129.7	WEAK
AGCLIGAEHVNNSYECDIPIGAGICASYQTQTNSPRRARSVAS	ORIGINAL	Severe acute respiratory syndrome coronavirus 2	T_CELL	Spike glycoprotein	NSYECDIPIGAGI	HLA-B4001	1.5	YEIPIGAGI	1654.3	WEAK
AGCLIGAEHVNNSYECDIPIGAGICASYQTQTNSPRRARSVAS	ORIGINAL	Severe acute respiratory syndrome coronavirus 2	T_CELL	Spike glycoprotein	CDIPIGAGICASY	HLA-A2601	1.0	DIAGICASY	2672.2	WEAK
AGCLIGAEHVNNSYECDIPIGAGICASYQTQTNSPRRARSVAS	ORIGINAL	Severe acute respiratory syndrome coronavirus 2	T_CELL	Spike glycoprotein	DIPIGAGICASYQ	HLA-A2601	0.6	DIAGICASY	1192.4	WEAK
AGCLIGAEHVNNSYECDIPIGAGICASYQTQTNSPRRARSVAS	ORIGINAL	Severe acute respiratory syndrome coronavirus 2	T_CELL	Spike glycoprotein	TQTNSPRRARSVA	HLA-A2601	0.6	DIAGICASY	1192.4	WEAK
AGCLIGAEHVNNSYECDIPIGAGICASYQTQTNSPRRARSVAS	ORIGINAL	Severe acute respiratory syndrome coronavirus 2	T_CELL	Spike glycoprotein	QTNSPRRARSVAS	HLA-B0702	1.0	QPRRARSVA	398.3	WEAK
AGCLIGAEHVNNSYECDIPIGAGICASYQTQTNSPRRARSVAS	ORIGINAL	Severe acute respiratory syndrome coronavirus 2	T_CELL	Spike glycoprotein	AGCLIGAEHVNNSY	HLA-A0101	1.1	CLEHVNNSY	3131.2	WEAK
AGCLIGAEHVNNSYECDIPIGAGICASYQTQTNSPRRARSVAS	ORIGINAL	Severe acute respiratory syndrome coronavirus 2	T_CELL	Spike glycoprotein	AEHVNNSYECDIPI	HLA-B4001	0.9	AEHVNNIPI	553.8	WEAK
AGCLIGAEHVNNSYECDIPIGAGICASYQTQTNSPRRARSVAS	ORIGINAL	Severe acute respiratory syndrome coronavirus 2	T_CELL	Spike glycoprotein	NNSYECDIPIGAGI	HLA-B4001	1.6	YEIPIGAGI	1691.9	WEAK
AGCLIGAEHVNNSYECDIPIGAGICASYQTQTNSPRRARSVAS	ORIGINAL	Severe acute respiratory syndrome coronavirus 2	T_CELL	Spike glycoprotein	ECDIPIGAGICASY	HLA-A2601	1.3	DIAGICASY	3814.8	WEAK
AGCLIGAEHVNNSYECDIPIGAGICASYQTQTNSPRRARSVAS	ORIGINAL	Severe acute respiratory syndrome coronavirus 2	T_CELL	Spike glycoprotein	CDIPIGAGICASYQ	HLA-A2601	1.1	DIAGICASY	3433.4	WEAK
AGCLIGAEHVNNSYECDIPIGAGICASYQTQTNSPRRARSVAS	ORIGINAL	Severe acute respiratory syndrome coronavirus 2	T_CELL	Spike glycoprotein	DIPIGAGICASYQT	HLA-A2601	0.6	DIAGICASY	1351.4	WEAK
AGCLIGAEHVNNSYECDIPIGAGICASYQTQTNSPRRARSVAS	ORIGINAL	Severe acute respiratory syndrome coronavirus 2	T_CELL	Spike glycoprotein	QTQTNSPRRARSVA	HLA-B0702	0.6	QPRRARSVA	166.7	WEAK
AGCLIGAEHVNNSYECDIPIGAGICASYQTQTNSPRRARSVAS	ORIGINAL	Severe acute respiratory syndrome coronavirus 2	T_CELL	Spike glycoprotein	TQTNSPRRARSVAS	HLA-B0702	0.7	TPRRARSVA	223.4	WEAK
APHGVVFLHVTYV	ORIGINAL	Severe acute respiratory syndrome coronavirus 2	T_CELL	Spike glycoprotein	APHGVVFL	HLA-B0702	1.4	APHGVVF_L	722.0	WEAK
APHGVVFLHVTYV	ORIGINAL	Severe acute respiratory syndrome coronavirus 2	T_CELL	Spike glycoprotein	GVVFLHVTY	HLA-B1501	1.8	GVVFLHVTY	353.0	WEAK
APHGVVFLHVTYV	ORIGINAL	Severe acute respiratory syndrome coronavirus 2	T_CELL	Spike glycoprotein	VVFLHVTYV	HLA-B1501	1.8	GVVFLHVTY	353.0	WEAK
APHGVVFLHVTYV	ORIGINAL	Severe acute respiratory syndrome coronavirus 2	T_CELL	Spike glycoprotein	APHGVVFLHV	HLA-B0702	1.4	APHGVFLHV	691.2	WEAK
APHGVVFLHVTYV	ORIGINAL	Severe acute respiratory syndrome coronavirus 2	T_CELL	Spike glycoprotein	GVVFLHVTYV	HLA-A0201	1.9	GVFLHVTYV	272.4	WEAK
AQALNTLVKQL	ORIGINAL	Severe acute respiratory syndrome coronavirus 2	T_CELL	Spike glycoprotein	AQALNTLVK	HLA-A0301	1.3	AQALNTLVK	499.4	WEAK
AQKFNGLTVLPPLLTDEM	NEW	UNASSIGNED	T_CELL	Spike glycoprotein	GLTVLPPL	HLA-A0201	1.8	GL_TVLPPL	244.5	WEAK
AQKFNGLTVLPPLLTDEM	NEW	UNASSIGNED	T_CELL	Spike glycoprotein	AQKFNGLTV	HLA-B1501	1.9	AQKFNGLTV	382.5	WEAK
AQKFNGLTVLPPLLTDEM	NEW	UNASSIGNED	T_CELL	Spike glycoprotein	QKFNGLTVL	HLA-B1501	1.9	AQKFNGLTV	382.5	WEAK
AQKFNGLTVLPPLLTDEM	NEW	UNASSIGNED	T_CELL	Spike glycoprotein	NGLTVLPPL	HLA-B3901	2.0	NGLTVLPPL	4207.5	WEAK
AQKFNGLTVLPPLLTDEM	NEW	UNASSIGNED	T_CELL	Spike glycoprotein	GLTVLPPLL	HLA-A0201	1.3	GLTVLPPLL	130.4	WEAK
AQKFNGLTVLPPLLTDEM	NEW	UNASSIGNED	T_CELL	Spike glycoprotein	LPPLLTDEM	HLA-B0702	1.5	LPPLLTDEM	841.1	WEAK
ARSVASQSIIAYTMSLGAENSVAYSNNSIAIPTNFTISVTTEI	ORIGINAL	Severe acute respiratory syndrome coronavirus 2	T_CELL	Spike glycoprotein	RSVASQSI	HLA-B5801	1.1	RSVASQ_SI	608.6	WEAK
ARSVASQSIIAYTMSLGAENSVAYSNNSIAIPTNFTISVTTEI	ORIGINAL	Severe acute respiratory syndrome coronavirus 2	T_CELL	Spike glycoprotein	RSVASQSII	HLA-B5801	1.1	RSVASQ_SI	608.6	WEAK
ARSVASQSIIAYTMSLGAENSVAYSNNSIAIPTNFTISVTTEI	ORIGINAL	Severe acute respiratory syndrome coronavirus 2	T_CELL	Spike glycoprotein	AENSVAYSN	HLA-B4001	1.6	AENSVAYSN	1829.2	WEAK
ARSVASQSIIAYTMSLGAENSVAYSNNSIAIPTNFTISVTTEI	ORIGINAL	Severe acute respiratory syndrome coronavirus 2	T_CELL	Spike glycoprotein	AYSNNSIAI	HLA-A2402	1.0	AYSNNSIAI	736.2	WEAK
ARSVASQSIIAYTMSLGAENSVAYSNNSIAIPTNFTISVTTEI	ORIGINAL	Severe acute respiratory syndrome coronavirus 2	T_CELL	Spike glycoprotein	NSIAIPTNF	HLA-B5801	0.6	NSIAIPTNF	183.4	WEAK
ARSVASQSIIAYTMSLGAENSVAYSNNSIAIPTNFTISVTTEI	ORIGINAL	Severe acute respiratory syndrome coronavirus 2	T_CELL	Spike glycoprotein	IPTNFTISV	HLA-B5801	0.6	NSIAIPTNF	183.4	WEAK
ARSVASQSIIAYTMSLGAENSVAYSNNSIAIPTNFTISVTTEI	ORIGINAL	Severe acute respiratory syndrome coronavirus 2	T_CELL	Spike glycoprotein	ASQSIIAYTM	HLA-B5801	0.7	ASSIIAYTM	245.3	WEAK
ARSVASQSIIAYTMSLGAENSVAYSNNSIAIPTNFTISVTTEI	ORIGINAL	Severe acute respiratory syndrome coronavirus 2	T_CELL	Spike glycoprotein	SIIAYTMSLG	HLA-A2601	2.0	SIIAYTMSL	6722.9	WEAK
ARSVASQSIIAYTMSLGAENSVAYSNNSIAIPTNFTISVTTEI	ORIGINAL	Severe acute respiratory syndrome coronavirus 2	T_CELL	Spike glycoprotein	VAYSNNSIAI	HLA-A2402	1.0	VYSNNSIAI	744.2	WEAK
ARSVASQSIIAYTMSLGAENSVAYSNNSIAIPTNFTISVTTEI	ORIGINAL	Severe acute respiratory syndrome coronavirus 2	T_CELL	Spike glycoprotein	SIAIPTNFTI	HLA-B5801	1.3	SAIPTNFTI	833.1	WEAK
ARSVASQSIIAYTMSLGAENSVAYSNNSIAIPTNFTISVTTEI	ORIGINAL	Severe acute respiratory syndrome coronavirus 2	T_CELL	Spike glycoprotein	IAIPTNFTIS	HLA-B5801	1.4	IAIPTNFTI	961.1	WEAK
ARSVASQSIIAYTMSLGAENSVAYSNNSIAIPTNFTISVTTEI	ORIGINAL	Severe acute respiratory syndrome coronavirus 2	T_CELL	Spike glycoprotein	AIPTNFTISV	HLA-B0702	1.0	APTNFTISV	381.0	WEAK
ARSVASQSIIAYTMSLGAENSVAYSNNSIAIPTNFTISVTTEI	ORIGINAL	Severe acute respiratory syndrome coronavirus 2	T_CELL	Spike glycoprotein	SQSIIAYTMSL	HLA-B3901	1.9	SQIAYTMSL	3902.9	WEAK
ARSVASQSIIAYTMSLGAENSVAYSNNSIAIPTNFTISVTTEI	ORIGINAL	Severe acute respiratory syndrome coronavirus 2	T_CELL	Spike glycoprotein	MSLGAENSVAY	HLA-B3901	1.9	SQIAYTMSL	3902.9	WEAK
ARSVASQSIIAYTMSLGAENSVAYSNNSIAIPTNFTISVTTEI	ORIGINAL	Severe acute respiratory syndrome coronavirus 2	T_CELL	Spike glycoprotein	ASQSIIAYTMSL	HLA-B3901	2.0	SQIAYTMSL	4488.2	WEAK
ARSVASQSIIAYTMSLGAENSVAYSNNSIAIPTNFTISVTTEI	ORIGINAL	Severe acute respiratory syndrome coronavirus 2	T_CELL	Spike glycoprotein	SQSIIAYTMSLG	HLA-B3901	1.9	SQIAYTMSL	4058.0	WEAK
ARSVASQSIIAYTMSLGAENSVAYSNNSIAIPTNFTISVTTEI	ORIGINAL	Severe acute respiratory syndrome coronavirus 2	T_CELL	Spike glycoprotein	MSLGAENSVAYS	HLA-A0101	1.1	MSAENSVAY	2878.9	WEAK
ARSVASQSIIAYTMSLGAENSVAYSNNSIAIPTNFTISVTTEI	ORIGINAL	Severe acute respiratory syndrome coronavirus 2	T_CELL	Spike glycoprotein	AENSVAYSNNSI	HLA-B4001	1.8	AENSVAYSI	2105.9	WEAK
ARSVASQSIIAYTMSLGAENSVAYSNNSIAIPTNFTISVTTEI	ORIGINAL	Severe acute respiratory syndrome coronavirus 2	T_CELL	Spike glycoprotein	RSVASQSIIAYTM	HLA-B5801	0.7	RSVASQYTM	287.0	WEAK
ARSVASQSIIAYTMSLGAENSVAYSNNSIAIPTNFTISVTTEI	ORIGINAL	Severe acute respiratory syndrome coronavirus 2	T_CELL	Spike glycoprotein	SQSIIAYTMSLGA	HLA-B3901	2.0	SQIAYTMSL	4155.9	WEAK
ARSVASQSIIAYTMSLGAENSVAYSNNSIAIPTNFTISVTTEI	ORIGINAL	Severe acute respiratory syndrome coronavirus 2	T_CELL	Spike glycoprotein	TMSLGAENSVAYS	HLA-A0101	1.1	MSAENSVAY	2768.3	WEAK
ARSVASQSIIAYTMSLGAENSVAYSNNSIAIPTNFTISVTTEI	ORIGINAL	Severe acute respiratory syndrome coronavirus 2	T_CELL	Spike glycoprotein	MSLGAENSVAYSN	HLA-A0101	1.4	MSAENSVAY	4391.4	WEAK
ARSVASQSIIAYTMSLGAENSVAYSNNSIAIPTNFTISVTTEI	ORIGINAL	Severe acute respiratory syndrome coronavirus 2	T_CELL	Spike glycoprotein	GAENSVAYSNNSI	HLA-B4001	2.0	AENSVAYSI	2442.7	WEAK
ARSVASQSIIAYTMSLGAENSVAYSNNSIAIPTNFTISVTTEI	ORIGINAL	Severe acute respiratory syndrome coronavirus 2	T_CELL	Spike glycoprotein	AYSNNSIAIPTNF	HLA-A2402	1.0	AYIAIPTNF	796.9	WEAK
ARSVASQSIIAYTMSLGAENSVAYSNNSIAIPTNFTISVTTEI	ORIGINAL	Severe acute respiratory syndrome coronavirus 2	T_CELL	Spike glycoprotein	RSVASQSIIAYTMS	HLA-B5801	1.0	RSVASQYTM	519.5	WEAK
ARSVASQSIIAYTMSLGAENSVAYSNNSIAIPTNFTISVTTEI	ORIGINAL	Severe acute respiratory syndrome coronavirus 2	T_CELL	Spike glycoprotein	SQSIIAYTMSLGAE	HLA-B3901	2.0	SQIAYTMSL	4161.2	WEAK
ARSVASQSIIAYTMSLGAENSVAYSNNSIAIPTNFTISVTTEI	ORIGINAL	Severe acute respiratory syndrome coronavirus 2	T_CELL	Spike glycoprotein	TMSLGAENSVAYSN	HLA-A0101	1.4	MSAENSVAY	4246.7	WEAK
ARSVASQSIIAYTMSLGAENSVAYSNNSIAIPTNFTISVTTEI	ORIGINAL	Severe acute respiratory syndrome coronavirus 2	T_CELL	Spike glycoprotein	MSLGAENSVAYSNN	HLA-A0101	1.6	MSAENSVAY	5207.6	WEAK
ARSVASQSIIAYTMSLGAENSVAYSNNSIAIPTNFTISVTTEI	ORIGINAL	Severe acute respiratory syndrome coronavirus 2	T_CELL	Spike glycoprotein	AENSVAYSNNSIAI	HLA-B4001	0.9	AENSVAIAI	623.9	WEAK
ARSVASQSIIAYTMSLGAENSVAYSNNSIAIPTNFTISVTTEI	ORIGINAL	Severe acute respiratory syndrome coronavirus 2	T_CELL	Spike glycoprotein	VAYSNNSIAIPTNF	HLA-A2402	1.4	AYIAIPTNF	1374.7	WEAK
ARSVASQSIIAYTMSLGAENSVAYSNNSIAIPTNFTISVTTEI	ORIGINAL	Severe acute respiratory syndrome coronavirus 2	T_CELL	Spike glycoprotein	AYSNNSIAIPTNFT	HLA-A2402	1.6	AYIAIPTNF	1651.5	WEAK
ARSVASQSIIAYTMSLGAENSVAYSNNSIAIPTNFTISVTTEI	ORIGINAL	Severe acute respiratory syndrome coronavirus 2	T_CELL	Spike glycoprotein	YSNNSIAIPTNFTI	HLA-B5801	1.5	YSNPTNFTI	1104.7	WEAK
AYSNNSIAIPTNFTISV	ORIGINAL	Severe acute respiratory syndrome coronavirus 2	T_CELL	Spike glycoprotein	AYSNNSIAI	HLA-A2402	1.0	AYSNNSIAI	736.2	WEAK
AYSNNSIAIPTNFTISV	ORIGINAL	Severe acute respiratory syndrome coronavirus 2	T_CELL	Spike glycoprotein	NSIAIPTNF	HLA-B5801	0.6	NSIAIPTNF	183.4	WEAK
AYSNNSIAIPTNFTISV	ORIGINAL	Severe acute respiratory syndrome coronavirus 2	T_CELL	Spike glycoprotein	IPTNFTISV	HLA-B5801	0.6	NSIAIPTNF	183.4	WEAK
AYSNNSIAIPTNFTISV	ORIGINAL	Severe acute respiratory syndrome coronavirus 2	T_CELL	Spike glycoprotein	SIAIPTNFTI	HLA-B5801	1.3	SAIPTNFTI	833.1	WEAK
AYSNNSIAIPTNFTISV	ORIGINAL	Severe acute respiratory syndrome coronavirus 2	T_CELL	Spike glycoprotein	IAIPTNFTIS	HLA-B5801	1.4	IAIPTNFTI	961.1	WEAK
AYSNNSIAIPTNFTISV	ORIGINAL	Severe acute respiratory syndrome coronavirus 2	T_CELL	Spike glycoprotein	AIPTNFTISV	HLA-B0702	1.0	APTNFTISV	381.0	WEAK
AYSNNSIAIPTNFTISV	ORIGINAL	Severe acute respiratory syndrome coronavirus 2	T_CELL	Spike glycoprotein	AYSNNSIAIPTNF	HLA-A2402	1.0	AYIAIPTNF	796.9	WEAK
AYSNNSIAIPTNFTISV	ORIGINAL	Severe acute respiratory syndrome coronavirus 2	T_CELL	Spike glycoprotein	AYSNNSIAIPTNFT	HLA-A2402	1.6	AYIAIPTNF	1651.5	WEAK
AYSNNSIAIPTNFTISV	ORIGINAL	Severe acute respiratory syndrome coronavirus 2	T_CELL	Spike glycoprotein	YSNNSIAIPTNFTI	HLA-B5801	1.5	YSNPTNFTI	1104.7	WEAK
CALDPLSETK	ORIGINAL	Severe acute respiratory syndrome coronavirus 2	T_CELL	Spike glycoprotein	ALDPLSETK	HLA-A0301	1.8	ALDPLSETK	861.2	WEAK
CALDPLSETK	ORIGINAL	Severe acute respiratory syndrome coronavirus 2	T_CELL	Spike glycoprotein	CALDPLSETK	HLA-A0301	1.7	CALDPLSTK	770.0	WEAK
CMTSCCSCLK	ORIGINAL	Severe acute respiratory syndrome coronavirus 2	T_CELL	Spike glycoprotein	CMTSCCSCLK	HLA-A0301	1.7	CALDPLSTK	770.0	WEAK
CSSDPLSELKCTLKSFNV	NEW	UNASSIGNED	T_CELL	Spike glycoprotein	SSDPLSELK	HLA-A0101	0.6	SSDPLSELK	903.9	WEAK
CTFEYVSQPFLM	ORIGINAL	Severe acute respiratory syndrome coronavirus 2	T_CELL	Spike glycoprotein	FEYVSQPF	HLA-B4001	1.1	FEY_VSQPF	827.1	WEAK
CTFEYVSQPFLM	ORIGINAL	Severe acute respiratory syndrome coronavirus 2	T_CELL	Spike glycoprotein	TFEYVSQPF	HLA-A2402	0.6	TFEYVSQPF	337.1	WEAK
CTFEYVSQPFLM	ORIGINAL	Severe acute respiratory syndrome coronavirus 2	T_CELL	Spike glycoprotein	EYVSQPFLM	HLA-A2402	0.6	EYVSQPFLM	373.2	WEAK
CTFEYVSQPFLM	ORIGINAL	Severe acute respiratory syndrome coronavirus 2	T_CELL	Spike glycoprotein	TFEYVSQPFL	HLA-B4001	0.8	FEYVSQPFL	447.5	WEAK
CTFEYVSQPFLM	ORIGINAL	Severe acute respiratory syndrome coronavirus 2	T_CELL	Spike glycoprotein	CTFEYVSQPFL	HLA-A2601	1.3	CTFEYVSPF	3896.2	WEAK
CTFEYVSQPFLM	ORIGINAL	Severe acute respiratory syndrome coronavirus 2	T_CELL	Spike glycoprotein	TFEYVSQPFLM	HLA-A2402	1.9	TYVSQPFLM	2066.0	WEAK
DDFTGCVIAWNSNNL	ORIGINAL	Severe acute respiratory syndrome coronavirus 2	T_CELL	Spike glycoprotein	FTGCVIAW	HLA-B5801	1.7	FTGCVIA_W	1357.1	WEAK
DIPVGAGICASYHSMSSL	NEW	UNASSIGNED	T_CELL	Spike glycoprotein	IPVGAGICA	HLA-B0702	2.0	IPVGAGICA	1370.0	WEAK
DIPVGAGICASYHSMSSL	NEW	UNASSIGNED	T_CELL	Spike glycoprotein	VGAGICASY	HLA-B1501	1.9	VGAGICASY	384.1	WEAK
DIPVGAGICASYHSMSSL	NEW	UNASSIGNED	T_CELL	Spike glycoprotein	GICASYHSM	HLA-B1501	1.7	GICASYHSM	320.8	WEAK
DIPVGAGICASYHSMSSL	NEW	UNASSIGNED	T_CELL	Spike glycoprotein	PVGAGICASY	HLA-A2601	0.8	PVAGICASY	2220.6	WEAK
DIPVGAGICASYHSMSSL	NEW	UNASSIGNED	T_CELL	Spike glycoprotein	AGICASYHSM	HLA-B1501	1.3	AICASYHSM	207.9	WEAK
DIPVGAGICASYHSMSSL	NEW	UNASSIGNED	T_CELL	Spike glycoprotein	CASYHSMSSL	HLA-B0801	1.1	CASYHSMSL	698.7	WEAK
DIPVGAGICASYHSMSSL	NEW	UNASSIGNED	T_CELL	Spike glycoprotein	DIPVGAGICASY	HLA-B0801	1.1	CASYHSMSL	698.7	WEAK
DIPVGAGICASYHSMSSL	NEW	UNASSIGNED	T_CELL	Spike glycoprotein	DIPVGAGICASYH	HLA-A2601	0.6	DIAGICASY	1203.9	WEAK
DIPVGAGICASYHSMSSL	NEW	UNASSIGNED	T_CELL	Spike glycoprotein	DIPVGAGICASYHS	HLA-A2601	0.6	DIAGICASY	1346.5	WEAK
DIPVGAGICASYHSMSSL	NEW	UNASSIGNED	T_CELL	Spike glycoprotein	IPVGAGICASYHSM	HLA-B0702	0.7	IPVGAGHSM	222.0	WEAK
DLGDISGINASVVNIQKEIDRLNEVAKNLNESLIDLQELGKYE	ORIGINAL	Severe acute respiratory syndrome coronavirus 2	T_CELL	Spike glycoprotein	DISGINASV	HLA-A2601	1.0	DISGINASV	2918.6	WEAK
DLGDISGINASVVNIQKEIDRLNEVAKNLNESLIDLQELGKYE	ORIGINAL	Severe acute respiratory syndrome coronavirus 2	T_CELL	Spike glycoprotein	KEIDRLNEV	HLA-B4001	1.3	KEIDRLNEV	1180.9	WEAK
DLGDISGINASVVNIQKEIDRLNEVAKNLNESLIDLQELGKYE	ORIGINAL	Severe acute respiratory syndrome coronavirus 2	T_CELL	Spike glycoprotein	EIDRLNEVA	HLA-A0101	1.5	EIDRLNEVA	4748.1	WEAK
DLGDISGINASVVNIQKEIDRLNEVAKNLNESLIDLQELGKYE	ORIGINAL	Severe acute respiratory syndrome coronavirus 2	T_CELL	Spike glycoprotein	EVAKNLNES	HLA-A2601	1.4	EVAKNLNES	4476.1	WEAK
DLGDISGINASVVNIQKEIDRLNEVAKNLNESLIDLQELGKYE	ORIGINAL	Severe acute respiratory syndrome coronavirus 2	T_CELL	Spike glycoprotein	NLNESLIDL	HLA-A0201	1.5	NLNESLIDL	177.3	WEAK
DLGDISGINASVVNIQKEIDRLNEVAKNLNESLIDLQELGKYE	ORIGINAL	Severe acute respiratory syndrome coronavirus 2	T_CELL	Spike glycoprotein	EVAKNLNESL	HLA-A2601	0.7	EVAKNLNSL	1639.7	WEAK
DLGDISGINASVVNIQKEIDRLNEVAKNLNESLIDLQELGKYE	ORIGINAL	Severe acute respiratory syndrome coronavirus 2	T_CELL	Spike glycoprotein	KNLNESLIDL	HLA-A0201	1.9	KLNESLIDL	268.8	WEAK
DLGDISGINASVVNIQKEIDRLNEVAKNLNESLIDLQELGKYE	ORIGINAL	Severe acute respiratory syndrome coronavirus 2	T_CELL	Spike glycoprotein	NESLIDLQEL	HLA-B4001	1.1	NESLILQEL	857.6	WEAK
DLGDISGINASVVNIQKEIDRLNEVAKNLNESLIDLQELGKYE	ORIGINAL	Severe acute respiratory syndrome coronavirus 2	T_CELL	Spike glycoprotein	SLIDLQELGK	HLA-B4001	1.1	NESLILQEL	857.6	WEAK
DLGDISGINASVVNIQKEIDRLNEVAKNLNESLIDLQELGKYE	ORIGINAL	Severe acute respiratory syndrome coronavirus 2	T_CELL	Spike glycoprotein	LIDLQELGKYE	HLA-A0101	1.0	LIDLQELGY	2713.5	WEAK
DLGDISGINASVVNIQKEIDRLNEVAKNLNESLIDLQELGKYE	ORIGINAL	Severe acute respiratory syndrome coronavirus 2	T_CELL	Spike glycoprotein	KEIDRLNEVAKNL	HLA-B4001	2.0	KEIEVAKNL	2544.0	WEAK
DLGDISGINASVVNIQKEIDRLNEVAKNLNESLIDLQELGKYE	ORIGINAL	Severe acute respiratory syndrome coronavirus 2	T_CELL	Spike glycoprotein	NESLIDLQELGKY	HLA-B4001	2.0	KEIEVAKNL	2544.0	WEAK
DLGDISGINASVVNIQKEIDRLNEVAKNLNESLIDLQELGKYE	ORIGINAL	Severe acute respiratory syndrome coronavirus 2	T_CELL	Spike glycoprotein	ESLIDLQELGKYE	HLA-A0101	1.0	LIDLQELGY	2516.3	WEAK
DLGDISGINASVVNIQKEIDRLNEVAKNLNESLIDLQELGKYE	ORIGINAL	Severe acute respiratory syndrome coronavirus 2	T_CELL	Spike glycoprotein	LNESLIDLQELGKY	HLA-A0101	1.0	LIDLQELGY	2516.3	WEAK
DLGDISGINASVVNIQKEIDRLNEVAKNLNESLIDLQELGKYE	ORIGINAL	Severe acute respiratory syndrome coronavirus 2	T_CELL	Spike glycoprotein	NESLIDLQELGKYE	HLA-A0101	1.0	LIDLQELGY	2468.0	WEAK
DLPIGINITRFQTL	ORIGINAL	Severe acute respiratory syndrome coronavirus 2	T_CELL	Spike glycoprotein	NITRFQTL	HLA-A0101	1.0	LIDLQELGY	2468.0	WEAK
DLPIGINITRFQTL	ORIGINAL	Severe acute respiratory syndrome coronavirus 2	T_CELL	Spike glycoprotein	LPIGINITRF	HLA-B0702	1.4	LPIGINITF	719.0	WEAK
DLPIGINITRFQTL	ORIGINAL	Severe acute respiratory syndrome coronavirus 2	T_CELL	Spike glycoprotein	GINITRFQTL	HLA-B0801	1.0	INITRFQTL	559.5	WEAK
DLPIGINITRFQTL	ORIGINAL	Severe acute respiratory syndrome coronavirus 2	T_CELL	Spike glycoprotein	DLPIGINITRFQTL	HLA-B0801	0.7	LPITRFQTL	316.6	WEAK
EILDITPCSF	ORIGINAL	Severe acute respiratory syndrome coronavirus 2	T_CELL	Spike glycoprotein	ILDITPCSF	HLA-A0101	1.0	ILDITPCSF	2549.8	WEAK
EKNFTTAPAICHEGKAHF	NEW	UNASSIGNED	T_CELL	Spike glycoprotein	EKNFTTAPA	HLA-B3901	1.5	EKNFTTAPA	2888.5	WEAK
EKNFTTAPAICHEGKAHF	NEW	UNASSIGNED	T_CELL	Spike glycoprotein	APAICHEGKA	HLA-B0702	1.7	APAICHGKA	972.3	WEAK
EKNFTTAPAICHEGKAHF	NEW	UNASSIGNED	T_CELL	Spike glycoprotein	AICHEGKAHF	HLA-B1501	0.6	AIHEGKAHF	62.6	WEAK
ELGKYEQYIKWPWYIWLGFIAGLIAIVMVTIMLCCMTSCCSCL	ORIGINAL	Severe acute respiratory syndrome coronavirus 2	T_CELL	Spike glycoprotein	KYEQYIKW	HLA-A2402	1.7	KY_EQYIKW	1746.5	WEAK
ELGKYEQYIKWPWYIWLGFIAGLIAIVMVTIMLCCMTSCCSCL	ORIGINAL	Severe acute respiratory syndrome coronavirus 2	T_CELL	Spike glycoprotein	KWPWYIWL	HLA-A2402	0.9	KWPWYIW_L	709.3	WEAK
ELGKYEQYIKWPWYIWLGFIAGLIAIVMVTIMLCCMTSCCSCL	ORIGINAL	Severe acute respiratory syndrome coronavirus 2	T_CELL	Spike glycoprotein	PWYIWLGF	HLA-A2402	2.0	PWY_IWLGF	2309.9	WEAK
ELGKYEQYIKWPWYIWLGFIAGLIAIVMVTIMLCCMTSCCSCL	ORIGINAL	Severe acute respiratory syndrome coronavirus 2	T_CELL	Spike glycoprotein	WYIWLGFI	HLA-A2402	1.2	WYIWLGF_I	1118.8	WEAK
ELGKYEQYIKWPWYIWLGFIAGLIAIVMVTIMLCCMTSCCSCL	ORIGINAL	Severe acute respiratory syndrome coronavirus 2	T_CELL	Spike glycoprotein	WLGFIAGL	HLA-A0201	1.9	WL_GFIAGL	263.9	WEAK
ELGKYEQYIKWPWYIWLGFIAGLIAIVMVTIMLCCMTSCCSCL	ORIGINAL	Severe acute respiratory syndrome coronavirus 2	T_CELL	Spike glycoprotein	GLIAIVMV	HLA-A0201	1.6	GLIAIVM_V	188.5	WEAK
ELGKYEQYIKWPWYIWLGFIAGLIAIVMVTIMLCCMTSCCSCL	ORIGINAL	Severe acute respiratory syndrome coronavirus 2	T_CELL	Spike glycoprotein	YEQYIKWPW	HLA-B4001	1.9	YEQYIKWPW	2274.5	WEAK
ELGKYEQYIKWPWYIWLGFIAGLIAIVMVTIMLCCMTSCCSCL	ORIGINAL	Severe acute respiratory syndrome coronavirus 2	T_CELL	Spike glycoprotein	EQYIKWPWY	HLA-A2601	1.1	EQYIKWPWY	3223.3	WEAK
ELGKYEQYIKWPWYIWLGFIAGLIAIVMVTIMLCCMTSCCSCL	ORIGINAL	Severe acute respiratory syndrome coronavirus 2	T_CELL	Spike glycoprotein	KWPWYIWLG	HLA-A2601	1.1	EQYIKWPWY	3223.3	WEAK
ELGKYEQYIKWPWYIWLGFIAGLIAIVMVTIMLCCMTSCCSCL	ORIGINAL	Severe acute respiratory syndrome coronavirus 2	T_CELL	Spike glycoprotein	WPWYIWLGF	HLA-B0702	0.7	WPWYIWLGF	193.4	WEAK
ELGKYEQYIKWPWYIWLGFIAGLIAIVMVTIMLCCMTSCCSCL	ORIGINAL	Severe acute respiratory syndrome coronavirus 2	T_CELL	Spike glycoprotein	PWYIWLGFI	HLA-A2402	1.1	PWYIWLGFI	909.6	WEAK
ELGKYEQYIKWPWYIWLGFIAGLIAIVMVTIMLCCMTSCCSCL	ORIGINAL	Severe acute respiratory syndrome coronavirus 2	T_CELL	Spike glycoprotein	WYIWLGFIA	HLA-A2402	1.5	WYIWLGFIA	1544.0	WEAK
ELGKYEQYIKWPWYIWLGFIAGLIAIVMVTIMLCCMTSCCSCL	ORIGINAL	Severe acute respiratory syndrome coronavirus 2	T_CELL	Spike glycoprotein	IWLGFIAGL	HLA-A2402	1.2	IWLGFIAGL	1036.4	WEAK
ELGKYEQYIKWPWYIWLGFIAGLIAIVMVTIMLCCMTSCCSCL	ORIGINAL	Severe acute respiratory syndrome coronavirus 2	T_CELL	Spike glycoprotein	GLIAIVMVT	HLA-A0201	1.8	GLIAIVMVT	242.0	WEAK
ELGKYEQYIKWPWYIWLGFIAGLIAIVMVTIMLCCMTSCCSCL	ORIGINAL	Severe acute respiratory syndrome coronavirus 2	T_CELL	Spike glycoprotein	IAIVMVTIM	HLA-A0201	1.8	GLIAIVMVT	242.0	WEAK
ELGKYEQYIKWPWYIWLGFIAGLIAIVMVTIMLCCMTSCCSCL	ORIGINAL	Severe acute respiratory syndrome coronavirus 2	T_CELL	Spike glycoprotein	LGKYEQYIKW	HLA-B5801	2.0	LGYEQYIKW	1682.8	WEAK
ELGKYEQYIKWPWYIWLGFIAGLIAIVMVTIMLCCMTSCCSCL	ORIGINAL	Severe acute respiratory syndrome coronavirus 2	T_CELL	Spike glycoprotein	KYEQYIKWPW	HLA-B5801	2.0	LGYEQYIKW	1682.8	WEAK
ELGKYEQYIKWPWYIWLGFIAGLIAIVMVTIMLCCMTSCCSCL	ORIGINAL	Severe acute respiratory syndrome coronavirus 2	T_CELL	Spike glycoprotein	YEQYIKWPWY	HLA-B1501	1.7	YQYIKWPWY	323.2	WEAK
ELGKYEQYIKWPWYIWLGFIAGLIAIVMVTIMLCCMTSCCSCL	ORIGINAL	Severe acute respiratory syndrome coronavirus 2	T_CELL	Spike glycoprotein	EQYIKWPWYI	HLA-B1501	1.7	YQYIKWPWY	323.2	WEAK
ELGKYEQYIKWPWYIWLGFIAGLIAIVMVTIMLCCMTSCCSCL	ORIGINAL	Severe acute respiratory syndrome coronavirus 2	T_CELL	Spike glycoprotein	YIKWPWYIWL	HLA-B1501	1.7	YQYIKWPWY	323.2	WEAK
ELGKYEQYIKWPWYIWLGFIAGLIAIVMVTIMLCCMTSCCSCL	ORIGINAL	Severe acute respiratory syndrome coronavirus 2	T_CELL	Spike glycoprotein	IKWPWYIWLG	HLA-A2402	1.0	IWPWYIWLG	768.9	WEAK
ELGKYEQYIKWPWYIWLGFIAGLIAIVMVTIMLCCMTSCCSCL	ORIGINAL	Severe acute respiratory syndrome coronavirus 2	T_CELL	Spike glycoprotein	WPWYIWLGFI	HLA-B0702	1.8	WPWYIWGFI	1084.2	WEAK
ELGKYEQYIKWPWYIWLGFIAGLIAIVMVTIMLCCMTSCCSCL	ORIGINAL	Severe acute respiratory syndrome coronavirus 2	T_CELL	Spike glycoprotein	IWLGFIAGLI	HLA-B0702	1.8	WPWYIWGFI	1084.2	WEAK
ELGKYEQYIKWPWYIWLGFIAGLIAIVMVTIMLCCMTSCCSCL	ORIGINAL	Severe acute respiratory syndrome coronavirus 2	T_CELL	Spike glycoprotein	GFIAGLIAIV	HLA-A0201	0.7	FIAGLIAIV	56.9	WEAK
ELGKYEQYIKWPWYIWLGFIAGLIAIVMVTIMLCCMTSCCSCL	ORIGINAL	Severe acute respiratory syndrome coronavirus 2	T_CELL	Spike glycoprotein	GLIAIVMVTI	HLA-A0201	0.9	GLIAIVMTI	80.8	WEAK
ELGKYEQYIKWPWYIWLGFIAGLIAIVMVTIMLCCMTSCCSCL	ORIGINAL	Severe acute respiratory syndrome coronavirus 2	T_CELL	Spike glycoprotein	LIAIVMVTIM	HLA-B1501	1.9	LIIVMVTIM	381.3	WEAK
ELGKYEQYIKWPWYIWLGFIAGLIAIVMVTIMLCCMTSCCSCL	ORIGINAL	Severe acute respiratory syndrome coronavirus 2	T_CELL	Spike glycoprotein	VMVTIMLCCM	HLA-B1501	1.1	VMVTMLCCM	163.3	WEAK
ELGKYEQYIKWPWYIWLGFIAGLIAIVMVTIMLCCMTSCCSCL	ORIGINAL	Severe acute respiratory syndrome coronavirus 2	T_CELL	Spike glycoprotein	GKYEQYIKWPW	HLA-A2402	1.5	KYQYIKWPW	1427.8	WEAK
ELGKYEQYIKWPWYIWLGFIAGLIAIVMVTIMLCCMTSCCSCL	ORIGINAL	Severe acute respiratory syndrome coronavirus 2	T_CELL	Spike glycoprotein	KYEQYIKWPWY	HLA-A2402	1.6	KYQYIKWPW	1668.2	WEAK
ELGKYEQYIKWPWYIWLGFIAGLIAIVMVTIMLCCMTSCCSCL	ORIGINAL	Severe acute respiratory syndrome coronavirus 2	T_CELL	Spike glycoprotein	YEQYIKWPWYI	HLA-A2402	1.6	KYQYIKWPW	1668.2	WEAK
ELGKYEQYIKWPWYIWLGFIAGLIAIVMVTIMLCCMTSCCSCL	ORIGINAL	Severe acute respiratory syndrome coronavirus 2	T_CELL	Spike glycoprotein	EQYIKWPWYIW	HLA-A2402	1.6	KYQYIKWPW	1668.2	WEAK
ELGKYEQYIKWPWYIWLGFIAGLIAIVMVTIMLCCMTSCCSCL	ORIGINAL	Severe acute respiratory syndrome coronavirus 2	T_CELL	Spike glycoprotein	IKWPWYIWLGF	HLA-A2402	1.6	KYQYIKWPW	1668.2	WEAK
ELGKYEQYIKWPWYIWLGFIAGLIAIVMVTIMLCCMTSCCSCL	ORIGINAL	Severe acute respiratory syndrome coronavirus 2	T_CELL	Spike glycoprotein	KWPWYIWLGFI	HLA-A2402	1.6	KYQYIKWPW	1668.2	WEAK
ELGKYEQYIKWPWYIWLGFIAGLIAIVMVTIMLCCMTSCCSCL	ORIGINAL	Severe acute respiratory syndrome coronavirus 2	T_CELL	Spike glycoprotein	LGKYEQYIKWPW	HLA-A2402	1.6	KYQYIKWPW	1725.7	WEAK
ELGKYEQYIKWPWYIWLGFIAGLIAIVMVTIMLCCMTSCCSCL	ORIGINAL	Severe acute respiratory syndrome coronavirus 2	T_CELL	Spike glycoprotein	KYEQYIKWPWYI	HLA-A2402	1.6	KYQYIKWPW	1725.7	WEAK
ELGKYEQYIKWPWYIWLGFIAGLIAIVMVTIMLCCMTSCCSCL	ORIGINAL	Severe acute respiratory syndrome coronavirus 2	T_CELL	Spike glycoprotein	YEQYIKWPWYIW	HLA-A2402	1.6	KYQYIKWPW	1725.7	WEAK
ELGKYEQYIKWPWYIWLGFIAGLIAIVMVTIMLCCMTSCCSCL	ORIGINAL	Severe acute respiratory syndrome coronavirus 2	T_CELL	Spike glycoprotein	QYIKWPWYIWLG	HLA-A2402	1.6	KYQYIKWPW	1725.7	WEAK
ELGKYEQYIKWPWYIWLGFIAGLIAIVMVTIMLCCMTSCCSCL	ORIGINAL	Severe acute respiratory syndrome coronavirus 2	T_CELL	Spike glycoprotein	YIKWPWYIWLGF	HLA-A2402	1.6	KYQYIKWPW	1725.7	WEAK
ELGKYEQYIKWPWYIWLGFIAGLIAIVMVTIMLCCMTSCCSCL	ORIGINAL	Severe acute respiratory syndrome coronavirus 2	T_CELL	Spike glycoprotein	IKWPWYIWLGFI	HLA-A2402	1.6	KYQYIKWPW	1725.7	WEAK
ELGKYEQYIKWPWYIWLGFIAGLIAIVMVTIMLCCMTSCCSCL	ORIGINAL	Severe acute respiratory syndrome coronavirus 2	T_CELL	Spike glycoprotein	KWPWYIWLGFIA	HLA-A2402	1.6	KYQYIKWPW	1725.7	WEAK
ELGKYEQYIKWPWYIWLGFIAGLIAIVMVTIMLCCMTSCCSCL	ORIGINAL	Severe acute respiratory syndrome coronavirus 2	T_CELL	Spike glycoprotein	PWYIWLGFIAGL	HLA-A0201	1.7	YIWGFIAGL	206.9	WEAK
ELGKYEQYIKWPWYIWLGFIAGLIAIVMVTIMLCCMTSCCSCL	ORIGINAL	Severe acute respiratory syndrome coronavirus 2	T_CELL	Spike glycoprotein	WYIWLGFIAGLI	HLA-A2402	0.6	WYIWLGFLI	320.1	WEAK
ELGKYEQYIKWPWYIWLGFIAGLIAIVMVTIMLCCMTSCCSCL	ORIGINAL	Severe acute respiratory syndrome coronavirus 2	T_CELL	Spike glycoprotein	GFIAGLIAIVMV	HLA-A0201	1.7	FIAGLIAMV	211.7	WEAK
ELGKYEQYIKWPWYIWLGFIAGLIAIVMVTIMLCCMTSCCSCL	ORIGINAL	Severe acute respiratory syndrome coronavirus 2	T_CELL	Spike glycoprotein	FIAGLIAIVMVT	HLA-A2601	1.8	FIAGLIAVM	5807.0	WEAK
ELGKYEQYIKWPWYIWLGFIAGLIAIVMVTIMLCCMTSCCSCL	ORIGINAL	Severe acute respiratory syndrome coronavirus 2	T_CELL	Spike glycoprotein	ELGKYEQYIKWPW	HLA-A2402	1.7	KYQYIKWPW	1858.1	WEAK
ELGKYEQYIKWPWYIWLGFIAGLIAIVMVTIMLCCMTSCCSCL	ORIGINAL	Severe acute respiratory syndrome coronavirus 2	T_CELL	Spike glycoprotein	GKYEQYIKWPWYI	HLA-A2402	1.7	KYQYIKWPW	1858.1	WEAK
ELGKYEQYIKWPWYIWLGFIAGLIAIVMVTIMLCCMTSCCSCL	ORIGINAL	Severe acute respiratory syndrome coronavirus 2	T_CELL	Spike glycoprotein	KYEQYIKWPWYIW	HLA-A2402	1.7	KYQYIKWPW	1858.1	WEAK
ELGKYEQYIKWPWYIWLGFIAGLIAIVMVTIMLCCMTSCCSCL	ORIGINAL	Severe acute respiratory syndrome coronavirus 2	T_CELL	Spike glycoprotein	EQYIKWPWYIWLG	HLA-A2402	1.7	KYQYIKWPW	1858.1	WEAK
ELGKYEQYIKWPWYIWLGFIAGLIAIVMVTIMLCCMTSCCSCL	ORIGINAL	Severe acute respiratory syndrome coronavirus 2	T_CELL	Spike glycoprotein	QYIKWPWYIWLGF	HLA-A2402	1.7	KYQYIKWPW	1858.1	WEAK
ELGKYEQYIKWPWYIWLGFIAGLIAIVMVTIMLCCMTSCCSCL	ORIGINAL	Severe acute respiratory syndrome coronavirus 2	T_CELL	Spike glycoprotein	YIKWPWYIWLGFI	HLA-A2402	1.7	KYQYIKWPW	1858.1	WEAK
ELGKYEQYIKWPWYIWLGFIAGLIAIVMVTIMLCCMTSCCSCL	ORIGINAL	Severe acute respiratory syndrome coronavirus 2	T_CELL	Spike glycoprotein	IKWPWYIWLGFIA	HLA-A2402	1.7	KYQYIKWPW	1858.1	WEAK
ELGKYEQYIKWPWYIWLGFIAGLIAIVMVTIMLCCMTSCCSCL	ORIGINAL	Severe acute respiratory syndrome coronavirus 2	T_CELL	Spike glycoprotein	KWPWYIWLGFIAG	HLA-A2402	1.7	KYQYIKWPW	1858.1	WEAK
ELGKYEQYIKWPWYIWLGFIAGLIAIVMVTIMLCCMTSCCSCL	ORIGINAL	Severe acute respiratory syndrome coronavirus 2	T_CELL	Spike glycoprotein	WPWYIWLGFIAGL	HLA-A0201	1.7	YIWGFIAGL	220.2	WEAK
ELGKYEQYIKWPWYIWLGFIAGLIAIVMVTIMLCCMTSCCSCL	ORIGINAL	Severe acute respiratory syndrome coronavirus 2	T_CELL	Spike glycoprotein	PWYIWLGFIAGLI	HLA-A2402	0.8	WYIWLGFLI	539.3	WEAK
ELGKYEQYIKWPWYIWLGFIAGLIAIVMVTIMLCCMTSCCSCL	ORIGINAL	Severe acute respiratory syndrome coronavirus 2	T_CELL	Spike glycoprotein	WYIWLGFIAGLIA	HLA-A2402	0.9	WYIWLGFLI	644.9	WEAK
ELGKYEQYIKWPWYIWLGFIAGLIAIVMVTIMLCCMTSCCSCL	ORIGINAL	Severe acute respiratory syndrome coronavirus 2	T_CELL	Spike glycoprotein	YIWLGFIAGLIAI	HLA-A0201	1.4	YIWAGLIAI	145.9	WEAK
ELGKYEQYIKWPWYIWLGFIAGLIAIVMVTIMLCCMTSCCSCL	ORIGINAL	Severe acute respiratory syndrome coronavirus 2	T_CELL	Spike glycoprotein	LGFIAGLIAIVMV	HLA-A0201	1.9	FIAGLIAMV	269.8	WEAK
ELGKYEQYIKWPWYIWLGFIAGLIAIVMVTIMLCCMTSCCSCL	ORIGINAL	Severe acute respiratory syndrome coronavirus 2	T_CELL	Spike glycoprotein	FIAGLIAIVMVTI	HLA-A2601	1.8	FIAGLIAVM	5945.3	WEAK
ELGKYEQYIKWPWYIWLGFIAGLIAIVMVTIMLCCMTSCCSCL	ORIGINAL	Severe acute respiratory syndrome coronavirus 2	T_CELL	Spike glycoprotein	LGKYEQYIKWPWYI	HLA-A2601	1.8	FIAGLIAVM	5945.3	WEAK
ELGKYEQYIKWPWYIWLGFIAGLIAIVMVTIMLCCMTSCCSCL	ORIGINAL	Severe acute respiratory syndrome coronavirus 2	T_CELL	Spike glycoprotein	GKYEQYIKWPWYIW	HLA-A2601	1.8	FIAGLIAVM	5945.3	WEAK
ELGKYEQYIKWPWYIWLGFIAGLIAIVMVTIMLCCMTSCCSCL	ORIGINAL	Severe acute respiratory syndrome coronavirus 2	T_CELL	Spike glycoprotein	EQYIKWPWYIWLGF	HLA-A2601	1.8	FIAGLIAVM	5945.3	WEAK
ELGKYEQYIKWPWYIWLGFIAGLIAIVMVTIMLCCMTSCCSCL	ORIGINAL	Severe acute respiratory syndrome coronavirus 2	T_CELL	Spike glycoprotein	QYIKWPWYIWLGFI	HLA-A2601	1.8	FIAGLIAVM	5945.3	WEAK
ELGKYEQYIKWPWYIWLGFIAGLIAIVMVTIMLCCMTSCCSCL	ORIGINAL	Severe acute respiratory syndrome coronavirus 2	T_CELL	Spike glycoprotein	YIKWPWYIWLGFIA	HLA-A2601	1.8	FIAGLIAVM	5945.3	WEAK
ELGKYEQYIKWPWYIWLGFIAGLIAIVMVTIMLCCMTSCCSCL	ORIGINAL	Severe acute respiratory syndrome coronavirus 2	T_CELL	Spike glycoprotein	IKWPWYIWLGFIAG	HLA-A2601	1.8	FIAGLIAVM	5945.3	WEAK
ELGKYEQYIKWPWYIWLGFIAGLIAIVMVTIMLCCMTSCCSCL	ORIGINAL	Severe acute respiratory syndrome coronavirus 2	T_CELL	Spike glycoprotein	WPWYIWLGFIAGLI	HLA-A2402	0.9	WYIWLGFLI	653.4	WEAK
ELGKYEQYIKWPWYIWLGFIAGLIAIVMVTIMLCCMTSCCSCL	ORIGINAL	Severe acute respiratory syndrome coronavirus 2	T_CELL	Spike glycoprotein	PWYIWLGFIAGLIA	HLA-A2402	1.2	WYIWLGFLI	1081.8	WEAK
ELGKYEQYIKWPWYIWLGFIAGLIAIVMVTIMLCCMTSCCSCL	ORIGINAL	Severe acute respiratory syndrome coronavirus 2	T_CELL	Spike glycoprotein	YIWLGFIAGLIAIV	HLA-A0201	1.3	YIWGLIAIV	133.0	WEAK
ELGKYEQYIKWPWYIWLGFIAGLIAIVMVTIMLCCMTSCCSCL	ORIGINAL	Severe acute respiratory syndrome coronavirus 2	T_CELL	Spike glycoprotein	WLGFIAGLIAIVMV	HLA-A0201	2.0	FIAGLIAMV	286.7	WEAK
ELGKYEQYIKWPWYIWLGFIAGLIAIVMVTIMLCCMTSCCSCL	ORIGINAL	Severe acute respiratory syndrome coronavirus 2	T_CELL	Spike glycoprotein	FIAGLIAIVMVTIM	HLA-A2601	1.2	FIAGLIAIM	3727.5	WEAK
FASTEKSNIIRGWIFGTTLDSKTQSLLIVNNATNVVIKVCEFQ	ORIGINAL	Severe acute respiratory syndrome coronavirus 2	T_CELL	Spike glycoprotein	KSNIIRGW	HLA-A2601	1.2	FIAGLIAIM	3727.5	WEAK
FASTEKSNIIRGWIFGTTLDSKTQSLLIVNNATNVVIKVCEFQ	ORIGINAL	Severe acute respiratory syndrome coronavirus 2	T_CELL	Spike glycoprotein	KSNIIRGWI	HLA-B5801	1.2	KSNIIRGWI	688.8	WEAK
FASTEKSNIIRGWIFGTTLDSKTQSLLIVNNATNVVIKVCEFQ	ORIGINAL	Severe acute respiratory syndrome coronavirus 2	T_CELL	Spike glycoprotein	SKTQSLLIV	HLA-B3901	1.9	SKTQSLLIV	4036.1	WEAK
FASTEKSNIIRGWIFGTTLDSKTQSLLIVNNATNVVIKVCEFQ	ORIGINAL	Severe acute respiratory syndrome coronavirus 2	T_CELL	Spike glycoprotein	NVVIKVCEF	HLA-A2601	1.1	NVVIKVCEF	3420.0	WEAK
FASTEKSNIIRGWIFGTTLDSKTQSLLIVNNATNVVIKVCEFQ	ORIGINAL	Severe acute respiratory syndrome coronavirus 2	T_CELL	Spike glycoprotein	KSNIIRGWIF	HLA-A2601	1.1	NVVIKVCEF	3420.0	WEAK
FASTEKSNIIRGWIFGTTLDSKTQSLLIVNNATNVVIKVCEFQ	ORIGINAL	Severe acute respiratory syndrome coronavirus 2	T_CELL	Spike glycoprotein	IRGWIFGTTL	HLA-A2601	1.1	NVVIKVCEF	3420.0	WEAK
FASTEKSNIIRGWIFGTTLDSKTQSLLIVNNATNVVIKVCEFQ	ORIGINAL	Severe acute respiratory syndrome coronavirus 2	T_CELL	Spike glycoprotein	WIFGTTLDSK	HLA-A2601	1.1	NVVIKVCEF	3420.0	WEAK
FASTEKSNIIRGWIFGTTLDSKTQSLLIVNNATNVVIKVCEFQ	ORIGINAL	Severe acute respiratory syndrome coronavirus 2	T_CELL	Spike glycoprotein	TTLDSKTQSL	HLA-A0101	1.7	TTDSKTQSL	5557.0	WEAK
FASTEKSNIIRGWIFGTTLDSKTQSLLIVNNATNVVIKVCEFQ	ORIGINAL	Severe acute respiratory syndrome coronavirus 2	T_CELL	Spike glycoprotein	LLIVNNATNV	HLA-A0201	1.9	LLINNATNV	272.8	WEAK
FASTEKSNIIRGWIFGTTLDSKTQSLLIVNNATNVVIKVCEFQ	ORIGINAL	Severe acute respiratory syndrome coronavirus 2	T_CELL	Spike glycoprotein	IRGWIFGTTLD	HLA-B2705	1.5	IRWIFGTTL	574.8	WEAK
FASTEKSNIIRGWIFGTTLDSKTQSLLIVNNATNVVIKVCEFQ	ORIGINAL	Severe acute respiratory syndrome coronavirus 2	T_CELL	Spike glycoprotein	ASTEKSNIIRGW	HLA-B5801	1.9	ASSNIIRGW	1561.9	WEAK
FASTEKSNIIRGWIFGTTLDSKTQSLLIVNNATNVVIKVCEFQ	ORIGINAL	Severe acute respiratory syndrome coronavirus 2	T_CELL	Spike glycoprotein	IRGWIFGTTLDS	HLA-B2705	1.6	IRWIFGTTL	623.3	WEAK
FASTEKSNIIRGWIFGTTLDSKTQSLLIVNNATNVVIKVCEFQ	ORIGINAL	Severe acute respiratory syndrome coronavirus 2	T_CELL	Spike glycoprotein	FASTEKSNIIRGW	HLA-B5801	1.3	FASTIIRGW	852.1	WEAK
FASTEKSNIIRGWIFGTTLDSKTQSLLIVNNATNVVIKVCEFQ	ORIGINAL	Severe acute respiratory syndrome coronavirus 2	T_CELL	Spike glycoprotein	IRGWIFGTTLDSK	HLA-B2705	1.6	IRWIFGTTL	634.4	WEAK
FASTEKSNIIRGWIFGTTLDSKTQSLLIVNNATNVVIKVCEFQ	ORIGINAL	Severe acute respiratory syndrome coronavirus 2	T_CELL	Spike glycoprotein	FASTEKSNIIRGWI	HLA-B5801	1.5	FASTIIRGW	1108.9	WEAK
FASTEKSNIIRGWIFGTTLDSKTQSLLIVNNATNVVIKVCEFQ	ORIGINAL	Severe acute respiratory syndrome coronavirus 2	T_CELL	Spike glycoprotein	IIRGWIFGTTLDSK	HLA-A0301	0.8	IIRGWIFSK	225.7	WEAK
FASTEKSNIIRGWIFGTTLDSKTQSLLIVNNATNVVIKVCEFQ	ORIGINAL	Severe acute respiratory syndrome coronavirus 2	T_CELL	Spike glycoprotein	IRGWIFGTTLDSKT	HLA-B2705	1.6	IRWIFGTTL	641.7	WEAK
FASTEKSNIIRGWIFGTTLDSKTQSLLIVNNATNVVIKVCEFQ	ORIGINAL	Severe acute respiratory syndrome coronavirus 2	T_CELL	Spike glycoprotein	WIFGTTLDSKTQSL	HLA-B0801	1.9	WIFSKTQSL	1456.1	WEAK
FASTEKSNIIRGWIFGTTLDSKTQSLLIVNNATNVVIKVCEFQ	ORIGINAL	Severe acute respiratory syndrome coronavirus 2	T_CELL	Spike glycoprotein	SLLIVNNATNVVIK	HLA-A0301	2.0	SLATNVVIK	1065.7	WEAK
FCNDPFLGVYY	ORIGINAL	Severe acute respiratory syndrome coronavirus 2	T_CELL	Spike glycoprotein	CNDPFLGVY	HLA-A0301	2.0	SLATNVVIK	1065.7	WEAK
FCNDPFLGVYY	ORIGINAL	Severe acute respiratory syndrome coronavirus 2	T_CELL	Spike glycoprotein	FCNDPFLGVY	HLA-A0301	2.0	SLATNVVIK	1065.7	WEAK
FCNDPFLGVYY	ORIGINAL	Severe acute respiratory syndrome coronavirus 2	T_CELL	Spike glycoprotein	CNDPFLGVYY	HLA-A0301	2.0	SLATNVVIK	1065.7	WEAK
FCNDPFLGVYY	ORIGINAL	Severe acute respiratory syndrome coronavirus 2	T_CELL	Spike glycoprotein	FCNDPFLGVYY	HLA-A0101	0.8	CNDPFLGYY	1782.4	WEAK
FGEVFNATRFASVY	ORIGINAL	Severe acute respiratory syndrome coronavirus 2	T_CELL	Spike glycoprotein	EVFNATRF	HLA-A2601	1.2	EVFNAT_RF	3645.2	WEAK
FGEVFNATRFASVY	ORIGINAL	Severe acute respiratory syndrome coronavirus 2	T_CELL	Spike glycoprotein	NATRFASV	HLA-A2601	1.2	EVFNAT_RF	3645.2	WEAK
FGEVFNATRFASVY	ORIGINAL	Severe acute respiratory syndrome coronavirus 2	T_CELL	Spike glycoprotein	ATRFASVY	HLA-A0101	1.6	AT_RFASVY	5265.0	WEAK
FGEVFNATRFASVY	ORIGINAL	Severe acute respiratory syndrome coronavirus 2	T_CELL	Spike glycoprotein	GEVFNATRF	HLA-A0101	1.6	AT_RFASVY	5265.0	WEAK
FGEVFNATRFASVY	ORIGINAL	Severe acute respiratory syndrome coronavirus 2	T_CELL	Spike glycoprotein	EVFNATRFA	HLA-A2601	0.8	EVFNATRFA	1891.7	WEAK
FGEVFNATRFASVY	ORIGINAL	Severe acute respiratory syndrome coronavirus 2	T_CELL	Spike glycoprotein	FGEVFNATRF	HLA-B4001	1.1	FEVFNATRF	820.7	WEAK
FGEVFNATRFASVY	ORIGINAL	Severe acute respiratory syndrome coronavirus 2	T_CELL	Spike glycoprotein	VFNATRFASV	HLA-B4001	1.1	FEVFNATRF	820.7	WEAK
FGEVFNATRFASVY	ORIGINAL	Severe acute respiratory syndrome coronavirus 2	T_CELL	Spike glycoprotein	EVFNATRFASVY	HLA-B4001	1.1	FEVFNATRF	820.7	WEAK
FGEVFNATRFASVY	ORIGINAL	Severe acute respiratory syndrome coronavirus 2	T_CELL	Spike glycoprotein	GEVFNATRFASVY	HLA-B4001	1.1	FEVFNATRF	820.7	WEAK
FLPFFSNVTWFHAI	ORIGINAL	Severe acute respiratory syndrome coronavirus 2	T_CELL	Spike glycoprotein	FLPFFSNV	HLA-A0201	0.6	FL_PFFSNV	41.0	WEAK
FLPFFSNVTWFHAI	ORIGINAL	Severe acute respiratory syndrome coronavirus 2	T_CELL	Spike glycoprotein	FFSNVTWF	HLA-A2402	1.9	FFSNVTW_F	2209.2	WEAK
FLPFFSNVTWFHAI	ORIGINAL	Severe acute respiratory syndrome coronavirus 2	T_CELL	Spike glycoprotein	LPFFSNVTW	HLA-B5801	1.9	LPFFSNVTW	1557.7	WEAK
FLPFFSNVTWFHAI	ORIGINAL	Severe acute respiratory syndrome coronavirus 2	T_CELL	Spike glycoprotein	PFFSNVTWF	HLA-A2402	0.8	PFFSNVTWF	574.7	WEAK
FLPFFSNVTWFHAI	ORIGINAL	Severe acute respiratory syndrome coronavirus 2	T_CELL	Spike glycoprotein	FSNVTWFHA	HLA-A0101	0.6	FSNVTWFHA	1139.3	WEAK
FLPFFSNVTWFHAI	ORIGINAL	Severe acute respiratory syndrome coronavirus 2	T_CELL	Spike glycoprotein	SNVTWFHAI	HLA-A0101	0.6	FSNVTWFHA	1139.3	WEAK
FLPFFSNVTWFHAI	ORIGINAL	Severe acute respiratory syndrome coronavirus 2	T_CELL	Spike glycoprotein	LPFFSNVTWF	HLA-A2402	1.4	LFFSNVTWF	1335.8	WEAK
FLPFFSNVTWFHAI	ORIGINAL	Severe acute respiratory syndrome coronavirus 2	T_CELL	Spike glycoprotein	FFSNVTWFHA	HLA-A0101	1.5	FSNVTWFHA	4771.0	WEAK
FLPFFSNVTWFHAI	ORIGINAL	Severe acute respiratory syndrome coronavirus 2	T_CELL	Spike glycoprotein	FLPFFSNVTWFHAI	HLA-A0201	1.6	FLVTWFHAI	196.3	WEAK
FNGIGVTQNVLYENQKLIANQFNSAIGKIQDSLSSTASALGKL	ORIGINAL	Severe acute respiratory syndrome coronavirus 2	T_CELL	Spike glycoprotein	VLYENQKLI	HLA-A0201	1.6	VLYENQKLI	194.4	WEAK
FNGIGVTQNVLYENQKLIANQFNSAIGKIQDSLSSTASALGKL	ORIGINAL	Severe acute respiratory syndrome coronavirus 2	T_CELL	Spike glycoprotein	LIANQFNSA	HLA-B0801	1.0	LIANQFNSA	599.5	WEAK
FNGIGVTQNVLYENQKLIANQFNSAIGKIQDSLSSTASALGKL	ORIGINAL	Severe acute respiratory syndrome coronavirus 2	T_CELL	Spike glycoprotein	IANQFNSAI	HLA-B5801	2.0	IANQFNSAI	1654.2	WEAK
FNGIGVTQNVLYENQKLIANQFNSAIGKIQDSLSSTASALGKL	ORIGINAL	Severe acute respiratory syndrome coronavirus 2	T_CELL	Spike glycoprotein	NQFNSAIGK	HLA-A0301	1.1	NQFNSAIGK	378.2	WEAK
FNGIGVTQNVLYENQKLIANQFNSAIGKIQDSLSSTASALGKL	ORIGINAL	Severe acute respiratory syndrome coronavirus 2	T_CELL	Spike glycoprotein	IQDSLSSTA	HLA-B3901	2.0	IQDSLSSTA	4405.1	WEAK
FNGIGVTQNVLYENQKLIANQFNSAIGKIQDSLSSTASALGKL	ORIGINAL	Severe acute respiratory syndrome coronavirus 2	T_CELL	Spike glycoprotein	LSSTASALG	HLA-B5801	1.9	LSSTASALG	1531.7	WEAK
FNGIGVTQNVLYENQKLIANQFNSAIGKIQDSLSSTASALGKL	ORIGINAL	Severe acute respiratory syndrome coronavirus 2	T_CELL	Spike glycoprotein	SSTASALGK	HLA-A0301	0.7	SSTASALGK	193.6	WEAK
FNGIGVTQNVLYENQKLIANQFNSAIGKIQDSLSSTASALGKL	ORIGINAL	Severe acute respiratory syndrome coronavirus 2	T_CELL	Spike glycoprotein	STASALGKL	HLA-A0301	0.7	SSTASALGK	193.6	WEAK
FNGIGVTQNVLYENQKLIANQFNSAIGKIQDSLSSTASALGKL	ORIGINAL	Severe acute respiratory syndrome coronavirus 2	T_CELL	Spike glycoprotein	KLIANQFNSA	HLA-A0201	1.6	KLIANQFSA	195.6	WEAK
FNGIGVTQNVLYENQKLIANQFNSAIGKIQDSLSSTASALGKL	ORIGINAL	Severe acute respiratory syndrome coronavirus 2	T_CELL	Spike glycoprotein	LIANQFNSAI	HLA-B1501	1.9	LIANQFSAI	396.9	WEAK
FNGIGVTQNVLYENQKLIANQFNSAIGKIQDSLSSTASALGKL	ORIGINAL	Severe acute respiratory syndrome coronavirus 2	T_CELL	Spike glycoprotein	ANQFNSAIGK	HLA-B1501	1.9	LIANQFSAI	396.9	WEAK
FNGIGVTQNVLYENQKLIANQFNSAIGKIQDSLSSTASALGKL	ORIGINAL	Severe acute respiratory syndrome coronavirus 2	T_CELL	Spike glycoprotein	LSSTASALGK	HLA-A0301	0.6	LSSASALGK	145.4	WEAK
FNGIGVTQNVLYENQKLIANQFNSAIGKIQDSLSSTASALGKL	ORIGINAL	Severe acute respiratory syndrome coronavirus 2	T_CELL	Spike glycoprotein	SSTASALGKL	HLA-A2601	2.0	STASALGKL	6628.7	WEAK
FNGIGVTQNVLYENQKLIANQFNSAIGKIQDSLSSTASALGKL	ORIGINAL	Severe acute respiratory syndrome coronavirus 2	T_CELL	Spike glycoprotein	IANQFNSAIGK	HLA-A0301	2.0	IAFNSAIGK	1029.3	WEAK
FNGIGVTQNVLYENQKLIANQFNSAIGKIQDSLSSTASALGKL	ORIGINAL	Severe acute respiratory syndrome coronavirus 2	T_CELL	Spike glycoprotein	SLSSTASALGK	HLA-A0301	0.8	SLSASALGK	232.6	WEAK
FNGIGVTQNVLYENQKLIANQFNSAIGKIQDSLSSTASALGKL	ORIGINAL	Severe acute respiratory syndrome coronavirus 2	T_CELL	Spike glycoprotein	LYENQKLIANQF	HLA-A2402	1.3	LYKLIANQF	1200.4	WEAK
FNGIGVTQNVLYENQKLIANQFNSAIGKIQDSLSSTASALGKL	ORIGINAL	Severe acute respiratory syndrome coronavirus 2	T_CELL	Spike glycoprotein	LIANQFNSAIGK	HLA-A0301	0.8	LIFNSAIGK	202.3	WEAK
FNGIGVTQNVLYENQKLIANQFNSAIGKIQDSLSSTASALGKL	ORIGINAL	Severe acute respiratory syndrome coronavirus 2	T_CELL	Spike glycoprotein	DSLSSTASALGK	HLA-A0301	1.0	SLSASALGK	307.0	WEAK
FNGIGVTQNVLYENQKLIANQFNSAIGKIQDSLSSTASALGKL	ORIGINAL	Severe acute respiratory syndrome coronavirus 2	T_CELL	Spike glycoprotein	SLSSTASALGKL	HLA-A0301	1.5	SLSASALGK	650.8	WEAK
FNGIGVTQNVLYENQKLIANQFNSAIGKIQDSLSSTASALGKL	ORIGINAL	Severe acute respiratory syndrome coronavirus 2	T_CELL	Spike glycoprotein	VLYENQKLIANQF	HLA-A2402	1.8	LYKLIANQF	1990.0	WEAK
FNGIGVTQNVLYENQKLIANQFNSAIGKIQDSLSSTASALGKL	ORIGINAL	Severe acute respiratory syndrome coronavirus 2	T_CELL	Spike glycoprotein	LYENQKLIANQFN	HLA-A2402	2.0	LYKLIANQF	2363.8	WEAK
FNGIGVTQNVLYENQKLIANQFNSAIGKIQDSLSSTASALGKL	ORIGINAL	Severe acute respiratory syndrome coronavirus 2	T_CELL	Spike glycoprotein	KLIANQFNSAIGK	HLA-A2402	2.0	LYKLIANQF	2363.8	WEAK
FNGIGVTQNVLYENQKLIANQFNSAIGKIQDSLSSTASALGKL	ORIGINAL	Severe acute respiratory syndrome coronavirus 2	T_CELL	Spike glycoprotein	LIANQFNSAIGKI	HLA-A0301	1.5	LIFNSAIGK	620.3	WEAK
FNGIGVTQNVLYENQKLIANQFNSAIGKIQDSLSSTASALGKL	ORIGINAL	Severe acute respiratory syndrome coronavirus 2	T_CELL	Spike glycoprotein	QDSLSSTASALGK	HLA-A0301	1.1	SLSASALGK	344.5	WEAK
FNGIGVTQNVLYENQKLIANQFNSAIGKIQDSLSSTASALGKL	ORIGINAL	Severe acute respiratory syndrome coronavirus 2	T_CELL	Spike glycoprotein	DSLSSTASALGKL	HLA-A0301	1.8	SLSASALGK	857.9	WEAK
FNGIGVTQNVLYENQKLIANQFNSAIGKIQDSLSSTASALGKL	ORIGINAL	Severe acute respiratory syndrome coronavirus 2	T_CELL	Spike glycoprotein	NVLYENQKLIANQF	HLA-A2402	2.0	LYKLIANQF	2368.8	WEAK
FNGIGVTQNVLYENQKLIANQFNSAIGKIQDSLSSTASALGKL	ORIGINAL	Severe acute respiratory syndrome coronavirus 2	T_CELL	Spike glycoprotein	QKLIANQFNSAIGK	HLA-A2402	2.0	LYKLIANQF	2368.8	WEAK
FNGIGVTQNVLYENQKLIANQFNSAIGKIQDSLSSTASALGKL	ORIGINAL	Severe acute respiratory syndrome coronavirus 2	T_CELL	Spike glycoprotein	KLIANQFNSAIGKI	HLA-A2402	2.0	LYKLIANQF	2368.8	WEAK
FNGIGVTQNVLYENQKLIANQFNSAIGKIQDSLSSTASALGKL	ORIGINAL	Severe acute respiratory syndrome coronavirus 2	T_CELL	Spike glycoprotein	LIANQFNSAIGKIQ	HLA-A0301	1.9	LIFNSAIGK	921.0	WEAK
FNGIGVTQNVLYENQKLIANQFNSAIGKIQDSLSSTASALGKL	ORIGINAL	Severe acute respiratory syndrome coronavirus 2	T_CELL	Spike glycoprotein	IQDSLSSTASALGK	HLA-A0301	1.1	SLSASALGK	358.3	WEAK
FNGIGVTQNVLYENQKLIANQFNSAIGKIQDSLSSTASALGKL	ORIGINAL	Severe acute respiratory syndrome coronavirus 2	T_CELL	Spike glycoprotein	QDSLSSTASALGKL	HLA-A0301	1.9	SLSASALGK	958.3	WEAK
FPQSAPHGVVF	ORIGINAL	Severe acute respiratory syndrome coronavirus 2	T_CELL	Spike glycoprotein	FPQSAPHGVV	HLA-A0301	1.9	SLSASALGK	958.3	WEAK
FPQSAPHGVVF	ORIGINAL	Severe acute respiratory syndrome coronavirus 2	T_CELL	Spike glycoprotein	PQSAPHGVVF	HLA-A0301	1.9	SLSASALGK	958.3	WEAK
FPQSAPHGVVF	ORIGINAL	Severe acute respiratory syndrome coronavirus 2	T_CELL	Spike glycoprotein	FPQSAPHGVVF	HLA-B0702	1.0	FPAPHGVVF	413.7	WEAK
FTISVTTEIL	ORIGINAL	Severe acute respiratory syndrome coronavirus 2	T_CELL	Spike glycoprotein	TISVTTEIL	HLA-B3901	1.1	TISVTTEIL	1690.6	WEAK
FTISVTTEIL	ORIGINAL	Severe acute respiratory syndrome coronavirus 2	T_CELL	Spike glycoprotein	FTISVTTEIL	HLA-A2601	0.7	FTISVTTEL	1759.4	WEAK
FTTAPAICHDGKAHF	ORIGINAL	Severe acute respiratory syndrome coronavirus 2	T_CELL	Spike glycoprotein	APAICHDGKA	HLA-B0702	1.7	APAICHGKA	968.2	WEAK
FTTAPAICHDGKAHF	ORIGINAL	Severe acute respiratory syndrome coronavirus 2	T_CELL	Spike glycoprotein	AICHDGKAHF	HLA-B0702	1.7	APAICHGKA	968.2	WEAK
FVSGNCDVVIGIVNNTVY	NEW	UNASSIGNED	T_CELL	Spike glycoprotein	FVSGNCDVV	HLA-A0201	2.0	FVSGNCDVV	290.4	WEAK
FVSGNCDVVIGIVNNTVY	NEW	UNASSIGNED	T_CELL	Spike glycoprotein	VIGIVNNTVY	HLA-B1501	1.1	VIIVNNTVY	146.8	WEAK
FVSGNCDVVIGIVNNTVY	NEW	UNASSIGNED	T_CELL	Spike glycoprotein	DVVIGIVNNTVY	HLA-A2601	1.5	DVVIGITVY	4774.2	WEAK
FVSGNCDVVIGIVNNTVY	NEW	UNASSIGNED	T_CELL	Spike glycoprotein	NCDVVIGIVNNTVY	HLA-A0101	1.0	NCDVNNTVY	2547.2	WEAK
GAALQIPFAMQMAYRF	ORIGINAL	Severe acute respiratory syndrome-related coronavirus	T_CELL	Spike glycoprotein	AMQMAYRF	HLA-A2402	1.6	A_MQMAYRF	1653.0	WEAK
GAALQIPFAMQMAYRF	ORIGINAL	Severe acute respiratory syndrome-related coronavirus	T_CELL	Spike glycoprotein	GAALQIPFAM	HLA-B5801	1.8	GAAQIPFAM	1462.3	WEAK
GAALQIPFAMQMAYRF	ORIGINAL	Severe acute respiratory syndrome-related coronavirus	T_CELL	Spike glycoprotein	ALQIPFAMQM	HLA-B1501	0.6	AQIPFAMQM	68.2	WEAK
GAALQIPFAMQMAYRF	ORIGINAL	Severe acute respiratory syndrome-related coronavirus	T_CELL	Spike glycoprotein	LQIPFAMQMA	HLA-B1501	1.8	LQIPAMQMA	369.2	WEAK
GAALQIPFAMQMAYRF	ORIGINAL	Severe acute respiratory syndrome-related coronavirus	T_CELL	Spike glycoprotein	LQIPFAMQMAY	HLA-B1501	1.8	LQIPAMQMA	369.2	WEAK
GAALQIPFAMQMAYRF	ORIGINAL	Severe acute respiratory syndrome-related coronavirus	T_CELL	Spike glycoprotein	QIPFAMQMAYR	HLA-A2601	2.0	QIPFAMMAY	6460.8	WEAK
GAALQIPFAMQMAYRF	ORIGINAL	Severe acute respiratory syndrome-related coronavirus	T_CELL	Spike glycoprotein	IPFAMQMAYRF	HLA-A2402	0.7	PFMQMAYRF	427.8	WEAK
GAALQIPFAMQMAYRF	ORIGINAL	Severe acute respiratory syndrome-related coronavirus	T_CELL	Spike glycoprotein	LQIPFAMQMAYR	HLA-B1501	1.4	LQIAMQMAY	219.5	WEAK
GAALQIPFAMQMAYRF	ORIGINAL	Severe acute respiratory syndrome-related coronavirus	T_CELL	Spike glycoprotein	QIPFAMQMAYRF	HLA-A2402	0.8	PFMQMAYRF	526.2	WEAK
GAALQIPFAMQMAYRF	ORIGINAL	Severe acute respiratory syndrome-related coronavirus	T_CELL	Spike glycoprotein	ALQIPFAMQMAYR	HLA-A0301	1.6	ALFAMQMAY	710.3	WEAK
GAALQIPFAMQMAYRF	ORIGINAL	Severe acute respiratory syndrome-related coronavirus	T_CELL	Spike glycoprotein	AALQIPFAMQMAYR	HLA-A0301	1.9	ALFAMQMAY	964.4	WEAK
GFIKQYGDCLGDIAARDLICAQKFNGLTVLPPLLTDEMIAQYT	ORIGINAL	Severe acute respiratory syndrome coronavirus 2	T_CELL	Spike glycoprotein	CAQKFNGL	HLA-B0801	0.8	CA_QKFNGL	413.1	WEAK
GFIKQYGDCLGDIAARDLICAQKFNGLTVLPPLLTDEMIAQYT	ORIGINAL	Severe acute respiratory syndrome coronavirus 2	T_CELL	Spike glycoprotein	GLTVLPPL	HLA-A0201	1.8	GL_TVLPPL	244.5	WEAK
GFIKQYGDCLGDIAARDLICAQKFNGLTVLPPLLTDEMIAQYT	ORIGINAL	Severe acute respiratory syndrome coronavirus 2	T_CELL	Spike glycoprotein	TDEMIAQY	HLA-A0201	1.8	GL_TVLPPL	244.5	WEAK
GFIKQYGDCLGDIAARDLICAQKFNGLTVLPPLLTDEMIAQYT	ORIGINAL	Severe acute respiratory syndrome coronavirus 2	T_CELL	Spike glycoprotein	FIKQYGDCL	HLA-A0201	1.8	GL_TVLPPL	244.5	WEAK
GFIKQYGDCLGDIAARDLICAQKFNGLTVLPPLLTDEMIAQYT	ORIGINAL	Severe acute respiratory syndrome coronavirus 2	T_CELL	Spike glycoprotein	YGDCLGDIA	HLA-A0101	1.8	YGDCLGDIA	6080.0	WEAK
GFIKQYGDCLGDIAARDLICAQKFNGLTVLPPLLTDEMIAQYT	ORIGINAL	Severe acute respiratory syndrome coronavirus 2	T_CELL	Spike glycoprotein	AQKFNGLTV	HLA-B1501	1.9	AQKFNGLTV	382.5	WEAK
GFIKQYGDCLGDIAARDLICAQKFNGLTVLPPLLTDEMIAQYT	ORIGINAL	Severe acute respiratory syndrome coronavirus 2	T_CELL	Spike glycoprotein	QKFNGLTVL	HLA-B1501	1.9	AQKFNGLTV	382.5	WEAK
GFIKQYGDCLGDIAARDLICAQKFNGLTVLPPLLTDEMIAQYT	ORIGINAL	Severe acute respiratory syndrome coronavirus 2	T_CELL	Spike glycoprotein	NGLTVLPPL	HLA-B3901	2.0	NGLTVLPPL	4207.5	WEAK
GFIKQYGDCLGDIAARDLICAQKFNGLTVLPPLLTDEMIAQYT	ORIGINAL	Severe acute respiratory syndrome coronavirus 2	T_CELL	Spike glycoprotein	GLTVLPPLL	HLA-A0201	1.3	GLTVLPPLL	130.4	WEAK
GFIKQYGDCLGDIAARDLICAQKFNGLTVLPPLLTDEMIAQYT	ORIGINAL	Severe acute respiratory syndrome coronavirus 2	T_CELL	Spike glycoprotein	LPPLLTDEM	HLA-B0702	1.5	LPPLLTDEM	841.1	WEAK
GFIKQYGDCLGDIAARDLICAQKFNGLTVLPPLLTDEMIAQYT	ORIGINAL	Severe acute respiratory syndrome coronavirus 2	T_CELL	Spike glycoprotein	GFIKQYGDCL	HLA-B0801	1.0	FIKQYGDCL	641.9	WEAK
GFIKQYGDCLGDIAARDLICAQKFNGLTVLPPLLTDEMIAQYT	ORIGINAL	Severe acute respiratory syndrome coronavirus 2	T_CELL	Spike glycoprotein	ARDLICAQKF	HLA-B0801	1.0	FIKQYGDCL	641.9	WEAK
GFIKQYGDCLGDIAARDLICAQKFNGLTVLPPLLTDEMIAQYT	ORIGINAL	Severe acute respiratory syndrome coronavirus 2	T_CELL	Spike glycoprotein	LICAQKFNGL	HLA-B0801	1.1	LIAQKFNGL	743.6	WEAK
GFIKQYGDCLGDIAARDLICAQKFNGLTVLPPLLTDEMIAQYT	ORIGINAL	Severe acute respiratory syndrome coronavirus 2	T_CELL	Spike glycoprotein	LTDEMIAQYT	HLA-B0801	1.1	LIAQKFNGL	743.6	WEAK
GFIKQYGDCLGDIAARDLICAQKFNGLTVLPPLLTDEMIAQYT	ORIGINAL	Severe acute respiratory syndrome coronavirus 2	T_CELL	Spike glycoprotein	PLLTDEMIAQY	HLA-B0801	1.1	LIAQKFNGL	743.6	WEAK
GFIKQYGDCLGDIAARDLICAQKFNGLTVLPPLLTDEMIAQYT	ORIGINAL	Severe acute respiratory syndrome coronavirus 2	T_CELL	Spike glycoprotein	LLTDEMIAQYT	HLA-B0801	1.1	LIAQKFNGL	743.6	WEAK
GFIKQYGDCLGDIAARDLICAQKFNGLTVLPPLLTDEMIAQYT	ORIGINAL	Severe acute respiratory syndrome coronavirus 2	T_CELL	Spike glycoprotein	PPLLTDEMIAQY	HLA-B0801	1.1	LIAQKFNGL	743.6	WEAK
GFIKQYGDCLGDIAARDLICAQKFNGLTVLPPLLTDEMIAQYT	ORIGINAL	Severe acute respiratory syndrome coronavirus 2	T_CELL	Spike glycoprotein	PLLTDEMIAQYT	HLA-B0801	1.1	LIAQKFNGL	743.6	WEAK
GFIKQYGDCLGDIAARDLICAQKFNGLTVLPPLLTDEMIAQYT	ORIGINAL	Severe acute respiratory syndrome coronavirus 2	T_CELL	Spike glycoprotein	LPPLLTDEMIAQY	HLA-B0801	1.1	LIAQKFNGL	743.6	WEAK
GFIKQYGDCLGDIAARDLICAQKFNGLTVLPPLLTDEMIAQYT	ORIGINAL	Severe acute respiratory syndrome coronavirus 2	T_CELL	Spike glycoprotein	PPLLTDEMIAQYT	HLA-B0801	1.1	LIAQKFNGL	743.6	WEAK
GFIKQYGDCLGDIAARDLICAQKFNGLTVLPPLLTDEMIAQYT	ORIGINAL	Severe acute respiratory syndrome coronavirus 2	T_CELL	Spike glycoprotein	VLPPLLTDEMIAQY	HLA-B0801	1.1	LIAQKFNGL	743.6	WEAK
GFIKQYGDCLGDIAARDLICAQKFNGLTVLPPLLTDEMIAQYT	ORIGINAL	Severe acute respiratory syndrome coronavirus 2	T_CELL	Spike glycoprotein	LPPLLTDEMIAQYT	HLA-B0801	1.1	LIAQKFNGL	743.6	WEAK
GFIKQYGDCLGDISARDL	NEW	UNASSIGNED	T_CELL	Spike glycoprotein	FIKQYGDCL	HLA-B0801	1.1	LIAQKFNGL	743.6	WEAK
GFIKQYGDCLGDISARDL	NEW	UNASSIGNED	T_CELL	Spike glycoprotein	GFIKQYGDCL	HLA-B0801	1.0	FIKQYGDCL	641.9	WEAK
GTHWFITQRNFYEPQ	NEW	UNASSIGNED	T_CELL	Spike glycoprotein	GTHWFITQR	HLA-A0301	2.0	GTHWFITQR	998.6	WEAK
GTHWFITQRNFYEPQ	NEW	UNASSIGNED	T_CELL	Spike glycoprotein	HWFITQRNF	HLA-A2402	1.2	HWFITQRNF	1027.0	WEAK
GTHWFITQRNFYEPQ	NEW	UNASSIGNED	T_CELL	Spike glycoprotein	WFITQRNFY	HLA-A2601	1.1	WFITQRNFY	3314.0	WEAK
GTHWFITQRNFYEPQ	NEW	UNASSIGNED	T_CELL	Spike glycoprotein	THWFITQRNF	HLA-A2402	1.2	TWFITQRNF	1075.3	WEAK
GTHWFITQRNFYEPQ	NEW	UNASSIGNED	T_CELL	Spike glycoprotein	GTHWFITQRNFY	HLA-A0101	2.0	GTHWFINFY	6824.7	WEAK
GYQPYRVVVLSF	ORIGINAL	Severe acute respiratory syndrome coronavirus 2	T_CELL	Spike glycoprotein	YRVVVLSF	HLA-B2705	0.8	YR_VVVLSF	197.8	WEAK
GYQPYRVVVLSF	ORIGINAL	Severe acute respiratory syndrome coronavirus 2	T_CELL	Spike glycoprotein	PYRVVVLSF	HLA-B2705	0.8	YR_VVVLSF	197.8	WEAK
GYQPYRVVVLSF	ORIGINAL	Severe acute respiratory syndrome coronavirus 2	T_CELL	Spike glycoprotein	GYQPYRVVVL	HLA-A2402	1.4	GYPYRVVVL	1287.7	WEAK
HLTQDLFLPFFSNVTWFH	NEW	UNASSIGNED	T_CELL	Spike glycoprotein	TQDLFLPF	HLA-B1501	0.9	TQ_DLFLPF	116.7	WEAK
HLTQDLFLPFFSNVTWFH	NEW	UNASSIGNED	T_CELL	Spike glycoprotein	FLPFFSNV	HLA-A0201	0.6	FL_PFFSNV	41.0	WEAK
HLTQDLFLPFFSNVTWFH	NEW	UNASSIGNED	T_CELL	Spike glycoprotein	FFSNVTWF	HLA-A2402	1.9	FFSNVTW_F	2209.2	WEAK
HLTQDLFLPFFSNVTWFH	NEW	UNASSIGNED	T_CELL	Spike glycoprotein	LPFFSNVTW	HLA-B5801	1.9	LPFFSNVTW	1557.7	WEAK
HLTQDLFLPFFSNVTWFH	NEW	UNASSIGNED	T_CELL	Spike glycoprotein	PFFSNVTWF	HLA-A2402	0.8	PFFSNVTWF	574.7	WEAK
HLTQDLFLPFFSNVTWFH	NEW	UNASSIGNED	T_CELL	Spike glycoprotein	LPFFSNVTWF	HLA-A2402	1.4	LFFSNVTWF	1335.8	WEAK
HLTQDLFLPFFSNVTWFH	NEW	UNASSIGNED	T_CELL	Spike glycoprotein	HLTQDLFLPFF	HLA-A0101	1.1	LTDLFLPFF	3058.7	WEAK
HVTYVPAQEKNF	ORIGINAL	Severe acute respiratory syndrome coronavirus 2	T_CELL	Spike glycoprotein	VTYVPAQEK	HLA-A0101	1.1	LTDLFLPFF	3058.7	WEAK
HVTYVPAQEKNF	ORIGINAL	Severe acute respiratory syndrome coronavirus 2	T_CELL	Spike glycoprotein	HVTYVPAQEK	HLA-A0101	1.1	LTDLFLPFF	3058.7	WEAK
HVTYVPAQEKNF	ORIGINAL	Severe acute respiratory syndrome coronavirus 2	T_CELL	Spike glycoprotein	VTYVPAQEKN	HLA-A0301	1.6	VTYVPAQEK	673.9	WEAK
HVTYVPAQEKNF	ORIGINAL	Severe acute respiratory syndrome coronavirus 2	T_CELL	Spike glycoprotein	TYVPAQEKNF	HLA-A0301	1.6	VTYVPAQEK	673.9	WEAK
HVTYVPAQEKNF	ORIGINAL	Severe acute respiratory syndrome coronavirus 2	T_CELL	Spike glycoprotein	VTYVPAQEKNF	HLA-A2402	1.6	TYVPAQENF	1711.4	WEAK
HVTYVPAQEKNF	ORIGINAL	Severe acute respiratory syndrome coronavirus 2	T_CELL	Spike glycoprotein	HVTYVPAQEKNF	HLA-A2402	1.8	TYVPAQENF	2031.5	WEAK
IGAEHVNNSY	ORIGINAL	Severe acute respiratory syndrome coronavirus 2	T_CELL	Spike glycoprotein	GAEHVNNSY	HLA-A0101	0.9	GAEHVNNSY	1951.0	WEAK
IGAEHVNNSY	ORIGINAL	Severe acute respiratory syndrome coronavirus 2	T_CELL	Spike glycoprotein	IGAEHVNNSY	HLA-A0101	1.9	IAEHVNNSY	6432.5	WEAK
ILPDPSKPSK	ORIGINAL	Severe acute respiratory syndrome coronavirus 2	T_CELL	Spike glycoprotein	ILPDPSKPSK	HLA-A0301	0.9	ILPDPSPSK	253.6	WEAK
ILSRLDKVEAEVQIDRLITGRLQSLQTYVTQQLIRAAEIRASA	ORIGINAL	Severe acute respiratory syndrome coronavirus 2	T_CELL	Spike glycoprotein	AEVQIDRL	HLA-B4001	1.2	AEVQI_DRL	1070.8	WEAK
ILSRLDKVEAEVQIDRLITGRLQSLQTYVTQQLIRAAEIRASA	ORIGINAL	Severe acute respiratory syndrome coronavirus 2	T_CELL	Spike glycoprotein	TYVTQQLI	HLA-A2402	1.3	TYVTQ_QLI	1186.9	WEAK
ILSRLDKVEAEVQIDRLITGRLQSLQTYVTQQLIRAAEIRASA	ORIGINAL	Severe acute respiratory syndrome coronavirus 2	T_CELL	Spike glycoprotein	RLDKVEAEV	HLA-A2402	1.3	TYVTQ_QLI	1186.9	WEAK
ILSRLDKVEAEVQIDRLITGRLQSLQTYVTQQLIRAAEIRASA	ORIGINAL	Severe acute respiratory syndrome coronavirus 2	T_CELL	Spike glycoprotein	AEVQIDRLI	HLA-B4001	0.7	AEVQIDRLI	328.7	WEAK
ILSRLDKVEAEVQIDRLITGRLQSLQTYVTQQLIRAAEIRASA	ORIGINAL	Severe acute respiratory syndrome coronavirus 2	T_CELL	Spike glycoprotein	GRLQSLQTY	HLA-B2705	0.7	GRLQSLQTY	193.3	WEAK
ILSRLDKVEAEVQIDRLITGRLQSLQTYVTQQLIRAAEIRASA	ORIGINAL	Severe acute respiratory syndrome coronavirus 2	T_CELL	Spike glycoprotein	RLQSLQTYV	HLA-B2705	0.7	GRLQSLQTY	193.3	WEAK
ILSRLDKVEAEVQIDRLITGRLQSLQTYVTQQLIRAAEIRASA	ORIGINAL	Severe acute respiratory syndrome coronavirus 2	T_CELL	Spike glycoprotein	QTYVTQQLI	HLA-B2705	0.7	GRLQSLQTY	193.3	WEAK
ILSRLDKVEAEVQIDRLITGRLQSLQTYVTQQLIRAAEIRASA	ORIGINAL	Severe acute respiratory syndrome coronavirus 2	T_CELL	Spike glycoprotein	RAAEIRASA	HLA-B0702	0.9	RAAEIRASA	317.7	WEAK
ILSRLDKVEAEVQIDRLITGRLQSLQTYVTQQLIRAAEIRASA	ORIGINAL	Severe acute respiratory syndrome coronavirus 2	T_CELL	Spike glycoprotein	SRLDKVEAEV	HLA-A0201	1.7	SLDKVEAEV	221.2	WEAK
ILSRLDKVEAEVQIDRLITGRLQSLQTYVTQQLIRAAEIRASA	ORIGINAL	Severe acute respiratory syndrome coronavirus 2	T_CELL	Spike glycoprotein	VEAEVQIDRL	HLA-B4001	0.7	VEAEVIDRL	320.2	WEAK
ILSRLDKVEAEVQIDRLITGRLQSLQTYVTQQLIRAAEIRASA	ORIGINAL	Severe acute respiratory syndrome coronavirus 2	T_CELL	Spike glycoprotein	SLQTYVTQQL	HLA-B0801	1.9	SLQTYTQQL	1463.2	WEAK
ILSRLDKVEAEVQIDRLITGRLQSLQTYVTQQLIRAAEIRASA	ORIGINAL	Severe acute respiratory syndrome coronavirus 2	T_CELL	Spike glycoprotein	LQTYVTQQLI	HLA-B5801	1.8	LTYVTQQLI	1461.7	WEAK
ILSRLDKVEAEVQIDRLITGRLQSLQTYVTQQLIRAAEIRASA	ORIGINAL	Severe acute respiratory syndrome coronavirus 2	T_CELL	Spike glycoprotein	QTYVTQQLIR	HLA-A0301	1.6	QTYTQQLIR	701.6	WEAK
ILSRLDKVEAEVQIDRLITGRLQSLQTYVTQQLIRAAEIRASA	ORIGINAL	Severe acute respiratory syndrome coronavirus 2	T_CELL	Spike glycoprotein	DRLITGRLQSL	HLA-B0801	1.8	RLITRLQSL	1373.2	WEAK
ILSRLDKVEAEVQIDRLITGRLQSLQTYVTQQLIRAAEIRASA	ORIGINAL	Severe acute respiratory syndrome coronavirus 2	T_CELL	Spike glycoprotein	ITGRLQSLQTY	HLA-A0101	0.7	ITGRLQSLY	1323.3	WEAK
ILSRLDKVEAEVQIDRLITGRLQSLQTYVTQQLIRAAEIRASA	ORIGINAL	Severe acute respiratory syndrome coronavirus 2	T_CELL	Spike glycoprotein	IDRLITGRLQSL	HLA-B0801	1.5	RLITRLQSL	1122.3	WEAK
ILSRLDKVEAEVQIDRLITGRLQSLQTYVTQQLIRAAEIRASA	ORIGINAL	Severe acute respiratory syndrome coronavirus 2	T_CELL	Spike glycoprotein	LITGRLQSLQTY	HLA-A0101	0.7	ITGRLQSLY	1219.4	WEAK
ILSRLDKVEAEVQIDRLITGRLQSLQTYVTQQLIRAAEIRASA	ORIGINAL	Severe acute respiratory syndrome coronavirus 2	T_CELL	Spike glycoprotein	ITGRLQSLQTYV	HLA-A0101	1.7	ITGRLQSLY	5554.3	WEAK
ILSRLDKVEAEVQIDRLITGRLQSLQTYVTQQLIRAAEIRASA	ORIGINAL	Severe acute respiratory syndrome coronavirus 2	T_CELL	Spike glycoprotein	QIDRLITGRLQSL	HLA-B0801	1.5	RLITRLQSL	1056.8	WEAK
ILSRLDKVEAEVQIDRLITGRLQSLQTYVTQQLIRAAEIRASA	ORIGINAL	Severe acute respiratory syndrome coronavirus 2	T_CELL	Spike glycoprotein	LITGRLQSLQTYV	HLA-A0101	1.6	ITGRLQSLY	5231.0	WEAK
ILSRLDKVEAEVQIDRLITGRLQSLQTYVTQQLIRAAEIRASA	ORIGINAL	Severe acute respiratory syndrome coronavirus 2	T_CELL	Spike glycoprotein	VQIDRLITGRLQSL	HLA-B0801	1.4	RLITRLQSL	1019.0	WEAK
ILSRLDKVEAEVQIDRLITGRLQSLQTYVTQQLIRAAEIRASA	ORIGINAL	Severe acute respiratory syndrome coronavirus 2	T_CELL	Spike glycoprotein	DRLITGRLQSLQTY	HLA-A0101	0.6	ITGRLQSLY	1195.1	WEAK
IRGWIFGTTLNSKTQSLL	NEW	UNASSIGNED	T_CELL	Spike glycoprotein	LNSKTQSL	HLA-B0801	0.9	_LNSKTQSL	479.1	WEAK
IRGWIFGTTLNSKTQSLL	NEW	UNASSIGNED	T_CELL	Spike glycoprotein	IRGWIFGTTL	HLA-B0801	0.9	_LNSKTQSL	479.1	WEAK
IRGWIFGTTLNSKTQSLL	NEW	UNASSIGNED	T_CELL	Spike glycoprotein	WIFGTTLNSK	HLA-B0801	0.9	_LNSKTQSL	479.1	WEAK
IRGWIFGTTLNSKTQSLL	NEW	UNASSIGNED	T_CELL	Spike glycoprotein	TTLNSKTQSL	HLA-B0801	0.9	_LNSKTQSL	479.1	WEAK
IRGWIFGTTLNSKTQSLL	NEW	UNASSIGNED	T_CELL	Spike glycoprotein	TLNSKTQSLL	HLA-B0801	1.0	TLNSKTQSL	619.5	WEAK
IRGWIFGTTLNSKTQSLL	NEW	UNASSIGNED	T_CELL	Spike glycoprotein	IRGWIFGTTLN	HLA-B2705	1.5	IRWIFGTTL	560.6	WEAK
IRGWIFGTTLNSKTQSLL	NEW	UNASSIGNED	T_CELL	Spike glycoprotein	IRGWIFGTTLNS	HLA-B2705	1.6	IRWIFGTTL	607.9	WEAK
IRGWIFGTTLNSKTQSLL	NEW	UNASSIGNED	T_CELL	Spike glycoprotein	FGTTLNSKTQSL	HLA-B0801	1.7	FLNSKTQSL	1276.7	WEAK
IRGWIFGTTLNSKTQSLL	NEW	UNASSIGNED	T_CELL	Spike glycoprotein	IRGWIFGTTLNSK	HLA-B2705	1.6	IRWIFGTTL	618.6	WEAK
IRGWIFGTTLNSKTQSLL	NEW	UNASSIGNED	T_CELL	Spike glycoprotein	IFGTTLNSKTQSL	HLA-B0801	1.3	FLNSKTQSL	886.1	WEAK
IRGWIFGTTLNSKTQSLL	NEW	UNASSIGNED	T_CELL	Spike glycoprotein	IRGWIFGTTLNSKT	HLA-B2705	1.6	IRWIFGTTL	625.9	WEAK
IRGWIFGTTLNSKTQSLL	NEW	UNASSIGNED	T_CELL	Spike glycoprotein	WIFGTTLNSKTQSL	HLA-B0801	1.1	FLNSKTQSL	660.0	WEAK
IYQTSNFRVLPTESIVRF	NEW	UNASSIGNED	T_CELL	Spike glycoprotein	IYQTSNFRV	HLA-B0801	1.1	FLNSKTQSL	660.0	WEAK
IYQTSNFRVLPTESIVRF	NEW	UNASSIGNED	T_CELL	Spike glycoprotein	IYQTSNFRVL	HLA-B0801	1.1	FLNSKTQSL	660.0	WEAK
IYQTSNFRVLPTESIVRF	NEW	UNASSIGNED	T_CELL	Spike glycoprotein	FRVLPTESIV	HLA-B2705	1.7	FRVLPTESI	701.1	WEAK
IYQTSNFRVLPTESIVRF	NEW	UNASSIGNED	T_CELL	Spike glycoprotein	RVLPTESIVR	HLA-A0301	1.5	RVLPTSIVR	602.1	WEAK
IYQTSNFRVLPTESIVRF	NEW	UNASSIGNED	T_CELL	Spike glycoprotein	IYQTSNFRVLP	HLA-A2402	1.5	IYQTSNFVL	1534.3	WEAK
IYQTSNFRVLPTESIVRF	NEW	UNASSIGNED	T_CELL	Spike glycoprotein	IYQTSNFRVLPT	HLA-A2402	1.8	IYQTSNFVL	1973.3	WEAK
IYQTSNFRVLPTESIVRF	NEW	UNASSIGNED	T_CELL	Spike glycoprotein	FRVLPTESIVRF	HLA-B2705	1.7	FRVLSIVRF	665.4	WEAK
IYQTSNFRVLPTESIVRF	NEW	UNASSIGNED	T_CELL	Spike glycoprotein	IYQTSNFRVLPTE	HLA-A2402	1.9	IYQTSNFVL	2088.7	WEAK
IYQTSNFRVLPTESIVRF	NEW	UNASSIGNED	T_CELL	Spike glycoprotein	IYQTSNFRVLPTES	HLA-A2402	2.0	IYQTSNFVL	2309.5	WEAK
IYSKHTPINL	ORIGINAL	Severe acute respiratory syndrome coronavirus 2	T_CELL	Spike glycoprotein	IYSKHTPINL	HLA-A2402	2.0	IYQTSNFVL	2309.5	WEAK
KDFGGFNFSQILPDPSKPSKRSFIEDLLFNKVTLADAGFIKQY	ORIGINAL	Severe acute respiratory syndrome coronavirus 2	T_CELL	Spike glycoprotein	KPSKRSFI	HLA-B0702	1.0	KPSK_RSFI	408.0	WEAK
KDFGGFNFSQILPDPSKPSKRSFIEDLLFNKVTLADAGFIKQY	ORIGINAL	Severe acute respiratory syndrome coronavirus 2	T_CELL	Spike glycoprotein	LLFNKVTL	HLA-B0702	1.0	KPSK_RSFI	408.0	WEAK
KDFGGFNFSQILPDPSKPSKRSFIEDLLFNKVTLADAGFIKQY	ORIGINAL	Severe acute respiratory syndrome coronavirus 2	T_CELL	Spike glycoprotein	KRSFIEDLL	HLA-B2705	1.6	KRSFIEDLL	616.2	WEAK
KDFGGFNFSQILPDPSKPSKRSFIEDLLFNKVTLADAGFIKQY	ORIGINAL	Severe acute respiratory syndrome coronavirus 2	T_CELL	Spike glycoprotein	IEDLLFNKV	HLA-B4001	1.0	IEDLLFNKV	669.1	WEAK
KDFGGFNFSQILPDPSKPSKRSFIEDLLFNKVTLADAGFIKQY	ORIGINAL	Severe acute respiratory syndrome coronavirus 2	T_CELL	Spike glycoprotein	KVTLADAGF	HLA-B5801	1.0	KVTLADAGF	521.8	WEAK
KDFGGFNFSQILPDPSKPSKRSFIEDLLFNKVTLADAGFIKQY	ORIGINAL	Severe acute respiratory syndrome coronavirus 2	T_CELL	Spike glycoprotein	TLADAGFIK	HLA-A0301	0.7	TLADAGFIK	198.6	WEAK
KDFGGFNFSQILPDPSKPSKRSFIEDLLFNKVTLADAGFIKQY	ORIGINAL	Severe acute respiratory syndrome coronavirus 2	T_CELL	Spike glycoprotein	FGGFNFSQIL	HLA-B0801	1.6	FGGFNFSIL	1191.9	WEAK
KDFGGFNFSQILPDPSKPSKRSFIEDLLFNKVTLADAGFIKQY	ORIGINAL	Severe acute respiratory syndrome coronavirus 2	T_CELL	Spike glycoprotein	ILPDPSKPSK	HLA-A0301	0.9	ILPDPSPSK	253.6	WEAK
KDFGGFNFSQILPDPSKPSKRSFIEDLLFNKVTLADAGFIKQY	ORIGINAL	Severe acute respiratory syndrome coronavirus 2	T_CELL	Spike glycoprotein	RSFIEDLLFN	HLA-B5801	1.2	RSFIEDLLF	750.0	WEAK
KDFGGFNFSQILPDPSKPSKRSFIEDLLFNKVTLADAGFIKQY	ORIGINAL	Severe acute respiratory syndrome coronavirus 2	T_CELL	Spike glycoprotein	DLLFNKVTLA	HLA-A0201	1.6	LLFNKVTLA	202.0	WEAK
KDFGGFNFSQILPDPSKPSKRSFIEDLLFNKVTLADAGFIKQY	ORIGINAL	Severe acute respiratory syndrome coronavirus 2	T_CELL	Spike glycoprotein	VTLADAGFIK	HLA-A0301	0.6	VTLADAGFK	144.1	WEAK
KDFGGFNFSQILPDPSKPSKRSFIEDLLFNKVTLADAGFIKQY	ORIGINAL	Severe acute respiratory syndrome coronavirus 2	T_CELL	Spike glycoprotein	KPSKRSFIEDL	HLA-B0702	1.5	KPSKRSFIL	824.9	WEAK
KDFGGFNFSQILPDPSKPSKRSFIEDLLFNKVTLADAGFIKQY	ORIGINAL	Severe acute respiratory syndrome coronavirus 2	T_CELL	Spike glycoprotein	RSFIEDLLFNK	HLA-A0301	1.0	RSFILLFNK	323.6	WEAK
KDFGGFNFSQILPDPSKPSKRSFIEDLLFNKVTLADAGFIKQY	ORIGINAL	Severe acute respiratory syndrome coronavirus 2	T_CELL	Spike glycoprotein	IEDLLFNKVTL	HLA-B4001	1.0	IEDLLFVTL	701.5	WEAK
KDFGGFNFSQILPDPSKPSKRSFIEDLLFNKVTLADAGFIKQY	ORIGINAL	Severe acute respiratory syndrome coronavirus 2	T_CELL	Spike glycoprotein	KVTLADAGFIK	HLA-A0301	1.9	KLADAGFIK	986.8	WEAK
KDFGGFNFSQILPDPSKPSKRSFIEDLLFNKVTLADAGFIKQY	ORIGINAL	Severe acute respiratory syndrome coronavirus 2	T_CELL	Spike glycoprotein	TLADAGFIKQY	HLA-A0101	1.0	LADAGFIQY	2362.9	WEAK
KDFGGFNFSQILPDPSKPSKRSFIEDLLFNKVTLADAGFIKQY	ORIGINAL	Severe acute respiratory syndrome coronavirus 2	T_CELL	Spike glycoprotein	LPDPSKPSKRSF	HLA-B0702	1.9	LPKPSKRSF	1318.1	WEAK
KDFGGFNFSQILPDPSKPSKRSFIEDLLFNKVTLADAGFIKQY	ORIGINAL	Severe acute respiratory syndrome coronavirus 2	T_CELL	Spike glycoprotein	KPSKRSFIEDLL	HLA-B0702	1.5	KPSKRSFIL	809.8	WEAK
KDFGGFNFSQILPDPSKPSKRSFIEDLLFNKVTLADAGFIKQY	ORIGINAL	Severe acute respiratory syndrome coronavirus 2	T_CELL	Spike glycoprotein	RSFIEDLLFNKV	HLA-A0301	1.9	RSFILLFNK	919.3	WEAK
KDFGGFNFSQILPDPSKPSKRSFIEDLLFNKVTLADAGFIKQY	ORIGINAL	Severe acute respiratory syndrome coronavirus 2	T_CELL	Spike glycoprotein	FIEDLLFNKVTL	HLA-B4001	1.1	IEDLLFVTL	820.7	WEAK
KDFGGFNFSQILPDPSKPSKRSFIEDLLFNKVTLADAGFIKQY	ORIGINAL	Severe acute respiratory syndrome coronavirus 2	T_CELL	Spike glycoprotein	VTLADAGFIKQY	HLA-A0101	1.0	LADAGFIQY	2340.7	WEAK
KDFGGFNFSQILPDPSKPSKRSFIEDLLFNKVTLADAGFIKQY	ORIGINAL	Severe acute respiratory syndrome coronavirus 2	T_CELL	Spike glycoprotein	KPSKRSFIEDLLF	HLA-B5801	1.6	KSFIEDLLF	1117.1	WEAK
KDFGGFNFSQILPDPSKPSKRSFIEDLLFNKVTLADAGFIKQY	ORIGINAL	Severe acute respiratory syndrome coronavirus 2	T_CELL	Spike glycoprotein	SKRSFIEDLLFNK	HLA-A0301	1.4	RSFILLFNK	525.7	WEAK
KDFGGFNFSQILPDPSKPSKRSFIEDLLFNKVTLADAGFIKQY	ORIGINAL	Severe acute respiratory syndrome coronavirus 2	T_CELL	Spike glycoprotein	KRSFIEDLLFNKV	HLA-B2705	1.9	KRSFLLFNK	846.2	WEAK
KDFGGFNFSQILPDPSKPSKRSFIEDLLFNKVTLADAGFIKQY	ORIGINAL	Severe acute respiratory syndrome coronavirus 2	T_CELL	Spike glycoprotein	SFIEDLLFNKVTL	HLA-B4001	1.1	IEDLLFVTL	897.6	WEAK
KDFGGFNFSQILPDPSKPSKRSFIEDLLFNKVTLADAGFIKQY	ORIGINAL	Severe acute respiratory syndrome coronavirus 2	T_CELL	Spike glycoprotein	FIEDLLFNKVTLA	HLA-A0201	1.7	FLFNKVTLA	207.7	WEAK
KDFGGFNFSQILPDPSKPSKRSFIEDLLFNKVTLADAGFIKQY	ORIGINAL	Severe acute respiratory syndrome coronavirus 2	T_CELL	Spike glycoprotein	KVTLADAGFIKQY	HLA-A0101	0.9	LADAGFIQY	2302.5	WEAK
KDFGGFNFSQILPDPSKPSKRSFIEDLLFNKVTLADAGFIKQY	ORIGINAL	Severe acute respiratory syndrome coronavirus 2	T_CELL	Spike glycoprotein	PSKRSFIEDLLFNK	HLA-A0301	1.4	RSFILLFNK	554.1	WEAK
KDFGGFNFSQILPDPSKPSKRSFIEDLLFNKVTLADAGFIKQY	ORIGINAL	Severe acute respiratory syndrome coronavirus 2	T_CELL	Spike glycoprotein	KRSFIEDLLFNKVT	HLA-B2705	2.0	KRSFLLFNK	886.6	WEAK
KDFGGFNFSQILPDPSKPSKRSFIEDLLFNKVTLADAGFIKQY	ORIGINAL	Severe acute respiratory syndrome coronavirus 2	T_CELL	Spike glycoprotein	RSFIEDLLFNKVTL	HLA-B4001	1.1	IEDLLFVTL	916.6	WEAK
KDFGGFNFSQILPDPSKPSKRSFIEDLLFNKVTLADAGFIKQY	ORIGINAL	Severe acute respiratory syndrome coronavirus 2	T_CELL	Spike glycoprotein	NKVTLADAGFIKQY	HLA-A0101	0.9	LADAGFIQY	2278.2	WEAK
KEIDRLNEV	ORIGINAL	Severe acute respiratory syndrome coronavirus 2	T_CELL	Spike glycoprotein	KEIDRLNEV	HLA-B4001	1.3	KEIDRLNEV	1180.9	WEAK
KLNDLCFTNVYADSFVIR	ORIGINAL	Severe acute respiratory syndrome coronavirus 2	T_CELL	Spike glycoprotein	VYADSFVI	HLA-B4001	1.3	KEIDRLNEV	1180.9	WEAK
KLNDLCFTNVYADSFVIR	ORIGINAL	Severe acute respiratory syndrome coronavirus 2	T_CELL	Spike glycoprotein	NVYADSFVI	HLA-B3901	0.8	NVYADSFVI	1049.5	WEAK
KLNDLCFTNVYADSFVIR	ORIGINAL	Severe acute respiratory syndrome coronavirus 2	T_CELL	Spike glycoprotein	KLNDLCFTNV	HLA-B3901	0.8	NVYADSFVI	1049.5	WEAK
KLNDLCFTNVYADSFVIR	ORIGINAL	Severe acute respiratory syndrome coronavirus 2	T_CELL	Spike glycoprotein	LNDLCFTNVY	HLA-B3901	0.8	NVYADSFVI	1049.5	WEAK
KLNDLCFTNVYADSFVIR	ORIGINAL	Severe acute respiratory syndrome coronavirus 2	T_CELL	Spike glycoprotein	KLNDLCFTNVY	HLA-A0101	1.0	LNDCFTNVY	2381.1	WEAK
KLNDLCFTNVYADSFVIR	ORIGINAL	Severe acute respiratory syndrome coronavirus 2	T_CELL	Spike glycoprotein	CFTNVYADSFV	HLA-A0101	1.5	FTNVYADFV	4770.5	WEAK
KLNDLCFTNVYADSFVIR	ORIGINAL	Severe acute respiratory syndrome coronavirus 2	T_CELL	Spike glycoprotein	KLNDLCFTNVYA	HLA-A0201	1.5	KLNDLCFYA	165.7	WEAK
KLNDLCFTNVYADSFVIR	ORIGINAL	Severe acute respiratory syndrome coronavirus 2	T_CELL	Spike glycoprotein	LCFTNVYADSFV	HLA-A0101	1.5	FTNVYADFV	4670.5	WEAK
KLNDLCFTNVYADSFVIR	ORIGINAL	Severe acute respiratory syndrome coronavirus 2	T_CELL	Spike glycoprotein	DLCFTNVYADSFV	HLA-A0101	1.5	FTNVYADFV	4575.1	WEAK
KLNDLCFTNVYADSFVIR	ORIGINAL	Severe acute respiratory syndrome coronavirus 2	T_CELL	Spike glycoprotein	NDLCFTNVYADSFV	HLA-A0101	1.5	FTNVYADFV	4517.6	WEAK
KLPDDFTGCV	ORIGINAL	Severe acute respiratory syndrome coronavirus 2	T_CELL	Spike glycoprotein	KLPDDFTGCV	HLA-A0201	0.9	KLDDFTGCV	77.1	WEAK
KPFERDISTEIY	ORIGINAL	Severe acute respiratory syndrome coronavirus 2	T_CELL	Spike glycoprotein	FERDISTEI	HLA-B4001	0.6	FERDISTEI	259.8	WEAK
KPFERDISTEIY	ORIGINAL	Severe acute respiratory syndrome coronavirus 2	T_CELL	Spike glycoprotein	ERDISTEIY	HLA-A0101	0.8	ERDISTEIY	1791.9	WEAK
KPFERDISTEIY	ORIGINAL	Severe acute respiratory syndrome coronavirus 2	T_CELL	Spike glycoprotein	KPFERDISTEI	HLA-B0702	0.9	KPRDISTEI	286.0	WEAK
KPFERDISTEIY	ORIGINAL	Severe acute respiratory syndrome coronavirus 2	T_CELL	Spike glycoprotein	KPFERDISTEIY	HLA-B0702	1.5	KPRDISTEI	773.4	WEAK
KQIYKTPPIKDF	ORIGINAL	Severe acute respiratory syndrome coronavirus 2	T_CELL	Spike glycoprotein	QIYKTPPIK	HLA-B0702	1.5	KPRDISTEI	773.4	WEAK
KQIYKTPPIKDF	ORIGINAL	Severe acute respiratory syndrome coronavirus 2	T_CELL	Spike glycoprotein	KQIYKTPPIK	HLA-B0702	1.5	KPRDISTEI	773.4	WEAK
KQIYKTPPIKDF	ORIGINAL	Severe acute respiratory syndrome coronavirus 2	T_CELL	Spike glycoprotein	QIYKTPPIKD	HLA-A0301	1.3	QIYKTPPIK	480.0	WEAK
KQIYKTPPIKDF	ORIGINAL	Severe acute respiratory syndrome coronavirus 2	T_CELL	Spike glycoprotein	IYKTPPIKDF	HLA-A0301	1.3	QIYKTPPIK	480.0	WEAK
KQIYKTPPIKDF	ORIGINAL	Severe acute respiratory syndrome coronavirus 2	T_CELL	Spike glycoprotein	KQIYKTPPIKD	HLA-A0301	1.0	KIYKTPPIK	330.1	WEAK
KRISNCVADYSVLYNST	NEW	UNASSIGNED	T_CELL	Spike glycoprotein	ISNCVADY	HLA-A0101	1.7	ISNCVAD_Y	5499.0	WEAK
KRISNCVADYSVLYNST	NEW	UNASSIGNED	T_CELL	Spike glycoprotein	NCVADYSVL	HLA-B3901	1.2	NCVADYSVL	2023.9	WEAK
KRISNCVADYSVLYNST	NEW	UNASSIGNED	T_CELL	Spike glycoprotein	KRISNCVADY	HLA-B2705	0.8	KRISNCVAY	207.5	WEAK
KRISNCVADYSVLYNST	NEW	UNASSIGNED	T_CELL	Spike glycoprotein	ISNCVADYSV	HLA-B5801	1.7	ISNCVADYV	1265.7	WEAK
KRISNCVADYSVLYNST	NEW	UNASSIGNED	T_CELL	Spike glycoprotein	ISNCVADYSVLY	HLA-B5801	1.7	ISNCVADYV	1265.7	WEAK
KRISNCVADYSVLYNST	NEW	UNASSIGNED	T_CELL	Spike glycoprotein	SNCVADYSVLYN	HLA-A2601	1.5	SVADYSVLY	4899.6	WEAK
KRISNCVADYSVLYNST	NEW	UNASSIGNED	T_CELL	Spike glycoprotein	ISNCVADYSVLYN	HLA-A0101	1.1	ISNCVADYY	3057.8	WEAK
KRISNCVADYSVLYNST	NEW	UNASSIGNED	T_CELL	Spike glycoprotein	SNCVADYSVLYNS	HLA-A2601	1.7	SVADYSVLY	5396.9	WEAK
KRISNCVADYSVLYNST	NEW	UNASSIGNED	T_CELL	Spike glycoprotein	RISNCVADYSVLYN	HLA-A0101	1.1	ISNCVADYY	2817.9	WEAK
KRISNCVADYSVLYNST	NEW	UNASSIGNED	T_CELL	Spike glycoprotein	ISNCVADYSVLYNS	HLA-A0101	1.5	ISNCVADYY	4726.9	WEAK
KRISNCVADYSVLYNST	NEW	UNASSIGNED	T_CELL	Spike glycoprotein	SNCVADYSVLYNST	HLA-A2601	1.7	SVADYSVLY	5583.3	WEAK
KSFTVEKGIYQTSNFRVL	NEW	UNASSIGNED	T_CELL	Spike glycoprotein	FTVEKGIY	HLA-A2601	1.7	SVADYSVLY	5583.3	WEAK
KSFTVEKGIYQTSNFRVL	NEW	UNASSIGNED	T_CELL	Spike glycoprotein	KSFTVEKGI	HLA-A2601	1.7	SVADYSVLY	5583.3	WEAK
KSFTVEKGIYQTSNFRVL	NEW	UNASSIGNED	T_CELL	Spike glycoprotein	FTVEKGIYQ	HLA-A2601	1.4	FTVEKGIYQ	4612.3	WEAK
KSFTVEKGIYQTSNFRVL	NEW	UNASSIGNED	T_CELL	Spike glycoprotein	KGIYQTSNF	HLA-B5801	1.8	KGIYQTSNF	1414.9	WEAK
KSFTVEKGIYQTSNFRVL	NEW	UNASSIGNED	T_CELL	Spike glycoprotein	GIYQTSNFR	HLA-A0301	0.6	GIYQTSNFR	144.1	WEAK
KSFTVEKGIYQTSNFRVL	NEW	UNASSIGNED	T_CELL	Spike glycoprotein	IYQTSNFRV	HLA-A0301	0.6	GIYQTSNFR	144.1	WEAK
KSFTVEKGIYQTSNFRVL	NEW	UNASSIGNED	T_CELL	Spike glycoprotein	KSFTVEKGIY	HLA-B5801	0.7	KSFTVEGIY	236.9	WEAK
KSFTVEKGIYQTSNFRVL	NEW	UNASSIGNED	T_CELL	Spike glycoprotein	KGIYQTSNFR	HLA-B5801	0.7	KSFTVEGIY	236.9	WEAK
KSFTVEKGIYQTSNFRVL	NEW	UNASSIGNED	T_CELL	Spike glycoprotein	GIYQTSNFRV	HLA-A2402	1.3	IYQTSNFRV	1143.1	WEAK
KSFTVEKGIYQTSNFRVL	NEW	UNASSIGNED	T_CELL	Spike glycoprotein	IYQTSNFRVL	HLA-A2402	1.3	IYQTSNFRV	1143.1	WEAK
KSFTVEKGIYQTSNFRVL	NEW	UNASSIGNED	T_CELL	Spike glycoprotein	GIYQTSNFRVL	HLA-A2402	1.4	IYQTSNFVL	1322.4	WEAK
KSFTVEKGIYQTSNFRVL	NEW	UNASSIGNED	T_CELL	Spike glycoprotein	TVEKGIYQTSNF	HLA-A2601	1.7	TVIYQTSNF	5517.3	WEAK
KSFTVEKGIYQTSNFRVL	NEW	UNASSIGNED	T_CELL	Spike glycoprotein	KGIYQTSNFRVL	HLA-A2402	1.6	IYQTSNFVL	1592.0	WEAK
KSFTVEKGIYQTSNFRVL	NEW	UNASSIGNED	T_CELL	Spike glycoprotein	FTVEKGIYQTSNF	HLA-A2402	1.6	IYQTSNFVL	1592.0	WEAK
KSFTVEKGIYQTSNFRVL	NEW	UNASSIGNED	T_CELL	Spike glycoprotein	EKGIYQTSNFRVL	HLA-A2402	1.6	IYQTSNFVL	1714.3	WEAK
KSFTVEKGIYQTSNFRVL	NEW	UNASSIGNED	T_CELL	Spike glycoprotein	SFTVEKGIYQTSNF	HLA-A2601	0.8	FTIYQTSNF	2199.7	WEAK
KSFTVEKGIYQTSNFRVL	NEW	UNASSIGNED	T_CELL	Spike glycoprotein	FTVEKGIYQTSNFR	HLA-A2601	0.8	FTIYQTSNF	2199.7	WEAK
KSFTVEKGIYQTSNFRVL	NEW	UNASSIGNED	T_CELL	Spike glycoprotein	VEKGIYQTSNFRVL	HLA-A2402	1.7	IYQTSNFVL	1790.9	WEAK
KSWMESEFRVY	ORIGINAL	Severe acute respiratory syndrome coronavirus 2	T_CELL	Spike glycoprotein	WMESEFRV	HLA-A0201	1.9	WM_ESEFRV	270.5	WEAK
KSWMESEFRVY	ORIGINAL	Severe acute respiratory syndrome coronavirus 2	T_CELL	Spike glycoprotein	SWMESEFRV	HLA-A2402	0.8	SWMESEFRV	527.6	WEAK
KSWMESEFRVY	ORIGINAL	Severe acute respiratory syndrome coronavirus 2	T_CELL	Spike glycoprotein	KSWMESEFRVY	HLA-A0101	1.8	WMESEFRVY	5797.1	WEAK
KTSVDCTMYI	ORIGINAL	Severe acute respiratory syndrome coronavirus 2	T_CELL	Spike glycoprotein	KTSVDCTM	HLA-B5801	1.8	KTS_VDCTM	1363.2	WEAK
KTSVDCTMYI	ORIGINAL	Severe acute respiratory syndrome coronavirus 2	T_CELL	Spike glycoprotein	TSVDCTMY	HLA-A0101	1.7	_TSVDCTMY	5516.7	WEAK
KTSVDCTMYI	ORIGINAL	Severe acute respiratory syndrome coronavirus 2	T_CELL	Spike glycoprotein	TSVDCTMYI	HLA-B5801	0.8	TSVDCTMYI	315.3	WEAK
KTSVDCTMYI	ORIGINAL	Severe acute respiratory syndrome coronavirus 2	T_CELL	Spike glycoprotein	KTSVDCTMYI	HLA-B5801	0.8	TSVDCTMYI	315.3	WEAK
KVCEFQFCNDPFLGVYYHKNNKSWMESEFRVYSSANNCTFEYV	ORIGINAL	Severe acute respiratory syndrome coronavirus 2	T_CELL	Spike glycoprotein	FQFCNDPF	HLA-B1501	1.0	FQFCND_PF	128.7	WEAK
KVCEFQFCNDPFLGVYYHKNNKSWMESEFRVYSSANNCTFEYV	ORIGINAL	Severe acute respiratory syndrome coronavirus 2	T_CELL	Spike glycoprotein	WMESEFRV	HLA-A0201	1.9	WM_ESEFRV	270.5	WEAK
KVCEFQFCNDPFLGVYYHKNNKSWMESEFRVYSSANNCTFEYV	ORIGINAL	Severe acute respiratory syndrome coronavirus 2	T_CELL	Spike glycoprotein	CNDPFLGVY	HLA-A0201	1.9	WM_ESEFRV	270.5	WEAK
KVCEFQFCNDPFLGVYYHKNNKSWMESEFRVYSSANNCTFEYV	ORIGINAL	Severe acute respiratory syndrome coronavirus 2	T_CELL	Spike glycoprotein	GVYYHKNNK	HLA-A0201	1.9	WM_ESEFRV	270.5	WEAK
KVCEFQFCNDPFLGVYYHKNNKSWMESEFRVYSSANNCTFEYV	ORIGINAL	Severe acute respiratory syndrome coronavirus 2	T_CELL	Spike glycoprotein	YYHKNNKSW	HLA-A0201	1.9	WM_ESEFRV	270.5	WEAK
KVCEFQFCNDPFLGVYYHKNNKSWMESEFRVYSSANNCTFEYV	ORIGINAL	Severe acute respiratory syndrome coronavirus 2	T_CELL	Spike glycoprotein	SWMESEFRV	HLA-A2402	0.8	SWMESEFRV	527.6	WEAK
KVCEFQFCNDPFLGVYYHKNNKSWMESEFRVYSSANNCTFEYV	ORIGINAL	Severe acute respiratory syndrome coronavirus 2	T_CELL	Spike glycoprotein	SEFRVYSSA	HLA-B4001	1.4	SEFRVYSSA	1409.8	WEAK
KVCEFQFCNDPFLGVYYHKNNKSWMESEFRVYSSANNCTFEYV	ORIGINAL	Severe acute respiratory syndrome coronavirus 2	T_CELL	Spike glycoprotein	EFQFCNDPFL	HLA-A0201	1.0	FQFCNDPFL	87.8	WEAK
KVCEFQFCNDPFLGVYYHKNNKSWMESEFRVYSSANNCTFEYV	ORIGINAL	Severe acute respiratory syndrome coronavirus 2	T_CELL	Spike glycoprotein	FQFCNDPFLG	HLA-A0201	2.0	FQFCNDPFL	296.2	WEAK
KVCEFQFCNDPFLGVYYHKNNKSWMESEFRVYSSANNCTFEYV	ORIGINAL	Severe acute respiratory syndrome coronavirus 2	T_CELL	Spike glycoprotein	FCNDPFLGVY	HLA-A0201	2.0	FQFCNDPFL	296.2	WEAK
KVCEFQFCNDPFLGVYYHKNNKSWMESEFRVYSSANNCTFEYV	ORIGINAL	Severe acute respiratory syndrome coronavirus 2	T_CELL	Spike glycoprotein	CNDPFLGVYY	HLA-A0201	2.0	FQFCNDPFL	296.2	WEAK
KVCEFQFCNDPFLGVYYHKNNKSWMESEFRVYSSANNCTFEYV	ORIGINAL	Severe acute respiratory syndrome coronavirus 2	T_CELL	Spike glycoprotein	LGVYYHKNNK	HLA-A0201	2.0	FQFCNDPFL	296.2	WEAK
KVCEFQFCNDPFLGVYYHKNNKSWMESEFRVYSSANNCTFEYV	ORIGINAL	Severe acute respiratory syndrome coronavirus 2	T_CELL	Spike glycoprotein	GVYYHKNNKS	HLA-A0301	1.2	GVYYHKNNK	415.5	WEAK
KVCEFQFCNDPFLGVYYHKNNKSWMESEFRVYSSANNCTFEYV	ORIGINAL	Severe acute respiratory syndrome coronavirus 2	T_CELL	Spike glycoprotein	VYYHKNNKSW	HLA-A2402	0.7	VYYHKNNSW	488.9	WEAK
KVCEFQFCNDPFLGVYYHKNNKSWMESEFRVYSSANNCTFEYV	ORIGINAL	Severe acute respiratory syndrome coronavirus 2	T_CELL	Spike glycoprotein	YYHKNNKSWM	HLA-A2402	1.7	YYHKNNKSW	1856.6	WEAK
KVCEFQFCNDPFLGVYYHKNNKSWMESEFRVYSSANNCTFEYV	ORIGINAL	Severe acute respiratory syndrome coronavirus 2	T_CELL	Spike glycoprotein	WMESEFRVYS	HLA-A0101	1.8	WMESEFRVY	5812.0	WEAK
KVCEFQFCNDPFLGVYYHKNNKSWMESEFRVYSSANNCTFEYV	ORIGINAL	Severe acute respiratory syndrome coronavirus 2	T_CELL	Spike glycoprotein	YSSANNCTFE	HLA-B5801	1.6	YSSANNCTF	1147.4	WEAK
KVCEFQFCNDPFLGVYYHKNNKSWMESEFRVYSSANNCTFEYV	ORIGINAL	Severe acute respiratory syndrome coronavirus 2	T_CELL	Spike glycoprotein	VCEFQFCNDPF	HLA-B4001	1.7	CEFFCNDPF	2013.0	WEAK
KVCEFQFCNDPFLGVYYHKNNKSWMESEFRVYSSANNCTFEYV	ORIGINAL	Severe acute respiratory syndrome coronavirus 2	T_CELL	Spike glycoprotein	CEFQFCNDPFL	HLA-B4001	1.8	CEFQFCPFL	2186.5	WEAK
KVCEFQFCNDPFLGVYYHKNNKSWMESEFRVYSSANNCTFEYV	ORIGINAL	Severe acute respiratory syndrome coronavirus 2	T_CELL	Spike glycoprotein	FQFCNDPFLGV	HLA-A0201	1.2	FQFCNDPFV	126.8	WEAK
KVCEFQFCNDPFLGVYYHKNNKSWMESEFRVYSSANNCTFEYV	ORIGINAL	Severe acute respiratory syndrome coronavirus 2	T_CELL	Spike glycoprotein	QFCNDPFLGVY	HLA-A0101	0.6	FCDPFLGVY	1031.8	WEAK
KVCEFQFCNDPFLGVYYHKNNKSWMESEFRVYSSANNCTFEYV	ORIGINAL	Severe acute respiratory syndrome coronavirus 2	T_CELL	Spike glycoprotein	FCNDPFLGVYY	HLA-A0101	0.8	CNDPFLGYY	1782.4	WEAK
KVCEFQFCNDPFLGVYYHKNNKSWMESEFRVYSSANNCTFEYV	ORIGINAL	Severe acute respiratory syndrome coronavirus 2	T_CELL	Spike glycoprotein	FLGVYYHKNNK	HLA-A0301	1.1	FLYYHKNNK	352.2	WEAK
KVCEFQFCNDPFLGVYYHKNNKSWMESEFRVYSSANNCTFEYV	ORIGINAL	Severe acute respiratory syndrome coronavirus 2	T_CELL	Spike glycoprotein	KSWMESEFRVY	HLA-A0101	1.8	WMESEFRVY	5797.1	WEAK
KVCEFQFCNDPFLGVYYHKNNKSWMESEFRVYSSANNCTFEYV	ORIGINAL	Severe acute respiratory syndrome coronavirus 2	T_CELL	Spike glycoprotein	RVYSSANNCTF	HLA-A0101	1.8	WMESEFRVY	5797.1	WEAK
KVCEFQFCNDPFLGVYYHKNNKSWMESEFRVYSSANNCTFEYV	ORIGINAL	Severe acute respiratory syndrome coronavirus 2	T_CELL	Spike glycoprotein	VYSSANNCTFE	HLA-A0101	1.8	WMESEFRVY	5797.1	WEAK
KVCEFQFCNDPFLGVYYHKNNKSWMESEFRVYSSANNCTFEYV	ORIGINAL	Severe acute respiratory syndrome coronavirus 2	T_CELL	Spike glycoprotein	YSSANNCTFEY	HLA-A0101	1.8	WMESEFRVY	5797.1	WEAK
KVCEFQFCNDPFLGVYYHKNNKSWMESEFRVYSSANNCTFEYV	ORIGINAL	Severe acute respiratory syndrome coronavirus 2	T_CELL	Spike glycoprotein	SSANNCTFEYV	HLA-A0101	1.1	SSANNTFEY	2923.5	WEAK
KVCEFQFCNDPFLGVYYHKNNKSWMESEFRVYSSANNCTFEYV	ORIGINAL	Severe acute respiratory syndrome coronavirus 2	T_CELL	Spike glycoprotein	KVCEFQFCNDPF	HLA-B4001	1.8	CEFFCNDPF	2166.3	WEAK
KVCEFQFCNDPFLGVYYHKNNKSWMESEFRVYSSANNCTFEYV	ORIGINAL	Severe acute respiratory syndrome coronavirus 2	T_CELL	Spike glycoprotein	VCEFQFCNDPFL	HLA-B4001	2.0	CEFQFCPFL	2555.4	WEAK
KVCEFQFCNDPFLGVYYHKNNKSWMESEFRVYSSANNCTFEYV	ORIGINAL	Severe acute respiratory syndrome coronavirus 2	T_CELL	Spike glycoprotein	EFQFCNDPFLGV	HLA-A0201	1.7	FQFCNDPFV	208.2	WEAK
KVCEFQFCNDPFLGVYYHKNNKSWMESEFRVYSSANNCTFEYV	ORIGINAL	Severe acute respiratory syndrome coronavirus 2	T_CELL	Spike glycoprotein	QFCNDPFLGVYY	HLA-A0101	0.8	CNDPFLGYY	1667.0	WEAK
KVCEFQFCNDPFLGVYYHKNNKSWMESEFRVYSSANNCTFEYV	ORIGINAL	Severe acute respiratory syndrome coronavirus 2	T_CELL	Spike glycoprotein	FCNDPFLGVYYH	HLA-A0101	1.7	CNDPFLGYY	5451.5	WEAK
KVCEFQFCNDPFLGVYYHKNNKSWMESEFRVYSSANNCTFEYV	ORIGINAL	Severe acute respiratory syndrome coronavirus 2	T_CELL	Spike glycoprotein	PFLGVYYHKNNK	HLA-A0301	1.3	FLYYHKNNK	510.2	WEAK
KVCEFQFCNDPFLGVYYHKNNKSWMESEFRVYSSANNCTFEYV	ORIGINAL	Severe acute respiratory syndrome coronavirus 2	T_CELL	Spike glycoprotein	FLGVYYHKNNKS	HLA-A0301	1.9	FLYYHKNNK	977.1	WEAK
KVCEFQFCNDPFLGVYYHKNNKSWMESEFRVYSSANNCTFEYV	ORIGINAL	Severe acute respiratory syndrome coronavirus 2	T_CELL	Spike glycoprotein	NKSWMESEFRVY	HLA-A0101	1.7	WMESEFRVY	5653.9	WEAK
KVCEFQFCNDPFLGVYYHKNNKSWMESEFRVYSSANNCTFEYV	ORIGINAL	Severe acute respiratory syndrome coronavirus 2	T_CELL	Spike glycoprotein	FRVYSSANNCTF	HLA-A0101	1.7	WMESEFRVY	5653.9	WEAK
KVCEFQFCNDPFLGVYYHKNNKSWMESEFRVYSSANNCTFEYV	ORIGINAL	Severe acute respiratory syndrome coronavirus 2	T_CELL	Spike glycoprotein	RVYSSANNCTFE	HLA-A0101	1.7	WMESEFRVY	5653.9	WEAK
KVCEFQFCNDPFLGVYYHKNNKSWMESEFRVYSSANNCTFEYV	ORIGINAL	Severe acute respiratory syndrome coronavirus 2	T_CELL	Spike glycoprotein	YSSANNCTFEYV	HLA-A0101	1.7	WMESEFRVY	5653.9	WEAK
KVCEFQFCNDPFLGVYYHKNNKSWMESEFRVYSSANNCTFEYV	ORIGINAL	Severe acute respiratory syndrome coronavirus 2	T_CELL	Spike glycoprotein	CEFQFCNDPFLGV	HLA-A0201	1.8	FQFCNDPFV	238.8	WEAK
KVCEFQFCNDPFLGVYYHKNNKSWMESEFRVYSSANNCTFEYV	ORIGINAL	Severe acute respiratory syndrome coronavirus 2	T_CELL	Spike glycoprotein	QFCNDPFLGVYYH	HLA-A0101	1.6	CNDPFLGYY	5193.5	WEAK
KVCEFQFCNDPFLGVYYHKNNKSWMESEFRVYSSANNCTFEYV	ORIGINAL	Severe acute respiratory syndrome coronavirus 2	T_CELL	Spike glycoprotein	DPFLGVYYHKNNK	HLA-A0301	1.4	FLYYHKNNK	568.2	WEAK
KVCEFQFCNDPFLGVYYHKNNKSWMESEFRVYSSANNCTFEYV	ORIGINAL	Severe acute respiratory syndrome coronavirus 2	T_CELL	Spike glycoprotein	NNKSWMESEFRVY	HLA-A0101	1.7	WMESEFRVY	5576.0	WEAK
KVCEFQFCNDPFLGVYYHKNNKSWMESEFRVYSSANNCTFEYV	ORIGINAL	Severe acute respiratory syndrome coronavirus 2	T_CELL	Spike glycoprotein	EFRVYSSANNCTF	HLA-A0101	1.7	WMESEFRVY	5576.0	WEAK
KVCEFQFCNDPFLGVYYHKNNKSWMESEFRVYSSANNCTFEYV	ORIGINAL	Severe acute respiratory syndrome coronavirus 2	T_CELL	Spike glycoprotein	FRVYSSANNCTFE	HLA-A2402	0.6	VYSSANNTF	331.3	WEAK
KVCEFQFCNDPFLGVYYHKNNKSWMESEFRVYSSANNCTFEYV	ORIGINAL	Severe acute respiratory syndrome coronavirus 2	T_CELL	Spike glycoprotein	VCEFQFCNDPFLGV	HLA-A0201	1.9	FQFCNDPFV	256.9	WEAK
KVCEFQFCNDPFLGVYYHKNNKSWMESEFRVYSSANNCTFEYV	ORIGINAL	Severe acute respiratory syndrome coronavirus 2	T_CELL	Spike glycoprotein	FQFCNDPFLGVYYH	HLA-A0101	1.6	CNDPFLGYY	5009.1	WEAK
KVCEFQFCNDPFLGVYYHKNNKSWMESEFRVYSSANNCTFEYV	ORIGINAL	Severe acute respiratory syndrome coronavirus 2	T_CELL	Spike glycoprotein	QFCNDPFLGVYYHK	HLA-A0101	2.0	FCDPFLGVY	6885.8	WEAK
KVCEFQFCNDPFLGVYYHKNNKSWMESEFRVYSSANNCTFEYV	ORIGINAL	Severe acute respiratory syndrome coronavirus 2	T_CELL	Spike glycoprotein	NDPFLGVYYHKNNK	HLA-A0301	1.5	FLYYHKNNK	594.8	WEAK
KVCEFQFCNDPFLGVYYHKNNKSWMESEFRVYSSANNCTFEYV	ORIGINAL	Severe acute respiratory syndrome coronavirus 2	T_CELL	Spike glycoprotein	PFLGVYYHKNNKSW	HLA-A2402	1.9	PFLGVYYSW	2097.8	WEAK
KVCEFQFCNDPFLGVYYHKNNKSWMESEFRVYSSANNCTFEYV	ORIGINAL	Severe acute respiratory syndrome coronavirus 2	T_CELL	Spike glycoprotein	YYHKNNKSWMESEF	HLA-A2402	1.9	PFLGVYYSW	2097.8	WEAK
KVCEFQFCNDPFLGVYYHKNNKSWMESEFRVYSSANNCTFEYV	ORIGINAL	Severe acute respiratory syndrome coronavirus 2	T_CELL	Spike glycoprotein	KNNKSWMESEFRVY	HLA-A0101	1.7	WMESEFRVY	5519.1	WEAK
KVCEFQFCNDPFLGVYYHKNNKSWMESEFRVYSSANNCTFEYV	ORIGINAL	Severe acute respiratory syndrome coronavirus 2	T_CELL	Spike glycoprotein	SEFRVYSSANNCTF	HLA-A0101	1.7	WMESEFRVY	5519.1	WEAK
KVCEFQFCNDPFLGVYYHKNNKSWMESEFRVYSSANNCTFEYV	ORIGINAL	Severe acute respiratory syndrome coronavirus 2	T_CELL	Spike glycoprotein	EFRVYSSANNCTFE	HLA-A2402	0.6	VYSSANNTF	357.7	WEAK
KVFRSSVLHLTQDLFLPF	NEW	UNASSIGNED	T_CELL	Spike glycoprotein	TQDLFLPF	HLA-B1501	0.9	TQ_DLFLPF	116.7	WEAK
KVFRSSVLHLTQDLFLPF	NEW	UNASSIGNED	T_CELL	Spike glycoprotein	RSSVLHLTQ	HLA-B5801	0.9	RSSVLHLTQ	388.9	WEAK
KVFRSSVLHLTQDLFLPF	NEW	UNASSIGNED	T_CELL	Spike glycoprotein	LHLTQDLFL	HLA-B3901	1.8	LHLTQDLFL	3619.0	WEAK
KVFRSSVLHLTQDLFLPF	NEW	UNASSIGNED	T_CELL	Spike glycoprotein	RSSVLHLTQD	HLA-B5801	1.0	RSSVLLTQD	499.6	WEAK
KVFRSSVLHLTQDLFLPF	NEW	UNASSIGNED	T_CELL	Spike glycoprotein	VLHLTQDLFL	HLA-A0201	1.5	VLLTQDLFL	176.4	WEAK
KVFRSSVLHLTQDLFLPF	NEW	UNASSIGNED	T_CELL	Spike glycoprotein	FRSSVLHLTQDL	HLA-B2705	1.0	FRSSVLHLL	314.8	WEAK
KVFRSSVLHLTQDLFLPF	NEW	UNASSIGNED	T_CELL	Spike glycoprotein	RSSVLHLTQDLF	HLA-B5801	0.6	RSSVLHLLF	178.2	WEAK
KVFRSSVLHLTQDLFLPF	NEW	UNASSIGNED	T_CELL	Spike glycoprotein	VLHLTQDLFLPF	HLA-B1501	1.7	VLHDLFLPF	317.2	WEAK
KVFRSSVLHLTQDLFLPF	NEW	UNASSIGNED	T_CELL	Spike glycoprotein	RSSVLHLTQDLFL	HLA-B5801	0.7	RSSVLHLLF	265.7	WEAK
KVFRSSVLHLTQDLFLPF	NEW	UNASSIGNED	T_CELL	Spike glycoprotein	FRSSVLHLTQDLFL	HLA-B2705	0.8	FRSSVLHLL	208.8	WEAK
KVFRSSVLHLTQDLFLPF	NEW	UNASSIGNED	T_CELL	Spike glycoprotein	RSSVLHLTQDLFLP	HLA-B5801	0.8	RSSVLHLLF	331.8	WEAK
LEPLVDLPI	ORIGINAL	Severe acute respiratory syndrome coronavirus 2	T_CELL	Spike glycoprotein	LEPLVDLPI	HLA-B4001	0.9	LEPLVDLPI	521.8	WEAK
LGAENSVAYSNN	ORIGINAL	Severe acute respiratory syndrome coronavirus 2	T_CELL	Spike glycoprotein	AENSVAYSN	HLA-B4001	1.6	AENSVAYSN	1829.2	WEAK
LIPLWKLPLGLNITNFK	NEW	UNASSIGNED	T_CELL	Spike glycoprotein	GLNITNFK	HLA-A0301	2.0	GLN_ITNFK	989.9	WEAK
LIPLWKLPLGLNITNFK	NEW	UNASSIGNED	T_CELL	Spike glycoprotein	WKLPLGLNI	HLA-B3901	1.4	WKLPLGLNI	2527.0	WEAK
LIPLWKLPLGLNITNFK	NEW	UNASSIGNED	T_CELL	Spike glycoprotein	LGLNITNFK	HLA-A0301	1.5	LGLNITNFK	622.2	WEAK
LIPLWKLPLGLNITNFK	NEW	UNASSIGNED	T_CELL	Spike glycoprotein	LWKLPLGLNI	HLA-A2402	1.2	LWLPLGLNI	1080.6	WEAK
LIPLWKLPLGLNITNFK	NEW	UNASSIGNED	T_CELL	Spike glycoprotein	LPLGLNITNF	HLA-B0702	1.7	LPLGLNITF	1064.0	WEAK
LIPLWKLPLGLNITNFK	NEW	UNASSIGNED	T_CELL	Spike glycoprotein	PLGLNITNFK	HLA-A0301	1.3	PLLNITNFK	462.2	WEAK
LIPLWKLPLGLNITNFK	NEW	UNASSIGNED	T_CELL	Spike glycoprotein	KLPLGLNITNFK	HLA-A0301	1.3	PLLNITNFK	462.2	WEAK
LIPLWKLPLGLNITNFK	NEW	UNASSIGNED	T_CELL	Spike glycoprotein	WKLPLGLNITNFK	HLA-A0301	1.3	PLLNITNFK	462.2	WEAK
LIPLWKLPLGLNITNFK	NEW	UNASSIGNED	T_CELL	Spike glycoprotein	LWKLPLGLNITNFK	HLA-A0301	1.3	PLLNITNFK	462.2	WEAK
LITGRLQSLQTYV	ORIGINAL	Severe acute respiratory syndrome coronavirus 2	T_CELL	Spike glycoprotein	GRLQSLQTY	HLA-B2705	0.7	GRLQSLQTY	193.3	WEAK
LITGRLQSLQTYV	ORIGINAL	Severe acute respiratory syndrome coronavirus 2	T_CELL	Spike glycoprotein	RLQSLQTYV	HLA-B2705	0.7	GRLQSLQTY	193.3	WEAK
LITGRLQSLQTYV	ORIGINAL	Severe acute respiratory syndrome coronavirus 2	T_CELL	Spike glycoprotein	ITGRLQSLQTY	HLA-A0101	0.7	ITGRLQSLY	1323.3	WEAK
LITGRLQSLQTYV	ORIGINAL	Severe acute respiratory syndrome coronavirus 2	T_CELL	Spike glycoprotein	LITGRLQSLQTY	HLA-A0101	0.7	ITGRLQSLY	1219.4	WEAK
LITGRLQSLQTYV	ORIGINAL	Severe acute respiratory syndrome coronavirus 2	T_CELL	Spike glycoprotein	ITGRLQSLQTYV	HLA-A0101	1.7	ITGRLQSLY	5554.3	WEAK
LITGRLQSLQTYV	ORIGINAL	Severe acute respiratory syndrome coronavirus 2	T_CELL	Spike glycoprotein	LITGRLQSLQTYV	HLA-A0101	1.6	ITGRLQSLY	5231.0	WEAK
LLALHRSYL	ORIGINAL	Severe acute respiratory syndrome coronavirus 2	T_CELL	Spike glycoprotein	LALHRSYL	HLA-A0101	1.6	ITGRLQSLY	5231.0	WEAK
LLFNKVTLA	ORIGINAL	Severe acute respiratory syndrome coronavirus 2	T_CELL	Spike glycoprotein	LLFNKVTL	HLA-A0101	1.6	ITGRLQSLY	5231.0	WEAK
LLHAPATVCGPKKST	ORIGINAL	Severe acute respiratory syndrome coronavirus 2	T_CELL	Spike glycoprotein	HAPATVCGPK	HLA-A0301	1.9	HAATVCGPK	914.2	WEAK
LLHAPATVCGPKKST	ORIGINAL	Severe acute respiratory syndrome coronavirus 2	T_CELL	Spike glycoprotein	LLHAPATVCGPK	HLA-A0301	0.7	LLHAPATPK	185.6	WEAK
LLHAPATVCGPKKST	ORIGINAL	Severe acute respiratory syndrome coronavirus 2	T_CELL	Spike glycoprotein	LLHAPATVCGPKK	HLA-A0301	0.7	LLHAPATVK	196.7	WEAK
LLHAPATVCGPKKST	ORIGINAL	Severe acute respiratory syndrome coronavirus 2	T_CELL	Spike glycoprotein	LLHAPATVCGPKKS	HLA-A0301	1.4	LLHAPATVK	568.4	WEAK
LMSFPQSAPHGVVFLHV	NEW	UNASSIGNED	T_CELL	Spike glycoprotein	APHGVVFL	HLA-B0702	1.4	APHGVVF_L	722.0	WEAK
LMSFPQSAPHGVVFLHV	NEW	UNASSIGNED	T_CELL	Spike glycoprotein	LMSFPQSAPH	HLA-B0702	1.4	APHGVVF_L	722.0	WEAK
LMSFPQSAPHGVVFLHV	NEW	UNASSIGNED	T_CELL	Spike glycoprotein	MSFPQSAPHG	HLA-B1501	1.8	MSFPQSAPG	350.0	WEAK
LMSFPQSAPHGVVFLHV	NEW	UNASSIGNED	T_CELL	Spike glycoprotein	FPQSAPHGVV	HLA-B1501	1.8	MSFPQSAPG	350.0	WEAK
LMSFPQSAPHGVVFLHV	NEW	UNASSIGNED	T_CELL	Spike glycoprotein	PQSAPHGVVF	HLA-B1501	1.8	MSFPQSAPG	350.0	WEAK
LMSFPQSAPHGVVFLHV	NEW	UNASSIGNED	T_CELL	Spike glycoprotein	QSAPHGVVFL	HLA-B1501	2.0	QSAPHGVVF	427.0	WEAK
LMSFPQSAPHGVVFLHV	NEW	UNASSIGNED	T_CELL	Spike glycoprotein	APHGVVFLHV	HLA-B0702	1.4	APHGVFLHV	691.2	WEAK
LMSFPQSAPHGVVFLHV	NEW	UNASSIGNED	T_CELL	Spike glycoprotein	FPQSAPHGVVF	HLA-B0702	1.0	FPAPHGVVF	413.7	WEAK
LMSFPQSAPHGVVFLHV	NEW	UNASSIGNED	T_CELL	Spike glycoprotein	FPQSAPHGVVFL	HLA-B0702	1.7	FPAPHGVVF	1054.4	WEAK
LMSFPQSAPHGVVFLHV	NEW	UNASSIGNED	T_CELL	Spike glycoprotein	LMSFPQSAPHGVVF	HLA-B0702	1.7	FPAPHGVVF	1054.4	WEAK
LMSFPQSAPHGVVFLHV	NEW	UNASSIGNED	T_CELL	Spike glycoprotein	MSFPQSAPHGVVFL	HLA-B5801	1.5	MSFPQSAVF	1105.0	WEAK
LPDDFTGCVIAWNSNNLDSKVGGNYNYLYRLFRKSNLKPFERD	ORIGINAL	Severe acute respiratory syndrome coronavirus 2	T_CELL	Spike glycoprotein	FTGCVIAW	HLA-B5801	1.7	FTGCVIA_W	1357.1	WEAK
LPDDFTGCVIAWNSNNLDSKVGGNYNYLYRLFRKSNLKPFERD	ORIGINAL	Severe acute respiratory syndrome coronavirus 2	T_CELL	Spike glycoprotein	YNYLYRLF	HLA-A2402	1.0	_YNYLYRLF	811.8	WEAK
LPDDFTGCVIAWNSNNLDSKVGGNYNYLYRLFRKSNLKPFERD	ORIGINAL	Severe acute respiratory syndrome coronavirus 2	T_CELL	Spike glycoprotein	YLYRLFRK	HLA-A0301	0.7	YLY_RLFRK	170.4	WEAK
LPDDFTGCVIAWNSNNLDSKVGGNYNYLYRLFRKSNLKPFERD	ORIGINAL	Severe acute respiratory syndrome coronavirus 2	T_CELL	Spike glycoprotein	RLFRKSNL	HLA-A0301	0.7	YLY_RLFRK	170.4	WEAK
LPDDFTGCVIAWNSNNLDSKVGGNYNYLYRLFRKSNLKPFERD	ORIGINAL	Severe acute respiratory syndrome coronavirus 2	T_CELL	Spike glycoprotein	LFRKSNLK	HLA-A0301	1.8	_LFRKSNLK	823.2	WEAK
LPDDFTGCVIAWNSNNLDSKVGGNYNYLYRLFRKSNLKPFERD	ORIGINAL	Severe acute respiratory syndrome coronavirus 2	T_CELL	Spike glycoprotein	VGGNYNYLY	HLA-A0101	1.5	VGGNYNYLY	4669.0	WEAK
LPDDFTGCVIAWNSNNLDSKVGGNYNYLYRLFRKSNLKPFERD	ORIGINAL	Severe acute respiratory syndrome coronavirus 2	T_CELL	Spike glycoprotein	NYNYLYRLF	HLA-A0101	1.5	VGGNYNYLY	4669.0	WEAK
LPDDFTGCVIAWNSNNLDSKVGGNYNYLYRLFRKSNLKPFERD	ORIGINAL	Severe acute respiratory syndrome coronavirus 2	T_CELL	Spike glycoprotein	RLFRKSNLK	HLA-A0101	1.5	VGGNYNYLY	4669.0	WEAK
LPDDFTGCVIAWNSNNLDSKVGGNYNYLYRLFRKSNLKPFERD	ORIGINAL	Severe acute respiratory syndrome coronavirus 2	T_CELL	Spike glycoprotein	LPDDFTGCVI	HLA-B0702	1.5	LPDFTGCVI	849.7	WEAK
LPDDFTGCVIAWNSNNLDSKVGGNYNYLYRLFRKSNLKPFERD	ORIGINAL	Severe acute respiratory syndrome coronavirus 2	T_CELL	Spike glycoprotein	NLDSKVGGNY	HLA-B0702	1.5	LPDFTGCVI	849.7	WEAK
LPDDFTGCVIAWNSNNLDSKVGGNYNYLYRLFRKSNLKPFERD	ORIGINAL	Severe acute respiratory syndrome coronavirus 2	T_CELL	Spike glycoprotein	DSKVGGNYNY	HLA-A2601	1.1	DSVGGNYNY	3160.2	WEAK
LPDDFTGCVIAWNSNNLDSKVGGNYNYLYRLFRKSNLKPFERD	ORIGINAL	Severe acute respiratory syndrome coronavirus 2	T_CELL	Spike glycoprotein	KVGGNYNYLY	HLA-A0101	1.6	KVGNYNYLY	5086.7	WEAK
LPDDFTGCVIAWNSNNLDSKVGGNYNYLYRLFRKSNLKPFERD	ORIGINAL	Severe acute respiratory syndrome coronavirus 2	T_CELL	Spike glycoprotein	GNYNYLYRLF	HLA-A0101	1.6	KVGNYNYLY	5086.7	WEAK
LPDDFTGCVIAWNSNNLDSKVGGNYNYLYRLFRKSNLKPFERD	ORIGINAL	Severe acute respiratory syndrome coronavirus 2	T_CELL	Spike glycoprotein	NYNYLYRLFR	HLA-A0101	1.6	KVGNYNYLY	5086.7	WEAK
LPDDFTGCVIAWNSNNLDSKVGGNYNYLYRLFRKSNLKPFERD	ORIGINAL	Severe acute respiratory syndrome coronavirus 2	T_CELL	Spike glycoprotein	YNYLYRLFRK	HLA-A0301	1.3	YNYLYRLFK	510.1	WEAK
LPDDFTGCVIAWNSNNLDSKVGGNYNYLYRLFRKSNLKPFERD	ORIGINAL	Severe acute respiratory syndrome coronavirus 2	T_CELL	Spike glycoprotein	RLFRKSNLKP	HLA-A0301	1.3	YNYLYRLFK	510.1	WEAK
LPDDFTGCVIAWNSNNLDSKVGGNYNYLYRLFRKSNLKPFERD	ORIGINAL	Severe acute respiratory syndrome coronavirus 2	T_CELL	Spike glycoprotein	FRKSNLKPFE	HLA-B2705	0.9	FRKSNLKPF	261.9	WEAK
LPDDFTGCVIAWNSNNLDSKVGGNYNYLYRLFRKSNLKPFERD	ORIGINAL	Severe acute respiratory syndrome coronavirus 2	T_CELL	Spike glycoprotein	NNLDSKVGGNY	HLA-A0101	0.6	NLDSKVGGY	1185.8	WEAK
LPDDFTGCVIAWNSNNLDSKVGGNYNYLYRLFRKSNLKPFERD	ORIGINAL	Severe acute respiratory syndrome coronavirus 2	T_CELL	Spike glycoprotein	NLDSKVGGNYN	HLA-A0101	1.6	NLDSKVGGY	5200.4	WEAK
LPDDFTGCVIAWNSNNLDSKVGGNYNYLYRLFRKSNLKPFERD	ORIGINAL	Severe acute respiratory syndrome coronavirus 2	T_CELL	Spike glycoprotein	GGNYNYLYRLF	HLA-A2402	1.6	NYNYLYRLF	1637.2	WEAK
LPDDFTGCVIAWNSNNLDSKVGGNYNYLYRLFRKSNLKPFERD	ORIGINAL	Severe acute respiratory syndrome coronavirus 2	T_CELL	Spike glycoprotein	YLYRLFRKSNL	HLA-B0801	1.8	YLYRRKSNL	1380.9	WEAK
LPDDFTGCVIAWNSNNLDSKVGGNYNYLYRLFRKSNLKPFERD	ORIGINAL	Severe acute respiratory syndrome coronavirus 2	T_CELL	Spike glycoprotein	LYRLFRKSNLK	HLA-A0301	0.6	LLFRKSNLK	135.3	WEAK
LPDDFTGCVIAWNSNNLDSKVGGNYNYLYRLFRKSNLKPFERD	ORIGINAL	Severe acute respiratory syndrome coronavirus 2	T_CELL	Spike glycoprotein	SNNLDSKVGGNY	HLA-A0101	0.6	NLDSKVGGY	1196.1	WEAK
LPDDFTGCVIAWNSNNLDSKVGGNYNYLYRLFRKSNLKPFERD	ORIGINAL	Severe acute respiratory syndrome coronavirus 2	T_CELL	Spike glycoprotein	NNLDSKVGGNYN	HLA-A0101	1.5	NLDSKVGGY	4871.7	WEAK
LPDDFTGCVIAWNSNNLDSKVGGNYNYLYRLFRKSNLKPFERD	ORIGINAL	Severe acute respiratory syndrome coronavirus 2	T_CELL	Spike glycoprotein	NLDSKVGGNYNY	HLA-A0101	1.5	NLDSKVGGY	4871.7	WEAK
LPDDFTGCVIAWNSNNLDSKVGGNYNYLYRLFRKSNLKPFERD	ORIGINAL	Severe acute respiratory syndrome coronavirus 2	T_CELL	Spike glycoprotein	DSKVGGNYNYLY	HLA-A0101	0.6	DSGNYNYLY	1055.0	WEAK
LPDDFTGCVIAWNSNNLDSKVGGNYNYLYRLFRKSNLKPFERD	ORIGINAL	Severe acute respiratory syndrome coronavirus 2	T_CELL	Spike glycoprotein	VGGNYNYLYRLF	HLA-A0101	0.6	DSGNYNYLY	1055.0	WEAK
LPDDFTGCVIAWNSNNLDSKVGGNYNYLYRLFRKSNLKPFERD	ORIGINAL	Severe acute respiratory syndrome coronavirus 2	T_CELL	Spike glycoprotein	YLYRLFRKSNLK	HLA-A0101	0.6	DSGNYNYLY	1055.0	WEAK
LPDDFTGCVIAWNSNNLDSKVGGNYNYLYRLFRKSNLKPFERD	ORIGINAL	Severe acute respiratory syndrome coronavirus 2	T_CELL	Spike glycoprotein	LYRLFRKSNLKP	HLA-A0301	1.2	LLFRKSNLK	419.3	WEAK
LPDDFTGCVIAWNSNNLDSKVGGNYNYLYRLFRKSNLKPFERD	ORIGINAL	Severe acute respiratory syndrome coronavirus 2	T_CELL	Spike glycoprotein	NSNNLDSKVGGNY	HLA-A0101	0.6	NLDSKVGGY	1138.5	WEAK
LPDDFTGCVIAWNSNNLDSKVGGNYNYLYRLFRKSNLKPFERD	ORIGINAL	Severe acute respiratory syndrome coronavirus 2	T_CELL	Spike glycoprotein	SNNLDSKVGGNYN	HLA-A0101	1.6	NLDSKVGGY	4930.8	WEAK
LPDDFTGCVIAWNSNNLDSKVGGNYNYLYRLFRKSNLKPFERD	ORIGINAL	Severe acute respiratory syndrome coronavirus 2	T_CELL	Spike glycoprotein	NNLDSKVGGNYNY	HLA-A0101	1.6	NLDSKVGGY	4930.8	WEAK
LPDDFTGCVIAWNSNNLDSKVGGNYNYLYRLFRKSNLKPFERD	ORIGINAL	Severe acute respiratory syndrome coronavirus 2	T_CELL	Spike glycoprotein	NLDSKVGGNYNYL	HLA-A0101	1.2	NLDSGNYNY	3172.3	WEAK
LPDDFTGCVIAWNSNNLDSKVGGNYNYLYRLFRKSNLKPFERD	ORIGINAL	Severe acute respiratory syndrome coronavirus 2	T_CELL	Spike glycoprotein	LDSKVGGNYNYLY	HLA-A0101	0.6	DSGNYNYLY	909.8	WEAK
LPDDFTGCVIAWNSNNLDSKVGGNYNYLYRLFRKSNLKPFERD	ORIGINAL	Severe acute respiratory syndrome coronavirus 2	T_CELL	Spike glycoprotein	DSKVGGNYNYLYR	HLA-A0101	1.5	DSGNYNYLY	4712.2	WEAK
LPDDFTGCVIAWNSNNLDSKVGGNYNYLYRLFRKSNLKPFERD	ORIGINAL	Severe acute respiratory syndrome coronavirus 2	T_CELL	Spike glycoprotein	KVGGNYNYLYRLF	HLA-A0101	1.5	DSGNYNYLY	4712.2	WEAK
LPDDFTGCVIAWNSNNLDSKVGGNYNYLYRLFRKSNLKPFERD	ORIGINAL	Severe acute respiratory syndrome coronavirus 2	T_CELL	Spike glycoprotein	VGGNYNYLYRLFR	HLA-A2402	0.8	VYNYLYRLF	599.4	WEAK
LPDDFTGCVIAWNSNNLDSKVGGNYNYLYRLFRKSNLKPFERD	ORIGINAL	Severe acute respiratory syndrome coronavirus 2	T_CELL	Spike glycoprotein	YNYLYRLFRKSNL	HLA-B0801	1.3	YLYRRKSNL	894.3	WEAK
LPDDFTGCVIAWNSNNLDSKVGGNYNYLYRLFRKSNLKPFERD	ORIGINAL	Severe acute respiratory syndrome coronavirus 2	T_CELL	Spike glycoprotein	NYLYRLFRKSNLK	HLA-B0801	1.3	YLYRRKSNL	894.3	WEAK
LPDDFTGCVIAWNSNNLDSKVGGNYNYLYRLFRKSNLKPFERD	ORIGINAL	Severe acute respiratory syndrome coronavirus 2	T_CELL	Spike glycoprotein	YLYRLFRKSNLKP	HLA-A0301	0.7	YLYRKSNLK	192.7	WEAK
LPDDFTGCVIAWNSNNLDSKVGGNYNYLYRLFRKSNLKPFERD	ORIGINAL	Severe acute respiratory syndrome coronavirus 2	T_CELL	Spike glycoprotein	WNSNNLDSKVGGNY	HLA-A0101	0.6	NLDSKVGGY	1114.0	WEAK
LPDDFTGCVIAWNSNNLDSKVGGNYNYLYRLFRKSNLKPFERD	ORIGINAL	Severe acute respiratory syndrome coronavirus 2	T_CELL	Spike glycoprotein	NSNNLDSKVGGNYN	HLA-A0101	1.5	NLDSKVGGY	4779.2	WEAK
LPDDFTGCVIAWNSNNLDSKVGGNYNYLYRLFRKSNLKPFERD	ORIGINAL	Severe acute respiratory syndrome coronavirus 2	T_CELL	Spike glycoprotein	SNNLDSKVGGNYNY	HLA-A0101	1.5	NLDSKVGGY	4779.2	WEAK
LPDDFTGCVIAWNSNNLDSKVGGNYNYLYRLFRKSNLKPFERD	ORIGINAL	Severe acute respiratory syndrome coronavirus 2	T_CELL	Spike glycoprotein	NNLDSKVGGNYNYL	HLA-A0101	1.1	NLDSGNYNY	2971.6	WEAK
LPDDFTGCVIAWNSNNLDSKVGGNYNYLYRLFRKSNLKPFERD	ORIGINAL	Severe acute respiratory syndrome coronavirus 2	T_CELL	Spike glycoprotein	NLDSKVGGNYNYLY	HLA-A0101	1.1	NLDSGNYNY	2971.6	WEAK
LPDDFTGCVIAWNSNNLDSKVGGNYNYLYRLFRKSNLKPFERD	ORIGINAL	Severe acute respiratory syndrome coronavirus 2	T_CELL	Spike glycoprotein	LDSKVGGNYNYLYR	HLA-A0101	1.4	DSGNYNYLY	4307.7	WEAK
LPDDFTGCVIAWNSNNLDSKVGGNYNYLYRLFRKSNLKPFERD	ORIGINAL	Severe acute respiratory syndrome coronavirus 2	T_CELL	Spike glycoprotein	SKVGGNYNYLYRLF	HLA-A0101	1.4	DSGNYNYLY	4307.7	WEAK
LPDDFTGCVIAWNSNNLDSKVGGNYNYLYRLFRKSNLKPFERD	ORIGINAL	Severe acute respiratory syndrome coronavirus 2	T_CELL	Spike glycoprotein	VGGNYNYLYRLFRK	HLA-A2402	1.0	VYNYLYRLF	767.1	WEAK
LPDDFTGCVIAWNSNNLDSKVGGNYNYLYRLFRKSNLKPFERD	ORIGINAL	Severe acute respiratory syndrome coronavirus 2	T_CELL	Spike glycoprotein	YNYLYRLFRKSNLK	HLA-A2402	1.0	VYNYLYRLF	767.1	WEAK
LPDDFTGCVIAWNSNNLDSKVGGNYNYLYRLFRKSNLKPFERD	ORIGINAL	Severe acute respiratory syndrome coronavirus 2	T_CELL	Spike glycoprotein	NYLYRLFRKSNLKP	HLA-A0301	0.9	YLYRKSNLK	274.6	WEAK
LPPAYTNSF	ORIGINAL	Severe acute respiratory syndrome coronavirus 2	T_CELL	Spike glycoprotein	LPPAYTNSF	HLA-B0702	0.6	LPPAYTNSF	168.0	WEAK
LQIPFAMQMAY	ORIGINAL	Severe acute respiratory syndrome coronavirus 2	T_CELL	Spike glycoprotein	LQIPFAMQMA	HLA-B1501	1.8	LQIPAMQMA	369.2	WEAK
LQIPFAMQMAY	ORIGINAL	Severe acute respiratory syndrome coronavirus 2	T_CELL	Spike glycoprotein	LQIPFAMQMAY	HLA-B1501	1.8	LQIPAMQMA	369.2	WEAK
LQQLGKYEQYIKWPWYIWL	NEW	UNASSIGNED	T_CELL	Spike glycoprotein	KYEQYIKW	HLA-A2402	1.7	KY_EQYIKW	1746.5	WEAK
LQQLGKYEQYIKWPWYIWL	NEW	UNASSIGNED	T_CELL	Spike glycoprotein	KWPWYIWL	HLA-A2402	0.9	KWPWYIW_L	709.3	WEAK
LQQLGKYEQYIKWPWYIWL	NEW	UNASSIGNED	T_CELL	Spike glycoprotein	YEQYIKWPW	HLA-B4001	1.9	YEQYIKWPW	2274.5	WEAK
LQQLGKYEQYIKWPWYIWL	NEW	UNASSIGNED	T_CELL	Spike glycoprotein	EQYIKWPWY	HLA-A2601	1.1	EQYIKWPWY	3223.3	WEAK
LQQLGKYEQYIKWPWYIWL	NEW	UNASSIGNED	T_CELL	Spike glycoprotein	LQQLGKYEQY	HLA-B1501	1.0	LQQLGYEQY	134.2	WEAK
LQQLGKYEQYIKWPWYIWL	NEW	UNASSIGNED	T_CELL	Spike glycoprotein	QLGKYEQYIK	HLA-A0301	1.7	QLGKYQYIK	797.9	WEAK
LQQLGKYEQYIKWPWYIWL	NEW	UNASSIGNED	T_CELL	Spike glycoprotein	LGKYEQYIKW	HLA-B5801	2.0	LGYEQYIKW	1682.8	WEAK
LQQLGKYEQYIKWPWYIWL	NEW	UNASSIGNED	T_CELL	Spike glycoprotein	KYEQYIKWPW	HLA-B5801	2.0	LGYEQYIKW	1682.8	WEAK
LQQLGKYEQYIKWPWYIWL	NEW	UNASSIGNED	T_CELL	Spike glycoprotein	YEQYIKWPWY	HLA-B1501	1.7	YQYIKWPWY	323.2	WEAK
LQQLGKYEQYIKWPWYIWL	NEW	UNASSIGNED	T_CELL	Spike glycoprotein	EQYIKWPWYI	HLA-B1501	1.7	YQYIKWPWY	323.2	WEAK
LQQLGKYEQYIKWPWYIWL	NEW	UNASSIGNED	T_CELL	Spike glycoprotein	YIKWPWYIWL	HLA-B1501	1.7	YQYIKWPWY	323.2	WEAK
LQQLGKYEQYIKWPWYIWL	NEW	UNASSIGNED	T_CELL	Spike glycoprotein	GKYEQYIKWPW	HLA-A2402	1.5	KYQYIKWPW	1427.8	WEAK
LQQLGKYEQYIKWPWYIWL	NEW	UNASSIGNED	T_CELL	Spike glycoprotein	KYEQYIKWPWY	HLA-A2402	1.6	KYQYIKWPW	1668.2	WEAK
LQQLGKYEQYIKWPWYIWL	NEW	UNASSIGNED	T_CELL	Spike glycoprotein	YEQYIKWPWYI	HLA-A2402	1.6	KYQYIKWPW	1668.2	WEAK
LQQLGKYEQYIKWPWYIWL	NEW	UNASSIGNED	T_CELL	Spike glycoprotein	EQYIKWPWYIW	HLA-A2402	1.6	KYQYIKWPW	1668.2	WEAK
LQQLGKYEQYIKWPWYIWL	NEW	UNASSIGNED	T_CELL	Spike glycoprotein	LGKYEQYIKWPW	HLA-A2402	1.6	KYQYIKWPW	1725.7	WEAK
LQQLGKYEQYIKWPWYIWL	NEW	UNASSIGNED	T_CELL	Spike glycoprotein	KYEQYIKWPWYI	HLA-A2402	1.6	KYQYIKWPW	1725.7	WEAK
LQQLGKYEQYIKWPWYIWL	NEW	UNASSIGNED	T_CELL	Spike glycoprotein	YEQYIKWPWYIW	HLA-A2402	1.6	KYQYIKWPW	1725.7	WEAK
LQQLGKYEQYIKWPWYIWL	NEW	UNASSIGNED	T_CELL	Spike glycoprotein	QLGKYEQYIKWPW	HLA-A2402	1.7	KYQYIKWPW	1858.1	WEAK
LQQLGKYEQYIKWPWYIWL	NEW	UNASSIGNED	T_CELL	Spike glycoprotein	GKYEQYIKWPWYI	HLA-A2402	1.7	KYQYIKWPW	1858.1	WEAK
LQQLGKYEQYIKWPWYIWL	NEW	UNASSIGNED	T_CELL	Spike glycoprotein	KYEQYIKWPWYIW	HLA-A2402	1.7	KYQYIKWPW	1858.1	WEAK
LQQLGKYEQYIKWPWYIWL	NEW	UNASSIGNED	T_CELL	Spike glycoprotein	QQLGKYEQYIKWPW	HLA-A2402	1.8	KYQYIKWPW	1941.6	WEAK
LQQLGKYEQYIKWPWYIWL	NEW	UNASSIGNED	T_CELL	Spike glycoprotein	LGKYEQYIKWPWYI	HLA-A2402	1.8	KYQYIKWPW	1941.6	WEAK
LQQLGKYEQYIKWPWYIWL	NEW	UNASSIGNED	T_CELL	Spike glycoprotein	GKYEQYIKWPWYIW	HLA-A2402	1.8	KYQYIKWPW	1941.6	WEAK
LSSTASALGK	ORIGINAL	Severe acute respiratory syndrome coronavirus 2	T_CELL	Spike glycoprotein	LSSTASALG	HLA-B5801	1.9	LSSTASALG	1531.7	WEAK
LSSTASALGK	ORIGINAL	Severe acute respiratory syndrome coronavirus 2	T_CELL	Spike glycoprotein	SSTASALGK	HLA-A0301	0.7	SSTASALGK	193.6	WEAK
LSSTASALGK	ORIGINAL	Severe acute respiratory syndrome coronavirus 2	T_CELL	Spike glycoprotein	LSSTASALGK	HLA-A0301	0.6	LSSASALGK	145.4	WEAK
MAYRFNGIGVTQNVLY	ORIGINAL	Severe acute respiratory syndrome-related coronavirus	T_CELL	Spike glycoprotein	MAYRFNGI	HLA-A0301	0.6	LSSASALGK	145.4	WEAK
MAYRFNGIGVTQNVLY	ORIGINAL	Severe acute respiratory syndrome-related coronavirus	T_CELL	Spike glycoprotein	YRFNGIGV	HLA-B2705	1.0	YRFN_GIGV	287.2	WEAK
MAYRFNGIGVTQNVLY	ORIGINAL	Severe acute respiratory syndrome-related coronavirus	T_CELL	Spike glycoprotein	YRFNGIGVT	HLA-B2705	1.3	YRFNGIGVT	435.9	WEAK
MAYRFNGIGVTQNVLY	ORIGINAL	Severe acute respiratory syndrome-related coronavirus	T_CELL	Spike glycoprotein	YRFNGIGVTQ	HLA-B2705	1.5	YRFNIGVTQ	565.8	WEAK
MAYRFNGIGVTQNVLY	ORIGINAL	Severe acute respiratory syndrome-related coronavirus	T_CELL	Spike glycoprotein	AYRFNGIGVTQNVL	HLA-B3901	1.6	YRFVTQNVL	3098.0	WEAK
MIAQYTSALLAGTITSGWTFGAGAALQIPFAMQMAYRFNGIGV	ORIGINAL	Severe acute respiratory syndrome coronavirus 2	T_CELL	Spike glycoprotein	MIAQYTSA	HLA-B0801	1.6	MIAQYT_SA	1227.1	WEAK
MIAQYTSALLAGTITSGWTFGAGAALQIPFAMQMAYRFNGIGV	ORIGINAL	Severe acute respiratory syndrome coronavirus 2	T_CELL	Spike glycoprotein	IAQYTSAL	HLA-B0801	1.8	_IAQYTSAL	1435.1	WEAK
MIAQYTSALLAGTITSGWTFGAGAALQIPFAMQMAYRFNGIGV	ORIGINAL	Severe acute respiratory syndrome coronavirus 2	T_CELL	Spike glycoprotein	AMQMAYRF	HLA-A2402	1.6	A_MQMAYRF	1653.0	WEAK
MIAQYTSALLAGTITSGWTFGAGAALQIPFAMQMAYRFNGIGV	ORIGINAL	Severe acute respiratory syndrome coronavirus 2	T_CELL	Spike glycoprotein	MAYRFNGI	HLA-A2402	1.6	A_MQMAYRF	1653.0	WEAK
MIAQYTSALLAGTITSGWTFGAGAALQIPFAMQMAYRFNGIGV	ORIGINAL	Severe acute respiratory syndrome coronavirus 2	T_CELL	Spike glycoprotein	YRFNGIGV	HLA-B2705	1.0	YRFN_GIGV	287.2	WEAK
MIAQYTSALLAGTITSGWTFGAGAALQIPFAMQMAYRFNGIGV	ORIGINAL	Severe acute respiratory syndrome coronavirus 2	T_CELL	Spike glycoprotein	YTSALLAGT	HLA-A0101	2.0	YTSALLAGT	6643.8	WEAK
MIAQYTSALLAGTITSGWTFGAGAALQIPFAMQMAYRFNGIGV	ORIGINAL	Severe acute respiratory syndrome coronavirus 2	T_CELL	Spike glycoprotein	LLAGTITSG	HLA-B1501	1.9	LLAGTITSG	393.1	WEAK
MIAQYTSALLAGTITSGWTFGAGAALQIPFAMQMAYRFNGIGV	ORIGINAL	Severe acute respiratory syndrome coronavirus 2	T_CELL	Spike glycoprotein	LAGTITSGW	HLA-B1501	1.9	LLAGTITSG	393.1	WEAK
MIAQYTSALLAGTITSGWTFGAGAALQIPFAMQMAYRFNGIGV	ORIGINAL	Severe acute respiratory syndrome coronavirus 2	T_CELL	Spike glycoprotein	AGAALQIPF	HLA-B1501	1.2	AGAALQIPF	174.7	WEAK
MIAQYTSALLAGTITSGWTFGAGAALQIPFAMQMAYRFNGIGV	ORIGINAL	Severe acute respiratory syndrome coronavirus 2	T_CELL	Spike glycoprotein	QMAYRFNGI	HLA-B1501	1.2	AGAALQIPF	174.7	WEAK
MIAQYTSALLAGTITSGWTFGAGAALQIPFAMQMAYRFNGIGV	ORIGINAL	Severe acute respiratory syndrome coronavirus 2	T_CELL	Spike glycoprotein	AQYTSALLAG	HLA-B1501	1.0	AQYSALLAG	139.2	WEAK
MIAQYTSALLAGTITSGWTFGAGAALQIPFAMQMAYRFNGIGV	ORIGINAL	Severe acute respiratory syndrome coronavirus 2	T_CELL	Spike glycoprotein	YTSALLAGTI	HLA-B5801	1.2	YTSALLATI	664.6	WEAK
MIAQYTSALLAGTITSGWTFGAGAALQIPFAMQMAYRFNGIGV	ORIGINAL	Severe acute respiratory syndrome coronavirus 2	T_CELL	Spike glycoprotein	LAGTITSGWT	HLA-B5801	1.2	LAGTITSGW	741.3	WEAK
MIAQYTSALLAGTITSGWTFGAGAALQIPFAMQMAYRFNGIGV	ORIGINAL	Severe acute respiratory syndrome coronavirus 2	T_CELL	Spike glycoprotein	TFGAGAALQI	HLA-A2402	1.3	TFAGAALQI	1212.9	WEAK
MIAQYTSALLAGTITSGWTFGAGAALQIPFAMQMAYRFNGIGV	ORIGINAL	Severe acute respiratory syndrome coronavirus 2	T_CELL	Spike glycoprotein	GAGAALQIPF	HLA-B1501	1.0	GAAALQIPF	139.1	WEAK
MIAQYTSALLAGTITSGWTFGAGAALQIPFAMQMAYRFNGIGV	ORIGINAL	Severe acute respiratory syndrome coronavirus 2	T_CELL	Spike glycoprotein	GAALQIPFAM	HLA-B5801	1.8	GAAQIPFAM	1462.3	WEAK
MIAQYTSALLAGTITSGWTFGAGAALQIPFAMQMAYRFNGIGV	ORIGINAL	Severe acute respiratory syndrome coronavirus 2	T_CELL	Spike glycoprotein	ALQIPFAMQM	HLA-B1501	0.6	AQIPFAMQM	68.2	WEAK
MIAQYTSALLAGTITSGWTFGAGAALQIPFAMQMAYRFNGIGV	ORIGINAL	Severe acute respiratory syndrome coronavirus 2	T_CELL	Spike glycoprotein	LQIPFAMQMA	HLA-B1501	1.8	LQIPAMQMA	369.2	WEAK
MIAQYTSALLAGTITSGWTFGAGAALQIPFAMQMAYRFNGIGV	ORIGINAL	Severe acute respiratory syndrome coronavirus 2	T_CELL	Spike glycoprotein	FAMQMAYRFN	HLA-A2402	1.3	FAMQMAYRF	1232.6	WEAK
MIAQYTSALLAGTITSGWTFGAGAALQIPFAMQMAYRFNGIGV	ORIGINAL	Severe acute respiratory syndrome coronavirus 2	T_CELL	Spike glycoprotein	QYTSALLAGTI	HLA-A2402	1.3	QYTSALLTI	1137.9	WEAK
MIAQYTSALLAGTITSGWTFGAGAALQIPFAMQMAYRFNGIGV	ORIGINAL	Severe acute respiratory syndrome coronavirus 2	T_CELL	Spike glycoprotein	LQIPFAMQMAY	HLA-A2402	1.3	QYTSALLTI	1137.9	WEAK
MIAQYTSALLAGTITSGWTFGAGAALQIPFAMQMAYRFNGIGV	ORIGINAL	Severe acute respiratory syndrome coronavirus 2	T_CELL	Spike glycoprotein	QIPFAMQMAYR	HLA-A2601	2.0	QIPFAMMAY	6460.8	WEAK
MIAQYTSALLAGTITSGWTFGAGAALQIPFAMQMAYRFNGIGV	ORIGINAL	Severe acute respiratory syndrome coronavirus 2	T_CELL	Spike glycoprotein	IPFAMQMAYRF	HLA-A2402	0.7	PFMQMAYRF	427.8	WEAK
MIAQYTSALLAGTITSGWTFGAGAALQIPFAMQMAYRFNGIGV	ORIGINAL	Severe acute respiratory syndrome coronavirus 2	T_CELL	Spike glycoprotein	PFAMQMAYRFN	HLA-A2402	0.8	PFMQMAYRF	521.6	WEAK
MIAQYTSALLAGTITSGWTFGAGAALQIPFAMQMAYRFNGIGV	ORIGINAL	Severe acute respiratory syndrome coronavirus 2	T_CELL	Spike glycoprotein	AMQMAYRFNGI	HLA-B0801	2.0	MMAYRFNGI	1679.2	WEAK
MIAQYTSALLAGTITSGWTFGAGAALQIPFAMQMAYRFNGIGV	ORIGINAL	Severe acute respiratory syndrome coronavirus 2	T_CELL	Spike glycoprotein	AQYTSALLAGTI	HLA-A2402	1.8	QYTSALLTI	1948.0	WEAK
MIAQYTSALLAGTITSGWTFGAGAALQIPFAMQMAYRFNGIGV	ORIGINAL	Severe acute respiratory syndrome coronavirus 2	T_CELL	Spike glycoprotein	QYTSALLAGTIT	HLA-A2402	2.0	QYTSALLTI	2352.8	WEAK
MIAQYTSALLAGTITSGWTFGAGAALQIPFAMQMAYRFNGIGV	ORIGINAL	Severe acute respiratory syndrome coronavirus 2	T_CELL	Spike glycoprotein	LLAGTITSGWTF	HLA-B1501	1.3	LLAGTITSF	197.6	WEAK
MIAQYTSALLAGTITSGWTFGAGAALQIPFAMQMAYRFNGIGV	ORIGINAL	Severe acute respiratory syndrome coronavirus 2	T_CELL	Spike glycoprotein	LQIPFAMQMAYR	HLA-B1501	1.4	LQIAMQMAY	219.5	WEAK
MIAQYTSALLAGTITSGWTFGAGAALQIPFAMQMAYRFNGIGV	ORIGINAL	Severe acute respiratory syndrome coronavirus 2	T_CELL	Spike glycoprotein	QIPFAMQMAYRF	HLA-A2402	0.8	PFMQMAYRF	526.2	WEAK
MIAQYTSALLAGTITSGWTFGAGAALQIPFAMQMAYRFNGIGV	ORIGINAL	Severe acute respiratory syndrome coronavirus 2	T_CELL	Spike glycoprotein	IPFAMQMAYRFN	HLA-A2402	1.1	PFMQMAYRF	897.6	WEAK
MIAQYTSALLAGTITSGWTFGAGAALQIPFAMQMAYRFNGIGV	ORIGINAL	Severe acute respiratory syndrome coronavirus 2	T_CELL	Spike glycoprotein	PFAMQMAYRFNG	HLA-A2402	0.9	PFMQMAYRF	683.4	WEAK
MIAQYTSALLAGTITSGWTFGAGAALQIPFAMQMAYRFNGIGV	ORIGINAL	Severe acute respiratory syndrome coronavirus 2	T_CELL	Spike glycoprotein	FAMQMAYRFNGI	HLA-B0801	1.1	FAMQRFNGI	729.0	WEAK
MIAQYTSALLAGTITSGWTFGAGAALQIPFAMQMAYRFNGIGV	ORIGINAL	Severe acute respiratory syndrome coronavirus 2	T_CELL	Spike glycoprotein	IAQYTSALLAGTI	HLA-A2402	2.0	QYTSALLTI	2355.1	WEAK
MIAQYTSALLAGTITSGWTFGAGAALQIPFAMQMAYRFNGIGV	ORIGINAL	Severe acute respiratory syndrome coronavirus 2	T_CELL	Spike glycoprotein	TSALLAGTITSGW	HLA-B5801	1.1	TSATITSGW	655.6	WEAK
MIAQYTSALLAGTITSGWTFGAGAALQIPFAMQMAYRFNGIGV	ORIGINAL	Severe acute respiratory syndrome coronavirus 2	T_CELL	Spike glycoprotein	ALQIPFAMQMAYR	HLA-A0301	1.6	ALFAMQMAY	710.3	WEAK
MIAQYTSALLAGTITSGWTFGAGAALQIPFAMQMAYRFNGIGV	ORIGINAL	Severe acute respiratory syndrome coronavirus 2	T_CELL	Spike glycoprotein	QIPFAMQMAYRFN	HLA-A2402	1.2	PFMQMAYRF	1098.1	WEAK
MIAQYTSALLAGTITSGWTFGAGAALQIPFAMQMAYRFNGIGV	ORIGINAL	Severe acute respiratory syndrome coronavirus 2	T_CELL	Spike glycoprotein	IPFAMQMAYRFNG	HLA-A2402	1.3	PFMQMAYRF	1169.0	WEAK
MIAQYTSALLAGTITSGWTFGAGAALQIPFAMQMAYRFNGIGV	ORIGINAL	Severe acute respiratory syndrome coronavirus 2	T_CELL	Spike glycoprotein	YTSALLAGTITSGW	HLA-A2402	1.3	PFMQMAYRF	1169.0	WEAK
MIAQYTSALLAGTITSGWTFGAGAALQIPFAMQMAYRFNGIGV	ORIGINAL	Severe acute respiratory syndrome coronavirus 2	T_CELL	Spike glycoprotein	TSALLAGTITSGWT	HLA-B5801	1.5	TSATITSGW	1025.2	WEAK
MIAQYTSALLAGTITSGWTFGAGAALQIPFAMQMAYRFNGIGV	ORIGINAL	Severe acute respiratory syndrome coronavirus 2	T_CELL	Spike glycoprotein	GWTFGAGAALQIPF	HLA-A0101	1.5	WTAALQIPF	4689.9	WEAK
MIAQYTSALLAGTITSGWTFGAGAALQIPFAMQMAYRFNGIGV	ORIGINAL	Severe acute respiratory syndrome coronavirus 2	T_CELL	Spike glycoprotein	WTFGAGAALQIPFA	HLA-A2601	2.0	WTFGAGAPF	6588.7	WEAK
MIAQYTSALLAGTITSGWTFGAGAALQIPFAMQMAYRFNGIGV	ORIGINAL	Severe acute respiratory syndrome coronavirus 2	T_CELL	Spike glycoprotein	AALQIPFAMQMAYR	HLA-A0301	1.9	ALFAMQMAY	964.4	WEAK
MIAQYTSALLAGTITSGWTFGAGAALQIPFAMQMAYRFNGIGV	ORIGINAL	Severe acute respiratory syndrome coronavirus 2	T_CELL	Spike glycoprotein	LQIPFAMQMAYRFN	HLA-A2402	1.1	PFMQMAYRF	974.8	WEAK
MIAQYTSALLAGTITSGWTFGAGAALQIPFAMQMAYRFNGIGV	ORIGINAL	Severe acute respiratory syndrome coronavirus 2	T_CELL	Spike glycoprotein	QIPFAMQMAYRFNG	HLA-A2402	1.5	PFMQMAYRF	1422.5	WEAK
NFNGLTGTGVLTESSKKF	NEW	UNASSIGNED	T_CELL	Spike glycoprotein	NGLTGTGVL	HLA-B3901	2.0	NGLTGTGVL	4382.8	WEAK
NFNGLTGTGVLTESSKKF	NEW	UNASSIGNED	T_CELL	Spike glycoprotein	GVLTESSKK	HLA-A0301	0.7	GVLTESSKK	180.6	WEAK
NFNGLTGTGVLTESSKKF	NEW	UNASSIGNED	T_CELL	Spike glycoprotein	GTGVLTESSK	HLA-A0301	1.5	GTGVLTSSK	628.0	WEAK
NFNGLTGTGVLTESSKKF	NEW	UNASSIGNED	T_CELL	Spike glycoprotein	TGVLTESSKK	HLA-A0301	1.5	TVLTESSKK	597.9	WEAK
NLDSKVGGNY	ORIGINAL	Severe acute respiratory syndrome coronavirus 2	T_CELL	Spike glycoprotein	NLDSKVGGNY	HLA-A0301	1.5	TVLTESSKK	597.9	WEAK
NLNESLIDL	ORIGINAL	Severe acute respiratory syndrome-related coronavirus	T_CELL	Spike glycoprotein	NLNESLIDL	HLA-A0201	1.5	NLNESLIDL	177.3	WEAK
NYNYLYRLFRK	ORIGINAL	Severe acute respiratory syndrome coronavirus 2	T_CELL	Spike glycoprotein	YNYLYRLF	HLA-A2402	1.0	_YNYLYRLF	811.8	WEAK
NYNYLYRLFRK	ORIGINAL	Severe acute respiratory syndrome coronavirus 2	T_CELL	Spike glycoprotein	YLYRLFRK	HLA-A0301	0.7	YLY_RLFRK	170.4	WEAK
NYNYLYRLFRK	ORIGINAL	Severe acute respiratory syndrome coronavirus 2	T_CELL	Spike glycoprotein	NYNYLYRLF	HLA-A0301	0.7	YLY_RLFRK	170.4	WEAK
NYNYLYRLFRK	ORIGINAL	Severe acute respiratory syndrome coronavirus 2	T_CELL	Spike glycoprotein	NYNYLYRLFR	HLA-A0301	0.7	YLY_RLFRK	170.4	WEAK
NYNYLYRLFRK	ORIGINAL	Severe acute respiratory syndrome coronavirus 2	T_CELL	Spike glycoprotein	YNYLYRLFRK	HLA-A0301	1.3	YNYLYRLFK	510.1	WEAK
NYNYRYRLFRKSNLKPF	NEW	UNASSIGNED	T_CELL	Spike glycoprotein	YRYRLFRK	HLA-A0301	1.3	YNYLYRLFK	510.1	WEAK
NYNYRYRLFRKSNLKPF	NEW	UNASSIGNED	T_CELL	Spike glycoprotein	RLFRKSNL	HLA-A0301	1.3	YNYLYRLFK	510.1	WEAK
NYNYRYRLFRKSNLKPF	NEW	UNASSIGNED	T_CELL	Spike glycoprotein	LFRKSNLK	HLA-A0301	1.8	_LFRKSNLK	823.2	WEAK
NYNYRYRLFRKSNLKPF	NEW	UNASSIGNED	T_CELL	Spike glycoprotein	NYNYRYRLF	HLA-A0301	1.8	_LFRKSNLK	823.2	WEAK
NYNYRYRLFRKSNLKPF	NEW	UNASSIGNED	T_CELL	Spike glycoprotein	YRYRLFRKS	HLA-A0301	1.8	_LFRKSNLK	823.2	WEAK
NYNYRYRLFRKSNLKPF	NEW	UNASSIGNED	T_CELL	Spike glycoprotein	RLFRKSNLK	HLA-A0301	1.8	_LFRKSNLK	823.2	WEAK
NYNYRYRLFRKSNLKPF	NEW	UNASSIGNED	T_CELL	Spike glycoprotein	NYNYRYRLFR	HLA-A0301	1.8	_LFRKSNLK	823.2	WEAK
NYNYRYRLFRKSNLKPF	NEW	UNASSIGNED	T_CELL	Spike glycoprotein	YNYRYRLFRK	HLA-A0301	0.9	YNYRYRLFK	273.1	WEAK
NYNYRYRLFRKSNLKPF	NEW	UNASSIGNED	T_CELL	Spike glycoprotein	NYRYRLFRKS	HLA-B2705	1.7	YRYRLFRKS	653.6	WEAK
NYNYRYRLFRKSNLKPF	NEW	UNASSIGNED	T_CELL	Spike glycoprotein	YRYRLFRKSN	HLA-B2705	0.7	YRYRLFRKS	168.2	WEAK
NYNYRYRLFRKSNLKPF	NEW	UNASSIGNED	T_CELL	Spike glycoprotein	RLFRKSNLKP	HLA-B2705	0.7	YRYRLFRKS	168.2	WEAK
NYNYRYRLFRKSNLKPF	NEW	UNASSIGNED	T_CELL	Spike glycoprotein	YRYRLFRKSNL	HLA-B2705	0.7	YRYRLFRKS	168.2	WEAK
NYNYRYRLFRKSNLKPF	NEW	UNASSIGNED	T_CELL	Spike glycoprotein	NYRYRLFRKSNL	HLA-B2705	0.7	YRYRLFRKL	167.2	WEAK
NYNYRYRLFRKSNLKPF	NEW	UNASSIGNED	T_CELL	Spike glycoprotein	YNYRYRLFRKSNL	HLA-B2705	0.9	YRYRLFRKL	246.1	WEAK
NYNYRYRLFRKSNLKPF	NEW	UNASSIGNED	T_CELL	Spike glycoprotein	NYNYRYRLFRKSNL	HLA-B2705	1.1	YRYRLFRKL	338.2	WEAK
PHGVVFLHVTYVPAQ	ORIGINAL	Severe acute respiratory syndrome coronavirus 2	T_CELL	Spike glycoprotein	GVVFLHVTY	HLA-B1501	1.8	GVVFLHVTY	353.0	WEAK
PHGVVFLHVTYVPAQ	ORIGINAL	Severe acute respiratory syndrome coronavirus 2	T_CELL	Spike glycoprotein	VVFLHVTYV	HLA-B1501	1.8	GVVFLHVTY	353.0	WEAK
PHGVVFLHVTYVPAQ	ORIGINAL	Severe acute respiratory syndrome coronavirus 2	T_CELL	Spike glycoprotein	VFLHVTYVP	HLA-A2402	1.9	VFLHVTYVP	2230.7	WEAK
PHGVVFLHVTYVPAQ	ORIGINAL	Severe acute respiratory syndrome coronavirus 2	T_CELL	Spike glycoprotein	GVVFLHVTYV	HLA-A0201	1.9	GVFLHVTYV	272.4	WEAK
PTNGVGYQPYRVVVLSFELLHAPATVCGPKKSTNLVKNKCVNF	ORIGINAL	Severe acute respiratory syndrome coronavirus 2	T_CELL	Spike glycoprotein	YRVVVLSF	HLA-B2705	0.8	YR_VVVLSF	197.8	WEAK
PTNGVGYQPYRVVVLSFELLHAPATVCGPKKSTNLVKNKCVNF	ORIGINAL	Severe acute respiratory syndrome coronavirus 2	T_CELL	Spike glycoprotein	GPKKSTNL	HLA-B0801	1.4	GPK_KSTNL	943.3	WEAK
PTNGVGYQPYRVVVLSFELLHAPATVCGPKKSTNLVKNKCVNF	ORIGINAL	Severe acute respiratory syndrome coronavirus 2	T_CELL	Spike glycoprotein	PYRVVVLSF	HLA-B0801	1.4	GPK_KSTNL	943.3	WEAK
PTNGVGYQPYRVVVLSFELLHAPATVCGPKKSTNLVKNKCVNF	ORIGINAL	Severe acute respiratory syndrome coronavirus 2	T_CELL	Spike glycoprotein	RVVVLSFEL	HLA-B5801	0.7	RVVVLSFEL	290.5	WEAK
PTNGVGYQPYRVVVLSFELLHAPATVCGPKKSTNLVKNKCVNF	ORIGINAL	Severe acute respiratory syndrome coronavirus 2	T_CELL	Spike glycoprotein	FELLHAPAT	HLA-B4001	1.6	FELLHAPAT	1797.4	WEAK
PTNGVGYQPYRVVVLSFELLHAPATVCGPKKSTNLVKNKCVNF	ORIGINAL	Severe acute respiratory syndrome coronavirus 2	T_CELL	Spike glycoprotein	GPKKSTNLV	HLA-B0702	1.4	GPKKSTNLV	737.9	WEAK
PTNGVGYQPYRVVVLSFELLHAPATVCGPKKSTNLVKNKCVNF	ORIGINAL	Severe acute respiratory syndrome coronavirus 2	T_CELL	Spike glycoprotein	KSTNLVKNK	HLA-A0301	1.3	KSTNLVKNK	496.3	WEAK
PTNGVGYQPYRVVVLSFELLHAPATVCGPKKSTNLVKNKCVNF	ORIGINAL	Severe acute respiratory syndrome coronavirus 2	T_CELL	Spike glycoprotein	GYQPYRVVVL	HLA-A2402	1.4	GYPYRVVVL	1287.7	WEAK
PTNGVGYQPYRVVVLSFELLHAPATVCGPKKSTNLVKNKCVNF	ORIGINAL	Severe acute respiratory syndrome coronavirus 2	T_CELL	Spike glycoprotein	PYRVVVLSFE	HLA-A2402	1.7	PYRVVVLSF	1838.1	WEAK
PTNGVGYQPYRVVVLSFELLHAPATVCGPKKSTNLVKNKCVNF	ORIGINAL	Severe acute respiratory syndrome coronavirus 2	T_CELL	Spike glycoprotein	YRVVVLSFEL	HLA-A2402	1.7	PYRVVVLSF	1838.1	WEAK
PTNGVGYQPYRVVVLSFELLHAPATVCGPKKSTNLVKNKCVNF	ORIGINAL	Severe acute respiratory syndrome coronavirus 2	T_CELL	Spike glycoprotein	LSFELLHAPA	HLA-A0101	1.2	LSELLHAPA	3543.0	WEAK
PTNGVGYQPYRVVVLSFELLHAPATVCGPKKSTNLVKNKCVNF	ORIGINAL	Severe acute respiratory syndrome coronavirus 2	T_CELL	Spike glycoprotein	HAPATVCGPK	HLA-A0301	1.9	HAATVCGPK	914.2	WEAK
PTNGVGYQPYRVVVLSFELLHAPATVCGPKKSTNLVKNKCVNF	ORIGINAL	Severe acute respiratory syndrome coronavirus 2	T_CELL	Spike glycoprotein	PTNGVGYQPYR	HLA-A0101	1.8	PTNVGYQPY	6100.4	WEAK
PTNGVGYQPYRVVVLSFELLHAPATVCGPKKSTNLVKNKCVNF	ORIGINAL	Severe acute respiratory syndrome coronavirus 2	T_CELL	Spike glycoprotein	YRVVVLSFELL	HLA-B2705	1.0	YRVVVLSLL	294.7	WEAK
PTNGVGYQPYRVVVLSFELLHAPATVCGPKKSTNLVKNKCVNF	ORIGINAL	Severe acute respiratory syndrome coronavirus 2	T_CELL	Spike glycoprotein	SFELLHAPATV	HLA-A0201	1.3	FLLHAPATV	140.8	WEAK
PTNGVGYQPYRVVVLSFELLHAPATVCGPKKSTNLVKNKCVNF	ORIGINAL	Severe acute respiratory syndrome coronavirus 2	T_CELL	Spike glycoprotein	YQPYRVVVLSFE	HLA-A2402	1.7	YYRVVVLSF	1866.8	WEAK
PTNGVGYQPYRVVVLSFELLHAPATVCGPKKSTNLVKNKCVNF	ORIGINAL	Severe acute respiratory syndrome coronavirus 2	T_CELL	Spike glycoprotein	YRVVVLSFELLH	HLA-B2705	1.1	YRVVVLSLL	344.5	WEAK
PTNGVGYQPYRVVVLSFELLHAPATVCGPKKSTNLVKNKCVNF	ORIGINAL	Severe acute respiratory syndrome coronavirus 2	T_CELL	Spike glycoprotein	LSFELLHAPATV	HLA-A0201	1.5	FLLHAPATV	181.0	WEAK
PTNGVGYQPYRVVVLSFELLHAPATVCGPKKSTNLVKNKCVNF	ORIGINAL	Severe acute respiratory syndrome coronavirus 2	T_CELL	Spike glycoprotein	LLHAPATVCGPK	HLA-A0301	0.7	LLHAPATPK	185.6	WEAK
PTNGVGYQPYRVVVLSFELLHAPATVCGPKKSTNLVKNKCVNF	ORIGINAL	Severe acute respiratory syndrome coronavirus 2	T_CELL	Spike glycoprotein	GYQPYRVVVLSFE	HLA-A2402	1.5	GYQPYVLSF	1416.3	WEAK
PTNGVGYQPYRVVVLSFELLHAPATVCGPKKSTNLVKNKCVNF	ORIGINAL	Severe acute respiratory syndrome coronavirus 2	T_CELL	Spike glycoprotein	YQPYRVVVLSFEL	HLA-A2402	2.0	YYRVVVLSF	2382.7	WEAK
PTNGVGYQPYRVVVLSFELLHAPATVCGPKKSTNLVKNKCVNF	ORIGINAL	Severe acute respiratory syndrome coronavirus 2	T_CELL	Spike glycoprotein	YRVVVLSFELLHA	HLA-B2705	1.1	YRVVVLSLL	361.5	WEAK
PTNGVGYQPYRVVVLSFELLHAPATVCGPKKSTNLVKNKCVNF	ORIGINAL	Severe acute respiratory syndrome coronavirus 2	T_CELL	Spike glycoprotein	VLSFELLHAPATV	HLA-A0201	1.6	FLLHAPATV	193.8	WEAK
PTNGVGYQPYRVVVLSFELLHAPATVCGPKKSTNLVKNKCVNF	ORIGINAL	Severe acute respiratory syndrome coronavirus 2	T_CELL	Spike glycoprotein	ELLHAPATVCGPK	HLA-A0301	0.9	LLHAPATPK	261.3	WEAK
PTNGVGYQPYRVVVLSFELLHAPATVCGPKKSTNLVKNKCVNF	ORIGINAL	Severe acute respiratory syndrome coronavirus 2	T_CELL	Spike glycoprotein	LLHAPATVCGPKK	HLA-A0301	0.7	LLHAPATVK	196.7	WEAK
PTNGVGYQPYRVVVLSFELLHAPATVCGPKKSTNLVKNKCVNF	ORIGINAL	Severe acute respiratory syndrome coronavirus 2	T_CELL	Spike glycoprotein	VGYQPYRVVVLSFE	HLA-A2402	1.8	VYRVVVLSF	2047.4	WEAK
PTNGVGYQPYRVVVLSFELLHAPATVCGPKKSTNLVKNKCVNF	ORIGINAL	Severe acute respiratory syndrome coronavirus 2	T_CELL	Spike glycoprotein	GYQPYRVVVLSFEL	HLA-A2402	1.7	GYQPYVLSF	1750.9	WEAK
PTNGVGYQPYRVVVLSFELLHAPATVCGPKKSTNLVKNKCVNF	ORIGINAL	Severe acute respiratory syndrome coronavirus 2	T_CELL	Spike glycoprotein	YRVVVLSFELLHAP	HLA-B2705	1.2	YRVVVLSLL	371.1	WEAK
PTNGVGYQPYRVVVLSFELLHAPATVCGPKKSTNLVKNKCVNF	ORIGINAL	Severe acute respiratory syndrome coronavirus 2	T_CELL	Spike glycoprotein	VVLSFELLHAPATV	HLA-A0201	1.6	FLLHAPATV	201.9	WEAK
PTNGVGYQPYRVVVLSFELLHAPATVCGPKKSTNLVKNKCVNF	ORIGINAL	Severe acute respiratory syndrome coronavirus 2	T_CELL	Spike glycoprotein	FELLHAPATVCGPK	HLA-A0301	1.0	LLHAPATPK	306.4	WEAK
PTNGVGYQPYRVVVLSFELLHAPATVCGPKKSTNLVKNKCVNF	ORIGINAL	Severe acute respiratory syndrome coronavirus 2	T_CELL	Spike glycoprotein	ELLHAPATVCGPKK	HLA-A0301	0.9	LLHAPATVK	276.8	WEAK
PTNGVGYQPYRVVVLSFELLHAPATVCGPKKSTNLVKNKCVNF	ORIGINAL	Severe acute respiratory syndrome coronavirus 2	T_CELL	Spike glycoprotein	LLHAPATVCGPKKS	HLA-A0301	1.4	LLHAPATVK	568.4	WEAK
PTNGVGYQPYRVVVLSFELLHAPATVCGPKKSTNLVKNKCVNF	ORIGINAL	Severe acute respiratory syndrome coronavirus 2	T_CELL	Spike glycoprotein	APATVCGPKKSTNL	HLA-B0702	0.9	APATVCGPL	312.8	WEAK
QALNTLVKQLSSNFGAI	ORIGINAL	Severe acute respiratory syndrome-related coronavirus	T_CELL	Spike glycoprotein	KQLSSNFGA	HLA-A0201	1.3	KQLSSNFGA	141.2	WEAK
QALNTLVKQLSSNFGAI	ORIGINAL	Severe acute respiratory syndrome-related coronavirus	T_CELL	Spike glycoprotein	KQLSSNFGAI	HLA-B1501	1.2	KQSSNFGAI	174.9	WEAK
QEVFAQVKQIYK	ORIGINAL	Severe acute respiratory syndrome coronavirus 2	T_CELL	Spike glycoprotein	EVFAQVKQI	HLA-A2601	0.8	EVFAQVKQI	2033.7	WEAK
QEVFAQVKQIYK	ORIGINAL	Severe acute respiratory syndrome coronavirus 2	T_CELL	Spike glycoprotein	QEVFAQVKQI	HLA-B4001	1.4	QEVFAQVQI	1464.6	WEAK
QEVFAQVKQIYK	ORIGINAL	Severe acute respiratory syndrome coronavirus 2	T_CELL	Spike glycoprotein	EVFAQVKQIY	HLA-B4001	1.4	QEVFAQVQI	1464.6	WEAK
QEVFAQVKQIYK	ORIGINAL	Severe acute respiratory syndrome coronavirus 2	T_CELL	Spike glycoprotein	VFAQVKQIYK	HLA-A0301	1.6	VFAQVQIYK	673.1	WEAK
QEVFAQVKQIYK	ORIGINAL	Severe acute respiratory syndrome coronavirus 2	T_CELL	Spike glycoprotein	QEVFAQVKQIY	HLA-A2601	1.3	EVFAQVQIY	3986.6	WEAK
QEVFAQVKQIYK	ORIGINAL	Severe acute respiratory syndrome coronavirus 2	T_CELL	Spike glycoprotein	EVFAQVKQIYK	HLA-A2601	0.8	EVFAQVQIY	2052.6	WEAK
QEVFAQVKQIYK	ORIGINAL	Severe acute respiratory syndrome coronavirus 2	T_CELL	Spike glycoprotein	QEVFAQVKQIYK	HLA-A2601	1.6	EVFAQVQIY	5019.0	WEAK
QLIRAAEIRASANLAATK	ORIGINAL	Severe acute respiratory syndrome-related coronavirus	T_CELL	Spike glycoprotein	RAAEIRASA	HLA-B0702	0.9	RAAEIRASA	317.7	WEAK
QLIRAAEIRASANLAATK	ORIGINAL	Severe acute respiratory syndrome-related coronavirus	T_CELL	Spike glycoprotein	ASANLAATK	HLA-A0301	0.6	ASANLAATK	154.0	WEAK
QLIRAAEIRASANLAATK	ORIGINAL	Severe acute respiratory syndrome-related coronavirus	T_CELL	Spike glycoprotein	AAEIRASANL	HLA-A0301	0.6	ASANLAATK	154.0	WEAK
QLIRAAEIRASANLAATK	ORIGINAL	Severe acute respiratory syndrome-related coronavirus	T_CELL	Spike glycoprotein	AEIRASANLA	HLA-B4001	1.1	AEIRASANL	799.0	WEAK
QLIRAAEIRASANLAATK	ORIGINAL	Severe acute respiratory syndrome-related coronavirus	T_CELL	Spike glycoprotein	RASANLAATK	HLA-B4001	1.1	AEIRASANL	799.0	WEAK
QLIRAAEIRASANLAATK	ORIGINAL	Severe acute respiratory syndrome-related coronavirus	T_CELL	Spike glycoprotein	IRAAEIRASANL	HLA-B4001	1.4	REIRASANL	1328.6	WEAK
QLIRAAEIRASANLAATK	ORIGINAL	Severe acute respiratory syndrome-related coronavirus	T_CELL	Spike glycoprotein	LIRAAEIRASANL	HLA-B4001	1.5	REIRASANL	1486.2	WEAK
QLIRAAEIRASANLAATK	ORIGINAL	Severe acute respiratory syndrome-related coronavirus	T_CELL	Spike glycoprotein	QLIRAAEIRASANL	HLA-B4001	1.5	REIRASANL	1488.2	WEAK
QSAPHGVVFLHVTYVPAQEKNFTTAPAICHDGKAHFPREGVFV	ORIGINAL	Severe acute respiratory syndrome coronavirus 2	T_CELL	Spike glycoprotein	APHGVVFL	HLA-B0702	1.4	APHGVVF_L	722.0	WEAK
QSAPHGVVFLHVTYVPAQEKNFTTAPAICHDGKAHFPREGVFV	ORIGINAL	Severe acute respiratory syndrome coronavirus 2	T_CELL	Spike glycoprotein	FPREGVFV	HLA-B0702	1.4	FPRE_GVFV	692.3	WEAK
QSAPHGVVFLHVTYVPAQEKNFTTAPAICHDGKAHFPREGVFV	ORIGINAL	Severe acute respiratory syndrome coronavirus 2	T_CELL	Spike glycoprotein	GVVFLHVTY	HLA-B1501	1.8	GVVFLHVTY	353.0	WEAK
QSAPHGVVFLHVTYVPAQEKNFTTAPAICHDGKAHFPREGVFV	ORIGINAL	Severe acute respiratory syndrome coronavirus 2	T_CELL	Spike glycoprotein	VVFLHVTYV	HLA-B1501	1.8	GVVFLHVTY	353.0	WEAK
QSAPHGVVFLHVTYVPAQEKNFTTAPAICHDGKAHFPREGVFV	ORIGINAL	Severe acute respiratory syndrome coronavirus 2	T_CELL	Spike glycoprotein	VFLHVTYVP	HLA-A2402	1.9	VFLHVTYVP	2230.7	WEAK
QSAPHGVVFLHVTYVPAQEKNFTTAPAICHDGKAHFPREGVFV	ORIGINAL	Severe acute respiratory syndrome coronavirus 2	T_CELL	Spike glycoprotein	VTYVPAQEK	HLA-A2402	1.9	VFLHVTYVP	2230.7	WEAK
QSAPHGVVFLHVTYVPAQEKNFTTAPAICHDGKAHFPREGVFV	ORIGINAL	Severe acute respiratory syndrome coronavirus 2	T_CELL	Spike glycoprotein	EKNFTTAPA	HLA-B3901	1.5	EKNFTTAPA	2888.5	WEAK
QSAPHGVVFLHVTYVPAQEKNFTTAPAICHDGKAHFPREGVFV	ORIGINAL	Severe acute respiratory syndrome coronavirus 2	T_CELL	Spike glycoprotein	QSAPHGVVFL	HLA-B1501	2.0	QSAPHGVVF	427.0	WEAK
QSAPHGVVFLHVTYVPAQEKNFTTAPAICHDGKAHFPREGVFV	ORIGINAL	Severe acute respiratory syndrome coronavirus 2	T_CELL	Spike glycoprotein	APHGVVFLHV	HLA-B0702	1.4	APHGVFLHV	691.2	WEAK
QSAPHGVVFLHVTYVPAQEKNFTTAPAICHDGKAHFPREGVFV	ORIGINAL	Severe acute respiratory syndrome coronavirus 2	T_CELL	Spike glycoprotein	GVVFLHVTYV	HLA-A0201	1.9	GVFLHVTYV	272.4	WEAK
QSAPHGVVFLHVTYVPAQEKNFTTAPAICHDGKAHFPREGVFV	ORIGINAL	Severe acute respiratory syndrome coronavirus 2	T_CELL	Spike glycoprotein	HVTYVPAQEK	HLA-A0201	1.9	GVFLHVTYV	272.4	WEAK
QSAPHGVVFLHVTYVPAQEKNFTTAPAICHDGKAHFPREGVFV	ORIGINAL	Severe acute respiratory syndrome coronavirus 2	T_CELL	Spike glycoprotein	VTYVPAQEKN	HLA-A0301	1.6	VTYVPAQEK	673.9	WEAK
QSAPHGVVFLHVTYVPAQEKNFTTAPAICHDGKAHFPREGVFV	ORIGINAL	Severe acute respiratory syndrome coronavirus 2	T_CELL	Spike glycoprotein	TYVPAQEKNF	HLA-A0301	1.6	VTYVPAQEK	673.9	WEAK
QSAPHGVVFLHVTYVPAQEKNFTTAPAICHDGKAHFPREGVFV	ORIGINAL	Severe acute respiratory syndrome coronavirus 2	T_CELL	Spike glycoprotein	APAICHDGKA	HLA-B0702	1.7	APAICHGKA	968.2	WEAK
QSAPHGVVFLHVTYVPAQEKNFTTAPAICHDGKAHFPREGVFV	ORIGINAL	Severe acute respiratory syndrome coronavirus 2	T_CELL	Spike glycoprotein	AICHDGKAHF	HLA-B0702	1.7	APAICHGKA	968.2	WEAK
QSAPHGVVFLHVTYVPAQEKNFTTAPAICHDGKAHFPREGVFV	ORIGINAL	Severe acute respiratory syndrome coronavirus 2	T_CELL	Spike glycoprotein	LHVTYVPAQEK	HLA-A0301	2.0	HVYVPAQEK	1022.8	WEAK
QSAPHGVVFLHVTYVPAQEKNFTTAPAICHDGKAHFPREGVFV	ORIGINAL	Severe acute respiratory syndrome coronavirus 2	T_CELL	Spike glycoprotein	VTYVPAQEKNF	HLA-A2402	1.6	TYVPAQENF	1711.4	WEAK
QSAPHGVVFLHVTYVPAQEKNFTTAPAICHDGKAHFPREGVFV	ORIGINAL	Severe acute respiratory syndrome coronavirus 2	T_CELL	Spike glycoprotein	TYVPAQEKNFT	HLA-A2402	1.9	TYVPAQENF	2062.1	WEAK
QSAPHGVVFLHVTYVPAQEKNFTTAPAICHDGKAHFPREGVFV	ORIGINAL	Severe acute respiratory syndrome coronavirus 2	T_CELL	Spike glycoprotein	QEKNFTTAPAI	HLA-B4001	1.4	QEFTTAPAI	1341.3	WEAK
QSAPHGVVFLHVTYVPAQEKNFTTAPAICHDGKAHFPREGVFV	ORIGINAL	Severe acute respiratory syndrome coronavirus 2	T_CELL	Spike glycoprotein	FLHVTYVPAQEK	HLA-A0301	1.6	FLYVPAQEK	693.5	WEAK
QSAPHGVVFLHVTYVPAQEKNFTTAPAICHDGKAHFPREGVFV	ORIGINAL	Severe acute respiratory syndrome coronavirus 2	T_CELL	Spike glycoprotein	HVTYVPAQEKNF	HLA-A2402	1.8	TYVPAQENF	2031.5	WEAK
QSAPHGVVFLHVTYVPAQEKNFTTAPAICHDGKAHFPREGVFV	ORIGINAL	Severe acute respiratory syndrome coronavirus 2	T_CELL	Spike glycoprotein	AQEKNFTTAPAI	HLA-B4001	1.5	QEFTTAPAI	1601.3	WEAK
QSAPHGVVFLHVTYVPAQEKNFTTAPAICHDGKAHFPREGVFV	ORIGINAL	Severe acute respiratory syndrome coronavirus 2	T_CELL	Spike glycoprotein	VFLHVTYVPAQEK	HLA-A0301	1.6	VTYVPAQEK	698.5	WEAK
QSAPHGVVFLHVTYVPAQEKNFTTAPAICHDGKAHFPREGVFV	ORIGINAL	Severe acute respiratory syndrome coronavirus 2	T_CELL	Spike glycoprotein	LHVTYVPAQEKNF	HLA-A2402	1.9	TYVPAQENF	2188.6	WEAK
QSAPHGVVFLHVTYVPAQEKNFTTAPAICHDGKAHFPREGVFV	ORIGINAL	Severe acute respiratory syndrome coronavirus 2	T_CELL	Spike glycoprotein	VPAQEKNFTTAPA	HLA-B0702	1.0	VPAQTTAPA	358.8	WEAK
QSAPHGVVFLHVTYVPAQEKNFTTAPAICHDGKAHFPREGVFV	ORIGINAL	Severe acute respiratory syndrome coronavirus 2	T_CELL	Spike glycoprotein	PAQEKNFTTAPAI	HLA-B4001	1.6	QEFTTAPAI	1736.4	WEAK
QSAPHGVVFLHVTYVPAQEKNFTTAPAICHDGKAHFPREGVFV	ORIGINAL	Severe acute respiratory syndrome coronavirus 2	T_CELL	Spike glycoprotein	QSAPHGVVFLHVTY	HLA-A0101	1.4	QSAPHGVVY	4060.0	WEAK
QSAPHGVVFLHVTYVPAQEKNFTTAPAICHDGKAHFPREGVFV	ORIGINAL	Severe acute respiratory syndrome coronavirus 2	T_CELL	Spike glycoprotein	VVFLHVTYVPAQEK	HLA-A0301	0.6	VVFLHVTYK	148.8	WEAK
QSAPHGVVFLHVTYVPAQEKNFTTAPAICHDGKAHFPREGVFV	ORIGINAL	Severe acute respiratory syndrome coronavirus 2	T_CELL	Spike glycoprotein	FLHVTYVPAQEKNF	HLA-A2402	2.0	TYVPAQENF	2287.7	WEAK
QSAPHGVVFLHVTYVPAQEKNFTTAPAICHDGKAHFPREGVFV	ORIGINAL	Severe acute respiratory syndrome coronavirus 2	T_CELL	Spike glycoprotein	YVPAQEKNFTTAPA	HLA-B0702	1.7	VPAQTTAPA	1042.3	WEAK
QSAPHGVVFLHVTYVPSQEKNFTTAPAICHDGKAHFPREGVFV	NEW	UNASSIGNED	T_CELL	Spike glycoprotein	APHGVVFL	HLA-B0702	1.4	APHGVVF_L	722.0	WEAK
QSAPHGVVFLHVTYVPSQEKNFTTAPAICHDGKAHFPREGVFV	NEW	UNASSIGNED	T_CELL	Spike glycoprotein	FPREGVFV	HLA-B0702	1.4	FPRE_GVFV	692.3	WEAK
QSAPHGVVFLHVTYVPSQEKNFTTAPAICHDGKAHFPREGVFV	NEW	UNASSIGNED	T_CELL	Spike glycoprotein	GVVFLHVTY	HLA-B1501	1.8	GVVFLHVTY	353.0	WEAK
QSAPHGVVFLHVTYVPSQEKNFTTAPAICHDGKAHFPREGVFV	NEW	UNASSIGNED	T_CELL	Spike glycoprotein	VVFLHVTYV	HLA-B1501	1.8	GVVFLHVTY	353.0	WEAK
QSAPHGVVFLHVTYVPSQEKNFTTAPAICHDGKAHFPREGVFV	NEW	UNASSIGNED	T_CELL	Spike glycoprotein	VFLHVTYVP	HLA-A2402	1.9	VFLHVTYVP	2230.7	WEAK
QSAPHGVVFLHVTYVPSQEKNFTTAPAICHDGKAHFPREGVFV	NEW	UNASSIGNED	T_CELL	Spike glycoprotein	VTYVPSQEK	HLA-A2402	1.9	VFLHVTYVP	2230.7	WEAK
QSAPHGVVFLHVTYVPSQEKNFTTAPAICHDGKAHFPREGVFV	NEW	UNASSIGNED	T_CELL	Spike glycoprotein	EKNFTTAPA	HLA-B3901	1.5	EKNFTTAPA	2888.5	WEAK
QSAPHGVVFLHVTYVPSQEKNFTTAPAICHDGKAHFPREGVFV	NEW	UNASSIGNED	T_CELL	Spike glycoprotein	QSAPHGVVFL	HLA-B1501	2.0	QSAPHGVVF	427.0	WEAK
QSAPHGVVFLHVTYVPSQEKNFTTAPAICHDGKAHFPREGVFV	NEW	UNASSIGNED	T_CELL	Spike glycoprotein	APHGVVFLHV	HLA-B0702	1.4	APHGVFLHV	691.2	WEAK
QSAPHGVVFLHVTYVPSQEKNFTTAPAICHDGKAHFPREGVFV	NEW	UNASSIGNED	T_CELL	Spike glycoprotein	GVVFLHVTYV	HLA-A0201	1.9	GVFLHVTYV	272.4	WEAK
QSAPHGVVFLHVTYVPSQEKNFTTAPAICHDGKAHFPREGVFV	NEW	UNASSIGNED	T_CELL	Spike glycoprotein	HVTYVPSQEK	HLA-A0201	1.9	GVFLHVTYV	272.4	WEAK
QSAPHGVVFLHVTYVPSQEKNFTTAPAICHDGKAHFPREGVFV	NEW	UNASSIGNED	T_CELL	Spike glycoprotein	VTYVPSQEKN	HLA-A0301	1.4	VTYVPSQEK	534.2	WEAK
QSAPHGVVFLHVTYVPSQEKNFTTAPAICHDGKAHFPREGVFV	NEW	UNASSIGNED	T_CELL	Spike glycoprotein	TYVPSQEKNF	HLA-A0301	1.4	VTYVPSQEK	534.2	WEAK
QSAPHGVVFLHVTYVPSQEKNFTTAPAICHDGKAHFPREGVFV	NEW	UNASSIGNED	T_CELL	Spike glycoprotein	APAICHDGKA	HLA-B0702	1.7	APAICHGKA	968.2	WEAK
QSAPHGVVFLHVTYVPSQEKNFTTAPAICHDGKAHFPREGVFV	NEW	UNASSIGNED	T_CELL	Spike glycoprotein	AICHDGKAHF	HLA-B0702	1.7	APAICHGKA	968.2	WEAK
QSAPHGVVFLHVTYVPSQEKNFTTAPAICHDGKAHFPREGVFV	NEW	UNASSIGNED	T_CELL	Spike glycoprotein	LHVTYVPSQEK	HLA-A0301	1.8	HVYVPSQEK	824.2	WEAK
QSAPHGVVFLHVTYVPSQEKNFTTAPAICHDGKAHFPREGVFV	NEW	UNASSIGNED	T_CELL	Spike glycoprotein	QEKNFTTAPAI	HLA-B4001	1.4	QEFTTAPAI	1341.3	WEAK
QSAPHGVVFLHVTYVPSQEKNFTTAPAICHDGKAHFPREGVFV	NEW	UNASSIGNED	T_CELL	Spike glycoprotein	FLHVTYVPSQEK	HLA-A0301	1.4	FLYVPSQEK	539.9	WEAK
QSAPHGVVFLHVTYVPSQEKNFTTAPAICHDGKAHFPREGVFV	NEW	UNASSIGNED	T_CELL	Spike glycoprotein	SQEKNFTTAPAI	HLA-B4001	1.5	QEFTTAPAI	1602.3	WEAK
QSAPHGVVFLHVTYVPSQEKNFTTAPAICHDGKAHFPREGVFV	NEW	UNASSIGNED	T_CELL	Spike glycoprotein	VFLHVTYVPSQEK	HLA-A0301	1.4	VTYVPSQEK	557.6	WEAK
QSAPHGVVFLHVTYVPSQEKNFTTAPAICHDGKAHFPREGVFV	NEW	UNASSIGNED	T_CELL	Spike glycoprotein	VPSQEKNFTTAPA	HLA-B0702	1.9	VPSQTTAPA	1245.5	WEAK
QSAPHGVVFLHVTYVPSQEKNFTTAPAICHDGKAHFPREGVFV	NEW	UNASSIGNED	T_CELL	Spike glycoprotein	PSQEKNFTTAPAI	HLA-B4001	1.6	QEFTTAPAI	1737.4	WEAK
QSAPHGVVFLHVTYVPSQEKNFTTAPAICHDGKAHFPREGVFV	NEW	UNASSIGNED	T_CELL	Spike glycoprotein	QSAPHGVVFLHVTY	HLA-A0101	1.4	QSAPHGVVY	4060.0	WEAK
QSAPHGVVFLHVTYVPSQEKNFTTAPAICHDGKAHFPREGVFV	NEW	UNASSIGNED	T_CELL	Spike glycoprotein	VVFLHVTYVPSQEK	HLA-A0301	0.6	VVFLHVTYK	145.8	WEAK
QSAPHGVVFLHVTYVPSQEKNFTTAPAICHDGKAHFPREGVFV	NEW	UNASSIGNED	T_CELL	Spike glycoprotein	VPSQEKNFTTAPAI	HLA-B4001	1.6	QEFTTAPAI	1774.9	WEAK
QSIIAYTMSLGAESSVAY	NEW	UNASSIGNED	T_CELL	Spike glycoprotein	MSLGAESSV	HLA-B5801	1.6	MSLGAESSV	1225.5	WEAK
QSIIAYTMSLGAESSVAY	NEW	UNASSIGNED	T_CELL	Spike glycoprotein	SIIAYTMSLG	HLA-A2601	2.0	SIIAYTMSL	6722.9	WEAK
REGVFVSNGTHW	ORIGINAL	Severe acute respiratory syndrome coronavirus 2	T_CELL	Spike glycoprotein	FVSNGTHW	HLA-B5801	1.5	FVSNGT_HW	1116.6	WEAK
REGVFVSNGTHW	ORIGINAL	Severe acute respiratory syndrome coronavirus 2	T_CELL	Spike glycoprotein	GVFVSNGTHW	HLA-B5801	0.7	GVFVSNTHW	262.9	WEAK
RISNCVADY	ORIGINAL	Severe acute respiratory syndrome coronavirus 2	T_CELL	Spike glycoprotein	ISNCVADY	HLA-A0101	1.7	ISNCVAD_Y	5499.0	WEAK
RLFRKSNLK	ORIGINAL	Severe acute respiratory syndrome coronavirus 2	T_CELL	Spike glycoprotein	RLFRKSNL	HLA-A0101	1.7	ISNCVAD_Y	5499.0	WEAK
RLFRKSNLK	ORIGINAL	Severe acute respiratory syndrome coronavirus 2	T_CELL	Spike glycoprotein	LFRKSNLK	HLA-A0301	1.8	_LFRKSNLK	823.2	WEAK
RLFRKSNLK	ORIGINAL	Severe acute respiratory syndrome coronavirus 2	T_CELL	Spike glycoprotein	RLFRKSNLK	HLA-A0301	1.8	_LFRKSNLK	823.2	WEAK
RQIAPGQTGKIADYNYKL	ORIGINAL	Severe acute respiratory syndrome coronavirus 2	T_CELL	Spike glycoprotein	RQIAPGQTG	HLA-B1501	0.9	RQIAPGQTG	104.8	WEAK
RQIAPGQTGKIADYNYKL	ORIGINAL	Severe acute respiratory syndrome coronavirus 2	T_CELL	Spike glycoprotein	QIAPGQTGK	HLA-A0301	0.6	QIAPGQTGK	154.4	WEAK
RQIAPGQTGKIADYNYKL	ORIGINAL	Severe acute respiratory syndrome coronavirus 2	T_CELL	Spike glycoprotein	APGQTGKIA	HLA-B0702	1.0	APGQTGKIA	407.8	WEAK
RQIAPGQTGKIADYNYKL	ORIGINAL	Severe acute respiratory syndrome coronavirus 2	T_CELL	Spike glycoprotein	KIADYNYKL	HLA-B0702	1.0	APGQTGKIA	407.8	WEAK
RQIAPGQTGKIADYNYKL	ORIGINAL	Severe acute respiratory syndrome coronavirus 2	T_CELL	Spike glycoprotein	QTGKIADYNY	HLA-B0702	1.0	APGQTGKIA	407.8	WEAK
RQIAPGQTGKIADYNYKL	ORIGINAL	Severe acute respiratory syndrome coronavirus 2	T_CELL	Spike glycoprotein	GQTGKIADYNY	HLA-A0101	1.2	QTGKIADYY	3562.9	WEAK
RQIAPGQTGKIADYNYKL	ORIGINAL	Severe acute respiratory syndrome coronavirus 2	T_CELL	Spike glycoprotein	PGQTGKIADYNY	HLA-A0101	1.3	QTGKIADYY	3705.3	WEAK
RQIAPGQTGKIADYNYKL	ORIGINAL	Severe acute respiratory syndrome coronavirus 2	T_CELL	Spike glycoprotein	APGQTGKIADYNY	HLA-A0101	1.3	QTGKIADYY	3641.8	WEAK
RQIAPGQTGKIADYNYKL	ORIGINAL	Severe acute respiratory syndrome coronavirus 2	T_CELL	Spike glycoprotein	RQIAPGQTGKIADY	HLA-A0101	1.3	QTGKIADYY	3641.8	WEAK
RQIAPGQTGKIADYNYKL	ORIGINAL	Severe acute respiratory syndrome coronavirus 2	T_CELL	Spike glycoprotein	IAPGQTGKIADYNY	HLA-A0101	1.2	QTGKIADYY	3603.6	WEAK
RSVASQSIIAYTMSL	ORIGINAL	Severe acute respiratory syndrome coronavirus 2	T_CELL	Spike glycoprotein	RSVASQSI	HLA-B5801	1.1	RSVASQ_SI	608.6	WEAK
RSVASQSIIAYTMSL	ORIGINAL	Severe acute respiratory syndrome coronavirus 2	T_CELL	Spike glycoprotein	RSVASQSII	HLA-B5801	1.1	RSVASQ_SI	608.6	WEAK
RSVASQSIIAYTMSL	ORIGINAL	Severe acute respiratory syndrome coronavirus 2	T_CELL	Spike glycoprotein	ASQSIIAYTM	HLA-B5801	0.7	ASSIIAYTM	245.3	WEAK
RSVASQSIIAYTMSL	ORIGINAL	Severe acute respiratory syndrome coronavirus 2	T_CELL	Spike glycoprotein	SQSIIAYTMSL	HLA-B3901	1.9	SQIAYTMSL	3902.9	WEAK
RSVASQSIIAYTMSL	ORIGINAL	Severe acute respiratory syndrome coronavirus 2	T_CELL	Spike glycoprotein	ASQSIIAYTMSL	HLA-B3901	2.0	SQIAYTMSL	4488.2	WEAK
RSVASQSIIAYTMSL	ORIGINAL	Severe acute respiratory syndrome coronavirus 2	T_CELL	Spike glycoprotein	RSVASQSIIAYTM	HLA-B5801	0.7	RSVASQYTM	287.0	WEAK
RSVASQSIIAYTMSL	ORIGINAL	Severe acute respiratory syndrome coronavirus 2	T_CELL	Spike glycoprotein	RSVASQSIIAYTMS	HLA-B5801	1.0	RSVASQYTM	519.5	WEAK
RVDFCGKGY	ORIGINAL	Severe acute respiratory syndrome coronavirus 2	T_CELL	Spike glycoprotein	RVDFCGKGY	HLA-A0101	1.5	RVDFCGKGY	4701.5	WEAK
SETKCTLKSFTVEK	ORIGINAL	Severe acute respiratory syndrome coronavirus 2	T_CELL	Spike glycoprotein	ETKCTLKSF	HLA-A0101	1.5	RVDFCGKGY	4701.5	WEAK
SETKCTLKSFTVEK	ORIGINAL	Severe acute respiratory syndrome coronavirus 2	T_CELL	Spike glycoprotein	TLKSFTVEK	HLA-A0101	1.5	RVDFCGKGY	4701.5	WEAK
SETKCTLKSFTVEK	ORIGINAL	Severe acute respiratory syndrome coronavirus 2	T_CELL	Spike glycoprotein	ETKCTLKSFT	HLA-A2601	0.8	ETKCTLKSF	2070.0	WEAK
SETKCTLKSFTVEK	ORIGINAL	Severe acute respiratory syndrome coronavirus 2	T_CELL	Spike glycoprotein	CTLKSFTVEK	HLA-A2601	0.8	ETKCTLKSF	2070.0	WEAK
SETKCTLKSFTVEK	ORIGINAL	Severe acute respiratory syndrome coronavirus 2	T_CELL	Spike glycoprotein	KCTLKSFTVEK	HLA-A0301	1.0	KLKSFTVEK	299.3	WEAK
SETKCTLKSFTVEK	ORIGINAL	Severe acute respiratory syndrome coronavirus 2	T_CELL	Spike glycoprotein	TKCTLKSFTVEK	HLA-A0301	1.2	KLKSFTVEK	416.3	WEAK
SETKCTLKSFTVEK	ORIGINAL	Severe acute respiratory syndrome coronavirus 2	T_CELL	Spike glycoprotein	ETKCTLKSFTVEK	HLA-A0301	1.3	KLKSFTVEK	465.6	WEAK
SETKCTLKSFTVEK	ORIGINAL	Severe acute respiratory syndrome coronavirus 2	T_CELL	Spike glycoprotein	SETKCTLKSFTVEK	HLA-A0301	1.3	KLKSFTVEK	453.8	WEAK
SFPQSAPHGVVFLHV	ORIGINAL	Severe acute respiratory syndrome coronavirus 2	T_CELL	Spike glycoprotein	APHGVVFL	HLA-B0702	1.4	APHGVVF_L	722.0	WEAK
SFPQSAPHGVVFLHV	ORIGINAL	Severe acute respiratory syndrome coronavirus 2	T_CELL	Spike glycoprotein	FPQSAPHGVV	HLA-B0702	1.4	APHGVVF_L	722.0	WEAK
SFPQSAPHGVVFLHV	ORIGINAL	Severe acute respiratory syndrome coronavirus 2	T_CELL	Spike glycoprotein	PQSAPHGVVF	HLA-B0702	1.4	APHGVVF_L	722.0	WEAK
SFPQSAPHGVVFLHV	ORIGINAL	Severe acute respiratory syndrome coronavirus 2	T_CELL	Spike glycoprotein	QSAPHGVVFL	HLA-B1501	2.0	QSAPHGVVF	427.0	WEAK
SFPQSAPHGVVFLHV	ORIGINAL	Severe acute respiratory syndrome coronavirus 2	T_CELL	Spike glycoprotein	APHGVVFLHV	HLA-B0702	1.4	APHGVFLHV	691.2	WEAK
SFPQSAPHGVVFLHV	ORIGINAL	Severe acute respiratory syndrome coronavirus 2	T_CELL	Spike glycoprotein	FPQSAPHGVVF	HLA-B0702	1.0	FPAPHGVVF	413.7	WEAK
SFPQSAPHGVVFLHV	ORIGINAL	Severe acute respiratory syndrome coronavirus 2	T_CELL	Spike glycoprotein	FPQSAPHGVVFL	HLA-B0702	1.7	FPAPHGVVF	1054.4	WEAK
SRLDKVEAEVQIDRLITGR	NEW	UNASSIGNED	T_CELL	Spike glycoprotein	AEVQIDRL	HLA-B4001	1.2	AEVQI_DRL	1070.8	WEAK
SRLDKVEAEVQIDRLITGR	NEW	UNASSIGNED	T_CELL	Spike glycoprotein	RLDKVEAEV	HLA-B4001	1.2	AEVQI_DRL	1070.8	WEAK
SRLDKVEAEVQIDRLITGR	NEW	UNASSIGNED	T_CELL	Spike glycoprotein	AEVQIDRLI	HLA-B4001	0.7	AEVQIDRLI	328.7	WEAK
SRLDKVEAEVQIDRLITGR	NEW	UNASSIGNED	T_CELL	Spike glycoprotein	SRLDKVEAEV	HLA-A0201	1.7	SLDKVEAEV	221.2	WEAK
SRLDKVEAEVQIDRLITGR	NEW	UNASSIGNED	T_CELL	Spike glycoprotein	VEAEVQIDRL	HLA-B4001	0.7	VEAEVIDRL	320.2	WEAK
SSKKFLPFQQFGRDI	NEW	UNASSIGNED	T_CELL	Spike glycoprotein	SSKKFLPF	HLA-B4001	0.7	VEAEVIDRL	320.2	WEAK
SSKKFLPFQQFGRDI	NEW	UNASSIGNED	T_CELL	Spike glycoprotein	KFLPFQQF	HLA-A2402	0.8	KFLP_FQQF	547.1	WEAK
SSKKFLPFQQFGRDI	NEW	UNASSIGNED	T_CELL	Spike glycoprotein	LPFQQFGRDI	HLA-B0702	1.6	LPQQFGRDI	924.5	WEAK
STQDLFLPFF	ORIGINAL	Severe acute respiratory syndrome coronavirus 2	T_CELL	Spike glycoprotein	TQDLFLPF	HLA-B1501	0.9	TQ_DLFLPF	116.7	WEAK
STSFSTFKCYGVSPTKL	NEW	UNASSIGNED	T_CELL	Spike glycoprotein	STSFSTFK	HLA-A0301	1.7	STS_FSTFK	812.2	WEAK
STSFSTFKCYGVSPTKL	NEW	UNASSIGNED	T_CELL	Spike glycoprotein	STSFSTFKC	HLA-B5801	2.0	STSFSTFKC	1671.3	WEAK
STSFSTFKCYGVSPTKL	NEW	UNASSIGNED	T_CELL	Spike glycoprotein	FSTFKCYGV	HLA-A0101	2.0	FSTFKCYGV	6635.2	WEAK
STSFSTFKCYGVSPTKL	NEW	UNASSIGNED	T_CELL	Spike glycoprotein	FKCYGVSPT	HLA-B3901	0.9	FKCYGVSPT	1249.6	WEAK
STSFSTFKCYGVSPTKL	NEW	UNASSIGNED	T_CELL	Spike glycoprotein	KCYGVSPTK	HLA-A0301	0.6	KCYGVSPTK	152.6	WEAK
STSFSTFKCYGVSPTKL	NEW	UNASSIGNED	T_CELL	Spike glycoprotein	CYGVSPTKL	HLA-A2402	1.2	CYGVSPTKL	1071.6	WEAK
STSFSTFKCYGVSPTKL	NEW	UNASSIGNED	T_CELL	Spike glycoprotein	STSFSTFKCYG	HLA-A0101	0.8	STSFSTFCY	1692.9	WEAK
STSFSTFKCYGVSPTKL	NEW	UNASSIGNED	T_CELL	Spike glycoprotein	STSFSTFKCYGV	HLA-A0101	1.1	STSFSTFCY	2782.1	WEAK
STSFSTFKCYGVSPTKL	NEW	UNASSIGNED	T_CELL	Spike glycoprotein	STFKCYGVSPTK	HLA-A0301	0.6	STYGVSPTK	140.4	WEAK
STSFSTFKCYGVSPTKL	NEW	UNASSIGNED	T_CELL	Spike glycoprotein	STSFSTFKCYGVS	HLA-A0101	1.2	STSFSTFCY	3384.9	WEAK
STSFSTFKCYGVSPTKL	NEW	UNASSIGNED	T_CELL	Spike glycoprotein	FSTFKCYGVSPTK	HLA-A0301	0.7	STYGVSPTK	199.9	WEAK
STSFSTFKCYGVSPTKL	NEW	UNASSIGNED	T_CELL	Spike glycoprotein	STFKCYGVSPTKL	HLA-A0301	1.2	STYGVSPTK	436.9	WEAK
STSFSTFKCYGVSPTKL	NEW	UNASSIGNED	T_CELL	Spike glycoprotein	STSFSTFKCYGVSP	HLA-A0101	1.3	STSFSTFCY	3788.2	WEAK
STSFSTFKCYGVSPTKL	NEW	UNASSIGNED	T_CELL	Spike glycoprotein	SFSTFKCYGVSPTK	HLA-A0301	0.8	STYGVSPTK	229.8	WEAK
STSFSTFKCYGVSPTKL	NEW	UNASSIGNED	T_CELL	Spike glycoprotein	FSTFKCYGVSPTKL	HLA-A0301	1.5	STYGVSPTK	630.9	WEAK
SVLNDILSRL	ORIGINAL	Severe acute respiratory syndrome coronavirus 2	T_CELL	Spike glycoprotein	VLNDILSRL	HLA-A0301	1.5	STYGVSPTK	630.9	WEAK
SVTTEILPVSMTKTSVDCTMYICGDSTECSNLLLQYGSFCTQL	ORIGINAL	Severe acute respiratory syndrome coronavirus 2	T_CELL	Spike glycoprotein	TEILPVSM	HLA-B4001	1.7	TEI_LPVSM	1975.0	WEAK
SVTTEILPVSMTKTSVDCTMYICGDSTECSNLLLQYGSFCTQL	ORIGINAL	Severe acute respiratory syndrome coronavirus 2	T_CELL	Spike glycoprotein	ILPVSMTK	HLA-A0301	1.3	IL_PVSMTK	487.9	WEAK
SVTTEILPVSMTKTSVDCTMYICGDSTECSNLLLQYGSFCTQL	ORIGINAL	Severe acute respiratory syndrome coronavirus 2	T_CELL	Spike glycoprotein	KTSVDCTM	HLA-B5801	1.8	KTS_VDCTM	1363.2	WEAK
SVTTEILPVSMTKTSVDCTMYICGDSTECSNLLLQYGSFCTQL	ORIGINAL	Severe acute respiratory syndrome coronavirus 2	T_CELL	Spike glycoprotein	TSVDCTMY	HLA-A0101	1.7	_TSVDCTMY	5516.7	WEAK
SVTTEILPVSMTKTSVDCTMYICGDSTECSNLLLQYGSFCTQL	ORIGINAL	Severe acute respiratory syndrome coronavirus 2	T_CELL	Spike glycoprotein	TECSNLLL	HLA-B4001	0.6	TE_CSNLLL	269.8	WEAK
SVTTEILPVSMTKTSVDCTMYICGDSTECSNLLLQYGSFCTQL	ORIGINAL	Severe acute respiratory syndrome coronavirus 2	T_CELL	Spike glycoprotein	CSNLLLQY	HLA-A0101	0.6	CSNLL_LQY	1077.7	WEAK
SVTTEILPVSMTKTSVDCTMYICGDSTECSNLLLQYGSFCTQL	ORIGINAL	Severe acute respiratory syndrome coronavirus 2	T_CELL	Spike glycoprotein	LLLQYGSF	HLA-B0801	1.4	LLLQYG_SF	946.2	WEAK
SVTTEILPVSMTKTSVDCTMYICGDSTECSNLLLQYGSFCTQL	ORIGINAL	Severe acute respiratory syndrome coronavirus 2	T_CELL	Spike glycoprotein	SVTTEILPV	HLA-A0201	1.1	SVTTEILPV	113.1	WEAK
SVTTEILPVSMTKTSVDCTMYICGDSTECSNLLLQYGSFCTQL	ORIGINAL	Severe acute respiratory syndrome coronavirus 2	T_CELL	Spike glycoprotein	EILPVSMTK	HLA-A0301	1.0	EILPVSMTK	315.1	WEAK
SVTTEILPVSMTKTSVDCTMYICGDSTECSNLLLQYGSFCTQL	ORIGINAL	Severe acute respiratory syndrome coronavirus 2	T_CELL	Spike glycoprotein	TKTSVDCTM	HLA-B3901	0.9	TKTSVDCTM	1226.8	WEAK
SVTTEILPVSMTKTSVDCTMYICGDSTECSNLLLQYGSFCTQL	ORIGINAL	Severe acute respiratory syndrome coronavirus 2	T_CELL	Spike glycoprotein	TSVDCTMYI	HLA-B5801	0.8	TSVDCTMYI	315.3	WEAK
SVTTEILPVSMTKTSVDCTMYICGDSTECSNLLLQYGSFCTQL	ORIGINAL	Severe acute respiratory syndrome coronavirus 2	T_CELL	Spike glycoprotein	ECSNLLLQY	HLA-A0101	1.1	ECSNLLLQY	3140.7	WEAK
SVTTEILPVSMTKTSVDCTMYICGDSTECSNLLLQYGSFCTQL	ORIGINAL	Severe acute respiratory syndrome coronavirus 2	T_CELL	Spike glycoprotein	NLLLQYGSF	HLA-B0801	0.7	NLLLQYGSF	334.8	WEAK
SVTTEILPVSMTKTSVDCTMYICGDSTECSNLLLQYGSFCTQL	ORIGINAL	Severe acute respiratory syndrome coronavirus 2	T_CELL	Spike glycoprotein	QYGSFCTQL	HLA-A2402	0.7	QYGSFCTQL	509.1	WEAK
SVTTEILPVSMTKTSVDCTMYICGDSTECSNLLLQYGSFCTQL	ORIGINAL	Severe acute respiratory syndrome coronavirus 2	T_CELL	Spike glycoprotein	TEILPVSMTK	HLA-A2402	0.7	QYGSFCTQL	509.1	WEAK
SVTTEILPVSMTKTSVDCTMYICGDSTECSNLLLQYGSFCTQL	ORIGINAL	Severe acute respiratory syndrome coronavirus 2	T_CELL	Spike glycoprotein	LPVSMTKTSV	HLA-A2402	0.7	QYGSFCTQL	509.1	WEAK
SVTTEILPVSMTKTSVDCTMYICGDSTECSNLLLQYGSFCTQL	ORIGINAL	Severe acute respiratory syndrome coronavirus 2	T_CELL	Spike glycoprotein	TKTSVDCTMY	HLA-A0101	0.6	TTSVDCTMY	1007.7	WEAK
SVTTEILPVSMTKTSVDCTMYICGDSTECSNLLLQYGSFCTQL	ORIGINAL	Severe acute respiratory syndrome coronavirus 2	T_CELL	Spike glycoprotein	KTSVDCTMYI	HLA-A0101	0.6	TTSVDCTMY	1007.7	WEAK
SVTTEILPVSMTKTSVDCTMYICGDSTECSNLLLQYGSFCTQL	ORIGINAL	Severe acute respiratory syndrome coronavirus 2	T_CELL	Spike glycoprotein	DSTECSNLLL	HLA-A0101	1.2	STECSNLLL	3426.5	WEAK
SVTTEILPVSMTKTSVDCTMYICGDSTECSNLLLQYGSFCTQL	ORIGINAL	Severe acute respiratory syndrome coronavirus 2	T_CELL	Spike glycoprotein	LLQYGSFCTQ	HLA-B1501	1.0	LQYGSFCTQ	130.7	WEAK
SVTTEILPVSMTKTSVDCTMYICGDSTECSNLLLQYGSFCTQL	ORIGINAL	Severe acute respiratory syndrome coronavirus 2	T_CELL	Spike glycoprotein	TTEILPVSMTK	HLA-A0301	1.2	TILPVSMTK	424.8	WEAK
SVTTEILPVSMTKTSVDCTMYICGDSTECSNLLLQYGSFCTQL	ORIGINAL	Severe acute respiratory syndrome coronavirus 2	T_CELL	Spike glycoprotein	STECSNLLLQY	HLA-A0301	1.2	TILPVSMTK	424.8	WEAK
SVTTEILPVSMTKTSVDCTMYICGDSTECSNLLLQYGSFCTQL	ORIGINAL	Severe acute respiratory syndrome coronavirus 2	T_CELL	Spike glycoprotein	VTTEILPVSMTK	HLA-A0301	0.9	VILPVSMTK	246.9	WEAK
SVTTEILPVSMTKTSVDCTMYICGDSTECSNLLLQYGSFCTQL	ORIGINAL	Severe acute respiratory syndrome coronavirus 2	T_CELL	Spike glycoprotein	SMTKTSVDCTMY	HLA-A0101	0.8	MTSVDCTMY	1610.6	WEAK
SVTTEILPVSMTKTSVDCTMYICGDSTECSNLLLQYGSFCTQL	ORIGINAL	Severe acute respiratory syndrome coronavirus 2	T_CELL	Spike glycoprotein	CGDSTECSNLLL	HLA-A0101	1.3	CTECSNLLL	3782.6	WEAK
SVTTEILPVSMTKTSVDCTMYICGDSTECSNLLLQYGSFCTQL	ORIGINAL	Severe acute respiratory syndrome coronavirus 2	T_CELL	Spike glycoprotein	DSTECSNLLLQY	HLA-A0101	1.3	CTECSNLLL	3782.6	WEAK
SVTTEILPVSMTKTSVDCTMYICGDSTECSNLLLQYGSFCTQL	ORIGINAL	Severe acute respiratory syndrome coronavirus 2	T_CELL	Spike glycoprotein	STECSNLLLQYG	HLA-A0101	1.3	CTECSNLLL	3782.6	WEAK
SVTTEILPVSMTKTSVDCTMYICGDSTECSNLLLQYGSFCTQL	ORIGINAL	Severe acute respiratory syndrome coronavirus 2	T_CELL	Spike glycoprotein	SVTTEILPVSMTK	HLA-A0301	0.8	SILPVSMTK	210.2	WEAK
SVTTEILPVSMTKTSVDCTMYICGDSTECSNLLLQYGSFCTQL	ORIGINAL	Severe acute respiratory syndrome coronavirus 2	T_CELL	Spike glycoprotein	VTTEILPVSMTKT	HLA-A0301	1.6	VILPVSMTK	697.3	WEAK
SVTTEILPVSMTKTSVDCTMYICGDSTECSNLLLQYGSFCTQL	ORIGINAL	Severe acute respiratory syndrome coronavirus 2	T_CELL	Spike glycoprotein	VSMTKTSVDCTMY	HLA-A0301	1.6	VILPVSMTK	697.3	WEAK
SVTTEILPVSMTKTSVDCTMYICGDSTECSNLLLQYGSFCTQL	ORIGINAL	Severe acute respiratory syndrome coronavirus 2	T_CELL	Spike glycoprotein	MTKTSVDCTMYIC	HLA-A0101	1.9	MTSVDCTMY	6566.4	WEAK
SVTTEILPVSMTKTSVDCTMYICGDSTECSNLLLQYGSFCTQL	ORIGINAL	Severe acute respiratory syndrome coronavirus 2	T_CELL	Spike glycoprotein	ICGDSTECSNLLL	HLA-A0101	1.2	CTECSNLLL	3273.5	WEAK
SVTTEILPVSMTKTSVDCTMYICGDSTECSNLLLQYGSFCTQL	ORIGINAL	Severe acute respiratory syndrome coronavirus 2	T_CELL	Spike glycoprotein	GDSTECSNLLLQY	HLA-A0101	1.2	CTECSNLLL	3273.5	WEAK
SVTTEILPVSMTKTSVDCTMYICGDSTECSNLLLQYGSFCTQL	ORIGINAL	Severe acute respiratory syndrome coronavirus 2	T_CELL	Spike glycoprotein	DSTECSNLLLQYG	HLA-A0101	1.2	CTECSNLLL	3273.5	WEAK
SVTTEILPVSMTKTSVDCTMYICGDSTECSNLLLQYGSFCTQL	ORIGINAL	Severe acute respiratory syndrome coronavirus 2	T_CELL	Spike glycoprotein	STECSNLLLQYGS	HLA-A0101	1.2	CTECSNLLL	3273.5	WEAK
SVTTEILPVSMTKTSVDCTMYICGDSTECSNLLLQYGSFCTQL	ORIGINAL	Severe acute respiratory syndrome coronavirus 2	T_CELL	Spike glycoprotein	SVTTEILPVSMTKT	HLA-A0301	1.5	SILPVSMTK	619.3	WEAK
SVTTEILPVSMTKTSVDCTMYICGDSTECSNLLLQYGSFCTQL	ORIGINAL	Severe acute respiratory syndrome coronavirus 2	T_CELL	Spike glycoprotein	VTTEILPVSMTKTS	HLA-A0301	1.9	VILPVSMTK	983.8	WEAK
SVTTEILPVSMTKTSVDCTMYICGDSTECSNLLLQYGSFCTQL	ORIGINAL	Severe acute respiratory syndrome coronavirus 2	T_CELL	Spike glycoprotein	LPVSMTKTSVDCTM	HLA-B0702	1.2	LPVSMTKTM	568.8	WEAK
SVTTEILPVSMTKTSVDCTMYICGDSTECSNLLLQYGSFCTQL	ORIGINAL	Severe acute respiratory syndrome coronavirus 2	T_CELL	Spike glycoprotein	PVSMTKTSVDCTMY	HLA-B0702	1.2	LPVSMTKTM	568.8	WEAK
SVTTEILPVSMTKTSVDCTMYICGDSTECSNLLLQYGSFCTQL	ORIGINAL	Severe acute respiratory syndrome coronavirus 2	T_CELL	Spike glycoprotein	SMTKTSVDCTMYIC	HLA-A0101	1.9	MTSVDCTMY	6283.5	WEAK
SVTTEILPVSMTKTSVDCTMYICGDSTECSNLLLQYGSFCTQL	ORIGINAL	Severe acute respiratory syndrome coronavirus 2	T_CELL	Spike glycoprotein	MYICGDSTECSNLL	HLA-A2402	1.3	MYIECSNLL	1248.1	WEAK
SVTTEILPVSMTKTSVDCTMYICGDSTECSNLLLQYGSFCTQL	ORIGINAL	Severe acute respiratory syndrome coronavirus 2	T_CELL	Spike glycoprotein	YICGDSTECSNLLL	HLA-A0101	0.6	YTECSNLLL	939.7	WEAK
SVTTEILPVSMTKTSVDCTMYICGDSTECSNLLLQYGSFCTQL	ORIGINAL	Severe acute respiratory syndrome coronavirus 2	T_CELL	Spike glycoprotein	CGDSTECSNLLLQY	HLA-A0101	0.6	YTECSNLLL	939.7	WEAK
SVTTEILPVSMTKTSVDCTMYICGDSTECSNLLLQYGSFCTQL	ORIGINAL	Severe acute respiratory syndrome coronavirus 2	T_CELL	Spike glycoprotein	GDSTECSNLLLQYG	HLA-A0101	0.6	YTECSNLLL	939.7	WEAK
SVTTEILPVSMTKTSVDCTMYICGDSTECSNLLLQYGSFCTQL	ORIGINAL	Severe acute respiratory syndrome coronavirus 2	T_CELL	Spike glycoprotein	DSTECSNLLLQYGS	HLA-A0101	0.6	YTECSNLLL	939.7	WEAK
SVTTEILPVSMTKTSVDCTMYICGDSTECSNLLLQYGSFCTQL	ORIGINAL	Severe acute respiratory syndrome coronavirus 2	T_CELL	Spike glycoprotein	STECSNLLLQYGSF	HLA-A0101	0.6	YTECSNLLL	939.7	WEAK
SYQTQTNSPRRARSVA	ORIGINAL	Severe acute respiratory syndrome coronavirus 2	T_CELL	Spike glycoprotein	PRRARSVA	HLA-A0101	0.6	YTECSNLLL	939.7	WEAK
SYQTQTNSPRRARSVA	ORIGINAL	Severe acute respiratory syndrome coronavirus 2	T_CELL	Spike glycoprotein	YQTQTNSPR	HLA-B3901	1.7	YQTQTNSPR	3512.7	WEAK
SYQTQTNSPRRARSVA	ORIGINAL	Severe acute respiratory syndrome coronavirus 2	T_CELL	Spike glycoprotein	TNSPRRARSVA	HLA-B3901	1.7	YQTQTNSPR	3512.7	WEAK
SYQTQTNSPRRARSVA	ORIGINAL	Severe acute respiratory syndrome coronavirus 2	T_CELL	Spike glycoprotein	QTNSPRRARSVA	HLA-B0702	0.6	QPRRARSVA	170.4	WEAK
SYQTQTNSPRRARSVA	ORIGINAL	Severe acute respiratory syndrome coronavirus 2	T_CELL	Spike glycoprotein	TQTNSPRRARSVA	HLA-B0702	0.6	QPRRARSVA	170.4	WEAK
SYQTQTNSPRRARSVA	ORIGINAL	Severe acute respiratory syndrome coronavirus 2	T_CELL	Spike glycoprotein	QTQTNSPRRARSVA	HLA-B0702	0.6	QPRRARSVA	166.7	WEAK
TECSNLLLQYGSFCTQL	NEW	UNASSIGNED	T_CELL	Spike glycoprotein	TECSNLLL	HLA-B4001	0.6	TE_CSNLLL	269.8	WEAK
TECSNLLLQYGSFCTQL	NEW	UNASSIGNED	T_CELL	Spike glycoprotein	CSNLLLQY	HLA-A0101	0.6	CSNLL_LQY	1077.7	WEAK
TECSNLLLQYGSFCTQL	NEW	UNASSIGNED	T_CELL	Spike glycoprotein	LLLQYGSF	HLA-B0801	1.4	LLLQYG_SF	946.2	WEAK
TECSNLLLQYGSFCTQL	NEW	UNASSIGNED	T_CELL	Spike glycoprotein	ECSNLLLQY	HLA-A0101	1.1	ECSNLLLQY	3140.7	WEAK
TECSNLLLQYGSFCTQL	NEW	UNASSIGNED	T_CELL	Spike glycoprotein	NLLLQYGSF	HLA-B0801	0.7	NLLLQYGSF	334.8	WEAK
TECSNLLLQYGSFCTQL	NEW	UNASSIGNED	T_CELL	Spike glycoprotein	QYGSFCTQL	HLA-A2402	0.7	QYGSFCTQL	509.1	WEAK
TECSNLLLQYGSFCTQL	NEW	UNASSIGNED	T_CELL	Spike glycoprotein	LLQYGSFCTQ	HLA-B1501	1.0	LQYGSFCTQ	130.7	WEAK
TEKSNIIRGW	ORIGINAL	Severe acute respiratory syndrome coronavirus 2	T_CELL	Spike glycoprotein	KSNIIRGW	HLA-B1501	1.0	LQYGSFCTQ	130.7	WEAK
TLLALHRSYLTPGDSSSGWTAGAAAYYVGYLQPRTFLLKYNEN	ORIGINAL	Severe acute respiratory syndrome coronavirus 2	T_CELL	Spike glycoprotein	LALHRSYL	HLA-B1501	1.0	LQYGSFCTQ	130.7	WEAK
TLLALHRSYLTPGDSSSGWTAGAAAYYVGYLQPRTFLLKYNEN	ORIGINAL	Severe acute respiratory syndrome coronavirus 2	T_CELL	Spike glycoprotein	YLQPRTFL	HLA-B1501	1.0	LQYGSFCTQ	130.7	WEAK
TLLALHRSYLTPGDSSSGWTAGAAAYYVGYLQPRTFLLKYNEN	ORIGINAL	Severe acute respiratory syndrome coronavirus 2	T_CELL	Spike glycoprotein	TLLALHRSY	HLA-B1501	1.1	TLLALHRSY	143.2	WEAK
TLLALHRSYLTPGDSSSGWTAGAAAYYVGYLQPRTFLLKYNEN	ORIGINAL	Severe acute respiratory syndrome coronavirus 2	T_CELL	Spike glycoprotein	SSSGWTAGA	HLA-A0101	2.0	SSSGWTAGA	6917.4	WEAK
TLLALHRSYLTPGDSSSGWTAGAAAYYVGYLQPRTFLLKYNEN	ORIGINAL	Severe acute respiratory syndrome coronavirus 2	T_CELL	Spike glycoprotein	AAAYYVGYL	HLA-A2601	1.3	AAAYYVGYL	3839.6	WEAK
TLLALHRSYLTPGDSSSGWTAGAAAYYVGYLQPRTFLLKYNEN	ORIGINAL	Severe acute respiratory syndrome coronavirus 2	T_CELL	Spike glycoprotein	AYYVGYLQP	HLA-A2402	1.9	AYYVGYLQP	2219.0	WEAK
TLLALHRSYLTPGDSSSGWTAGAAAYYVGYLQPRTFLLKYNEN	ORIGINAL	Severe acute respiratory syndrome coronavirus 2	T_CELL	Spike glycoprotein	LQPRTFLLK	HLA-A0301	1.2	LQPRTFLLK	418.0	WEAK
TLLALHRSYLTPGDSSSGWTAGAAAYYVGYLQPRTFLLKYNEN	ORIGINAL	Severe acute respiratory syndrome coronavirus 2	T_CELL	Spike glycoprotein	LLALHRSYLT	HLA-B0801	1.3	LLALHRSYL	885.8	WEAK
TLLALHRSYLTPGDSSSGWTAGAAAYYVGYLQPRTFLLKYNEN	ORIGINAL	Severe acute respiratory syndrome coronavirus 2	T_CELL	Spike glycoprotein	SGWTAGAAAY	HLA-B1501	1.2	SGWTAGAAY	180.3	WEAK
TLLALHRSYLTPGDSSSGWTAGAAAYYVGYLQPRTFLLKYNEN	ORIGINAL	Severe acute respiratory syndrome coronavirus 2	T_CELL	Spike glycoprotein	YVGYLQPRTF	HLA-B1501	1.5	YVGYLQPTF	263.5	WEAK
TLLALHRSYLTPGDSSSGWTAGAAAYYVGYLQPRTFLLKYNEN	ORIGINAL	Severe acute respiratory syndrome coronavirus 2	T_CELL	Spike glycoprotein	VGYLQPRTFL	HLA-A2402	2.0	VYLQPRTFL	2257.1	WEAK
TLLALHRSYLTPGDSSSGWTAGAAAYYVGYLQPRTFLLKYNEN	ORIGINAL	Severe acute respiratory syndrome coronavirus 2	T_CELL	Spike glycoprotein	LQPRTFLLKY	HLA-A2402	2.0	VYLQPRTFL	2257.1	WEAK
TLLALHRSYLTPGDSSSGWTAGAAAYYVGYLQPRTFLLKYNEN	ORIGINAL	Severe acute respiratory syndrome coronavirus 2	T_CELL	Spike glycoprotein	SSGWTAGAAAY	HLA-A0101	1.1	SSGWTAAAY	3014.1	WEAK
TLLALHRSYLTPGDSSSGWTAGAAAYYVGYLQPRTFLLKYNEN	ORIGINAL	Severe acute respiratory syndrome coronavirus 2	T_CELL	Spike glycoprotein	YYVGYLQPRTF	HLA-A0101	1.1	SSGWTAAAY	3014.1	WEAK
TLLALHRSYLTPGDSSSGWTAGAAAYYVGYLQPRTFLLKYNEN	ORIGINAL	Severe acute respiratory syndrome coronavirus 2	T_CELL	Spike glycoprotein	VGYLQPRTFLL	HLA-A2402	1.7	GYQPRTFLL	1885.8	WEAK
TLLALHRSYLTPGDSSSGWTAGAAAYYVGYLQPRTFLLKYNEN	ORIGINAL	Severe acute respiratory syndrome coronavirus 2	T_CELL	Spike glycoprotein	YLQPRTFLLKY	HLA-A0101	0.6	YLQPRTFLY	1049.9	WEAK
TLLALHRSYLTPGDSSSGWTAGAAAYYVGYLQPRTFLLKYNEN	ORIGINAL	Severe acute respiratory syndrome coronavirus 2	T_CELL	Spike glycoprotein	AYYVGYLQPRTF	HLA-A0101	0.6	YLQPRTFLY	1049.9	WEAK
TLLALHRSYLTPGDSSSGWTAGAAAYYVGYLQPRTFLLKYNEN	ORIGINAL	Severe acute respiratory syndrome coronavirus 2	T_CELL	Spike glycoprotein	YYVGYLQPRTFL	HLA-A0101	0.6	YLQPRTFLY	1049.9	WEAK
TLLALHRSYLTPGDSSSGWTAGAAAYYVGYLQPRTFLLKYNEN	ORIGINAL	Severe acute respiratory syndrome coronavirus 2	T_CELL	Spike glycoprotein	YVGYLQPRTFLL	HLA-A2402	2.0	GYQPRTFLL	2242.8	WEAK
TLLALHRSYLTPGDSSSGWTAGAAAYYVGYLQPRTFLLKYNEN	ORIGINAL	Severe acute respiratory syndrome coronavirus 2	T_CELL	Spike glycoprotein	VGYLQPRTFLLK	HLA-A0301	1.1	VGYRTFLLK	362.3	WEAK
TLLALHRSYLTPGDSSSGWTAGAAAYYVGYLQPRTFLLKYNEN	ORIGINAL	Severe acute respiratory syndrome coronavirus 2	T_CELL	Spike glycoprotein	GYLQPRTFLLKY	HLA-A0101	0.6	YLQPRTFLY	968.9	WEAK
TLLALHRSYLTPGDSSSGWTAGAAAYYVGYLQPRTFLLKYNEN	ORIGINAL	Severe acute respiratory syndrome coronavirus 2	T_CELL	Spike glycoprotein	YLQPRTFLLKYN	HLA-A0101	1.3	YLQPRTFLY	4038.8	WEAK
TLLALHRSYLTPGDSSSGWTAGAAAYYVGYLQPRTFLLKYNEN	ORIGINAL	Severe acute respiratory syndrome coronavirus 2	T_CELL	Spike glycoprotein	RSYLTPGDSSSGW	HLA-A0101	1.3	YLQPRTFLY	4038.8	WEAK
TLLALHRSYLTPGDSSSGWTAGAAAYYVGYLQPRTFLLKYNEN	ORIGINAL	Severe acute respiratory syndrome coronavirus 2	T_CELL	Spike glycoprotein	AAYYVGYLQPRTF	HLA-A0101	1.3	YLQPRTFLY	4038.8	WEAK
TLLALHRSYLTPGDSSSGWTAGAAAYYVGYLQPRTFLLKYNEN	ORIGINAL	Severe acute respiratory syndrome coronavirus 2	T_CELL	Spike glycoprotein	AYYVGYLQPRTFL	HLA-A0101	1.3	YLQPRTFLY	4038.8	WEAK
TLLALHRSYLTPGDSSSGWTAGAAAYYVGYLQPRTFLLKYNEN	ORIGINAL	Severe acute respiratory syndrome coronavirus 2	T_CELL	Spike glycoprotein	YYVGYLQPRTFLL	HLA-A0101	1.3	YLQPRTFLY	4038.8	WEAK
TLLALHRSYLTPGDSSSGWTAGAAAYYVGYLQPRTFLLKYNEN	ORIGINAL	Severe acute respiratory syndrome coronavirus 2	T_CELL	Spike glycoprotein	YVGYLQPRTFLLK	HLA-A0301	1.3	VGYRTFLLK	504.5	WEAK
TLLALHRSYLTPGDSSSGWTAGAAAYYVGYLQPRTFLLKYNEN	ORIGINAL	Severe acute respiratory syndrome coronavirus 2	T_CELL	Spike glycoprotein	GYLQPRTFLLKYN	HLA-A0101	1.3	YLQPRTFLY	3920.2	WEAK
TLLALHRSYLTPGDSSSGWTAGAAAYYVGYLQPRTFLLKYNEN	ORIGINAL	Severe acute respiratory syndrome coronavirus 2	T_CELL	Spike glycoprotein	YLQPRTFLLKYNE	HLA-A0101	1.8	YLQPRTFLY	5903.1	WEAK
TLLALHRSYLTPGDSSSGWTAGAAAYYVGYLQPRTFLLKYNEN	ORIGINAL	Severe acute respiratory syndrome coronavirus 2	T_CELL	Spike glycoprotein	HRSYLTPGDSSSGW	HLA-B5801	1.3	RSYLTPSGW	884.2	WEAK
TLLALHRSYLTPGDSSSGWTAGAAAYYVGYLQPRTFLLKYNEN	ORIGINAL	Severe acute respiratory syndrome coronavirus 2	T_CELL	Spike glycoprotein	RSYLTPGDSSSGWT	HLA-B5801	1.3	RSYLTPSGW	884.2	WEAK
TLLALHRSYLTPGDSSSGWTAGAAAYYVGYLQPRTFLLKYNEN	ORIGINAL	Severe acute respiratory syndrome coronavirus 2	T_CELL	Spike glycoprotein	GDSSSGWTAGAAAY	HLA-B5801	1.3	RSYLTPSGW	884.2	WEAK
TLLALHRSYLTPGDSSSGWTAGAAAYYVGYLQPRTFLLKYNEN	ORIGINAL	Severe acute respiratory syndrome coronavirus 2	T_CELL	Spike glycoprotein	AAAYYVGYLQPRTF	HLA-B5801	1.3	RSYLTPSGW	884.2	WEAK
TLLALHRSYLTPGDSSSGWTAGAAAYYVGYLQPRTFLLKYNEN	ORIGINAL	Severe acute respiratory syndrome coronavirus 2	T_CELL	Spike glycoprotein	AAYYVGYLQPRTFL	HLA-B5801	1.3	RSYLTPSGW	884.2	WEAK
TLLALHRSYLTPGDSSSGWTAGAAAYYVGYLQPRTFLLKYNEN	ORIGINAL	Severe acute respiratory syndrome coronavirus 2	T_CELL	Spike glycoprotein	AYYVGYLQPRTFLL	HLA-B5801	1.3	RSYLTPSGW	884.2	WEAK
TLLALHRSYLTPGDSSSGWTAGAAAYYVGYLQPRTFLLKYNEN	ORIGINAL	Severe acute respiratory syndrome coronavirus 2	T_CELL	Spike glycoprotein	VGYLQPRTFLLKYN	HLA-A0101	1.3	YLQPRTFLY	3874.6	WEAK
TLLALHRSYLTPGDSSSGWTAGAAAYYVGYLQPRTFLLKYNEN	ORIGINAL	Severe acute respiratory syndrome coronavirus 2	T_CELL	Spike glycoprotein	GYLQPRTFLLKYNE	HLA-A0101	1.8	YLQPRTFLY	5808.5	WEAK
TLLALHRSYLTPGDSSSGWTAGAAAYYVGYLQPRTFLLKYNEN	ORIGINAL	Severe acute respiratory syndrome coronavirus 2	T_CELL	Spike glycoprotein	YLQPRTFLLKYNEN	HLA-A0101	2.0	YLQPRTFLY	6830.9	WEAK
TPINLVRDL	ORIGINAL	Severe acute respiratory syndrome coronavirus 2	T_CELL	Spike glycoprotein	TPINLVRDL	HLA-B0702	0.7	TPINLVRDL	202.5	WEAK
TVYDPLQPELDSFK	ORIGINAL	Severe acute respiratory syndrome coronavirus 2	T_CELL	Spike glycoprotein	VYDPLQPEL	HLA-A2402	1.6	VYDPLQPEL	1683.3	WEAK
TVYDPLQPELDSFK	ORIGINAL	Severe acute respiratory syndrome coronavirus 2	T_CELL	Spike glycoprotein	VYDPLQPELDSF	HLA-A2402	0.9	VYQPELDSF	701.8	WEAK
TVYDPLQPELDSFK	ORIGINAL	Severe acute respiratory syndrome coronavirus 2	T_CELL	Spike glycoprotein	TVYDPLQPELDSF	HLA-A2402	1.3	VYQPELDSF	1175.3	WEAK
TVYDPLQPELDSFK	ORIGINAL	Severe acute respiratory syndrome coronavirus 2	T_CELL	Spike glycoprotein	VYDPLQPELDSFK	HLA-A2402	1.5	VYQPELDSF	1438.4	WEAK
VEAEVQIDRLITGR	ORIGINAL	Severe acute respiratory syndrome coronavirus 2	T_CELL	Spike glycoprotein	AEVQIDRL	HLA-B4001	1.2	AEVQI_DRL	1070.8	WEAK
VEAEVQIDRLITGR	ORIGINAL	Severe acute respiratory syndrome coronavirus 2	T_CELL	Spike glycoprotein	AEVQIDRLI	HLA-B4001	0.7	AEVQIDRLI	328.7	WEAK
VEAEVQIDRLITGR	ORIGINAL	Severe acute respiratory syndrome coronavirus 2	T_CELL	Spike glycoprotein	VEAEVQIDRL	HLA-B4001	0.7	VEAEVIDRL	320.2	WEAK
VGGNYNYLYRLFRKS	ORIGINAL	Severe acute respiratory syndrome coronavirus 2	T_CELL	Spike glycoprotein	YNYLYRLF	HLA-A2402	1.0	_YNYLYRLF	811.8	WEAK
VGGNYNYLYRLFRKS	ORIGINAL	Severe acute respiratory syndrome coronavirus 2	T_CELL	Spike glycoprotein	YLYRLFRK	HLA-A0301	0.7	YLY_RLFRK	170.4	WEAK
VGGNYNYLYRLFRKS	ORIGINAL	Severe acute respiratory syndrome coronavirus 2	T_CELL	Spike glycoprotein	VGGNYNYLY	HLA-A0101	1.5	VGGNYNYLY	4669.0	WEAK
VGGNYNYLYRLFRKS	ORIGINAL	Severe acute respiratory syndrome coronavirus 2	T_CELL	Spike glycoprotein	NYNYLYRLF	HLA-A0101	1.5	VGGNYNYLY	4669.0	WEAK
VGGNYNYLYRLFRKS	ORIGINAL	Severe acute respiratory syndrome coronavirus 2	T_CELL	Spike glycoprotein	GNYNYLYRLF	HLA-A0101	1.5	VGGNYNYLY	4669.0	WEAK
VGGNYNYLYRLFRKS	ORIGINAL	Severe acute respiratory syndrome coronavirus 2	T_CELL	Spike glycoprotein	NYNYLYRLFR	HLA-A0101	1.5	VGGNYNYLY	4669.0	WEAK
VGGNYNYLYRLFRKS	ORIGINAL	Severe acute respiratory syndrome coronavirus 2	T_CELL	Spike glycoprotein	YNYLYRLFRK	HLA-A0301	1.3	YNYLYRLFK	510.1	WEAK
VGGNYNYLYRLFRKS	ORIGINAL	Severe acute respiratory syndrome coronavirus 2	T_CELL	Spike glycoprotein	GGNYNYLYRLF	HLA-A2402	1.6	NYNYLYRLF	1637.2	WEAK
VGGNYNYLYRLFRKS	ORIGINAL	Severe acute respiratory syndrome coronavirus 2	T_CELL	Spike glycoprotein	VGGNYNYLYRLF	HLA-A2402	1.6	NYNYLYRLF	1637.2	WEAK
VGGNYNYLYRLFRKS	ORIGINAL	Severe acute respiratory syndrome coronavirus 2	T_CELL	Spike glycoprotein	VGGNYNYLYRLFR	HLA-A2402	0.8	VYNYLYRLF	599.4	WEAK
VGGNYNYLYRLFRKS	ORIGINAL	Severe acute respiratory syndrome coronavirus 2	T_CELL	Spike glycoprotein	VGGNYNYLYRLFRK	HLA-A2402	1.0	VYNYLYRLF	767.1	WEAK
VIGIVNNTVYDPLQPEL	NEW	UNASSIGNED	T_CELL	Spike glycoprotein	VYDPLQPEL	HLA-A2402	1.6	VYDPLQPEL	1683.3	WEAK
VIGIVNNTVYDPLQPEL	NEW	UNASSIGNED	T_CELL	Spike glycoprotein	VIGIVNNTVY	HLA-B1501	1.1	VIIVNNTVY	146.8	WEAK
VKQIYKTPPIKYFGGFNF	NEW	UNASSIGNED	T_CELL	Spike glycoprotein	KYFGGFNF	HLA-B1501	1.1	VIIVNNTVY	146.8	WEAK
VKQIYKTPPIKYFGGFNF	NEW	UNASSIGNED	T_CELL	Spike glycoprotein	QIYKTPPIK	HLA-B1501	1.1	VIIVNNTVY	146.8	WEAK
VKQIYKTPPIKYFGGFNF	NEW	UNASSIGNED	T_CELL	Spike glycoprotein	IKYFGGFNF	HLA-A2402	1.9	IKYFGGFNF	2201.8	WEAK
VKQIYKTPPIKYFGGFNF	NEW	UNASSIGNED	T_CELL	Spike glycoprotein	VKQIYKTPPI	HLA-B1501	1.6	VQIYKTPPI	298.6	WEAK
VKQIYKTPPIKYFGGFNF	NEW	UNASSIGNED	T_CELL	Spike glycoprotein	KQIYKTPPIK	HLA-B1501	1.6	VQIYKTPPI	298.6	WEAK
VKQIYKTPPIKYFGGFNF	NEW	UNASSIGNED	T_CELL	Spike glycoprotein	QIYKTPPIKY	HLA-A0301	0.7	QIYTPPIKY	185.9	WEAK
VKQIYKTPPIKYFGGFNF	NEW	UNASSIGNED	T_CELL	Spike glycoprotein	IYKTPPIKYF	HLA-A0301	0.7	QIYTPPIKY	185.9	WEAK
VKQIYKTPPIKYFGGFNF	NEW	UNASSIGNED	T_CELL	Spike glycoprotein	VKQIYKTPPIK	HLA-A0301	0.6	KIYKTPPIK	142.1	WEAK
VKQIYKTPPIKYFGGFNF	NEW	UNASSIGNED	T_CELL	Spike glycoprotein	QIYKTPPIKYF	HLA-A2402	2.0	IYKTPPIYF	2245.0	WEAK
VKQIYKTPPIKYFGGFNF	NEW	UNASSIGNED	T_CELL	Spike glycoprotein	VKQIYKTPPIKY	HLA-A0301	1.2	KIYKTPPIK	430.3	WEAK
VKQIYKTPPIKYFGGFNF	NEW	UNASSIGNED	T_CELL	Spike glycoprotein	KQIYKTPPIKYFG	HLA-A0301	1.5	KIYKTPPIK	599.9	WEAK
VKQIYKTPPIKYFGGFNF	NEW	UNASSIGNED	T_CELL	Spike glycoprotein	IYKTPPIKYFGGF	HLA-A2402	0.7	IYIKYFGGF	495.7	WEAK
VKQIYKTPPIKYFGGFNF	NEW	UNASSIGNED	T_CELL	Spike glycoprotein	VKQIYKTPPIKYFG	HLA-A0301	1.7	KIYKTPPIK	790.6	WEAK
VKQIYKTPPIKYFGGFNF	NEW	UNASSIGNED	T_CELL	Spike glycoprotein	KQIYKTPPIKYFGG	HLA-A0301	1.6	KIYKTPPIK	659.7	WEAK
VKQIYKTPPIKYFGGFNF	NEW	UNASSIGNED	T_CELL	Spike glycoprotein	IYKTPPIKYFGGFN	HLA-A2402	1.2	IYIKYFGGF	1029.7	WEAK
VLHENQKLIANQFNSAIGKI	NEW	UNASSIGNED	T_CELL	Spike glycoprotein	LIANQFNSA	HLA-B0801	1.0	LIANQFNSA	599.5	WEAK
VLHENQKLIANQFNSAIGKI	NEW	UNASSIGNED	T_CELL	Spike glycoprotein	IANQFNSAI	HLA-B5801	2.0	IANQFNSAI	1654.2	WEAK
VLHENQKLIANQFNSAIGKI	NEW	UNASSIGNED	T_CELL	Spike glycoprotein	NQFNSAIGK	HLA-A0301	1.1	NQFNSAIGK	378.2	WEAK
VLHENQKLIANQFNSAIGKI	NEW	UNASSIGNED	T_CELL	Spike glycoprotein	KLIANQFNSA	HLA-A0201	1.6	KLIANQFSA	195.6	WEAK
VLHENQKLIANQFNSAIGKI	NEW	UNASSIGNED	T_CELL	Spike glycoprotein	LIANQFNSAI	HLA-B1501	1.9	LIANQFSAI	396.9	WEAK
VLHENQKLIANQFNSAIGKI	NEW	UNASSIGNED	T_CELL	Spike glycoprotein	ANQFNSAIGK	HLA-B1501	1.9	LIANQFSAI	396.9	WEAK
VLHENQKLIANQFNSAIGKI	NEW	UNASSIGNED	T_CELL	Spike glycoprotein	IANQFNSAIGK	HLA-A0301	2.0	IAFNSAIGK	1029.3	WEAK
VLHENQKLIANQFNSAIGKI	NEW	UNASSIGNED	T_CELL	Spike glycoprotein	LIANQFNSAIGK	HLA-A0301	0.8	LIFNSAIGK	202.3	WEAK
VLHENQKLIANQFNSAIGKI	NEW	UNASSIGNED	T_CELL	Spike glycoprotein	KLIANQFNSAIGK	HLA-A0301	0.8	LIFNSAIGK	202.3	WEAK
VLHENQKLIANQFNSAIGKI	NEW	UNASSIGNED	T_CELL	Spike glycoprotein	LIANQFNSAIGKI	HLA-A0301	1.5	LIFNSAIGK	620.3	WEAK
VLHENQKLIANQFNSAIGKI	NEW	UNASSIGNED	T_CELL	Spike glycoprotein	QKLIANQFNSAIGK	HLA-A0301	1.5	LIFNSAIGK	620.3	WEAK
VLHENQKLIANQFNSAIGKI	NEW	UNASSIGNED	T_CELL	Spike glycoprotein	KLIANQFNSAIGKI	HLA-A0301	1.5	LIFNSAIGK	620.3	WEAK
VLNDILSRL	ORIGINAL	Severe acute respiratory syndrome-related coronavirus	T_CELL	Spike glycoprotein	VLNDILSRL	HLA-A0301	1.5	LIFNSAIGK	620.3	WEAK
VLPFNDGVYFASTEK	ORIGINAL	Severe acute respiratory syndrome coronavirus 2	T_CELL	Spike glycoprotein	GVYFASTEK	HLA-A0301	1.5	LIFNSAIGK	620.3	WEAK
VLPFNDGVYFASTEK	ORIGINAL	Severe acute respiratory syndrome coronavirus 2	T_CELL	Spike glycoprotein	VLPFNDGVYF	HLA-B1501	0.6	VLFNDGVYF	60.4	WEAK
VLPFNDGVYFASTEK	ORIGINAL	Severe acute respiratory syndrome coronavirus 2	T_CELL	Spike glycoprotein	DGVYFASTEK	HLA-B1501	0.6	VLFNDGVYF	60.4	WEAK
VLPFNDGVYFASTEK	ORIGINAL	Severe acute respiratory syndrome coronavirus 2	T_CELL	Spike glycoprotein	FNDGVYFASTEK	HLA-A0301	1.1	FVYFASTEK	393.0	WEAK
VLPFNDGVYFASTEK	ORIGINAL	Severe acute respiratory syndrome coronavirus 2	T_CELL	Spike glycoprotein	PFNDGVYFASTEK	HLA-A0301	1.4	FVYFASTEK	557.7	WEAK
VLPFNDGVYFASTEK	ORIGINAL	Severe acute respiratory syndrome coronavirus 2	T_CELL	Spike glycoprotein	LPFNDGVYFASTEK	HLA-A0301	0.7	LVYFASTEK	186.0	WEAK
VLPPLLTDEMIAQYT	ORIGINAL	Severe acute respiratory syndrome coronavirus 2	T_CELL	Spike glycoprotein	TDEMIAQY	HLA-A0301	0.7	LVYFASTEK	186.0	WEAK
VLPPLLTDEMIAQYT	ORIGINAL	Severe acute respiratory syndrome coronavirus 2	T_CELL	Spike glycoprotein	LPPLLTDEM	HLA-B0702	1.5	LPPLLTDEM	841.1	WEAK
VLPPLLTDEMIAQYT	ORIGINAL	Severe acute respiratory syndrome coronavirus 2	T_CELL	Spike glycoprotein	LTDEMIAQYT	HLA-B0702	1.5	LPPLLTDEM	841.1	WEAK
VLPPLLTDEMIAQYT	ORIGINAL	Severe acute respiratory syndrome coronavirus 2	T_CELL	Spike glycoprotein	PLLTDEMIAQY	HLA-B0702	1.5	LPPLLTDEM	841.1	WEAK
VLPPLLTDEMIAQYT	ORIGINAL	Severe acute respiratory syndrome coronavirus 2	T_CELL	Spike glycoprotein	LLTDEMIAQYT	HLA-B0702	1.5	LPPLLTDEM	841.1	WEAK
VLPPLLTDEMIAQYT	ORIGINAL	Severe acute respiratory syndrome coronavirus 2	T_CELL	Spike glycoprotein	PPLLTDEMIAQY	HLA-B0702	1.5	LPPLLTDEM	841.1	WEAK
VLPPLLTDEMIAQYT	ORIGINAL	Severe acute respiratory syndrome coronavirus 2	T_CELL	Spike glycoprotein	PLLTDEMIAQYT	HLA-B0702	1.5	LPPLLTDEM	841.1	WEAK
VLPPLLTDEMIAQYT	ORIGINAL	Severe acute respiratory syndrome coronavirus 2	T_CELL	Spike glycoprotein	LPPLLTDEMIAQY	HLA-B0702	1.5	LPPLLTDEM	841.1	WEAK
VLPPLLTDEMIAQYT	ORIGINAL	Severe acute respiratory syndrome coronavirus 2	T_CELL	Spike glycoprotein	PPLLTDEMIAQYT	HLA-B0702	1.5	LPPLLTDEM	841.1	WEAK
VLPPLLTDEMIAQYT	ORIGINAL	Severe acute respiratory syndrome coronavirus 2	T_CELL	Spike glycoprotein	VLPPLLTDEMIAQY	HLA-B0702	1.5	LPPLLTDEM	841.1	WEAK
VLPPLLTDEMIAQYT	ORIGINAL	Severe acute respiratory syndrome coronavirus 2	T_CELL	Spike glycoprotein	LPPLLTDEMIAQYT	HLA-B0702	1.5	LPPLLTDEM	841.1	WEAK
VLYQDVNCTEVPVAIHADQLTPTWRVYSTGSNVFQTRAGCLIG	ORIGINAL	Severe acute respiratory syndrome coronavirus 2	T_CELL	Spike glycoprotein	ADQLTPTW	HLA-B5801	1.2	_ADQLTPTW	671.8	WEAK
VLYQDVNCTEVPVAIHADQLTPTWRVYSTGSNVFQTRAGCLIG	ORIGINAL	Severe acute respiratory syndrome coronavirus 2	T_CELL	Spike glycoprotein	YSTGSNVF	HLA-A2402	1.0	_YSTGSNVF	841.4	WEAK
VLYQDVNCTEVPVAIHADQLTPTWRVYSTGSNVFQTRAGCLIG	ORIGINAL	Severe acute respiratory syndrome coronavirus 2	T_CELL	Spike glycoprotein	FQTRAGCL	HLA-B0801	1.4	F_QTRAGCL	965.0	WEAK
VLYQDVNCTEVPVAIHADQLTPTWRVYSTGSNVFQTRAGCLIG	ORIGINAL	Severe acute respiratory syndrome coronavirus 2	T_CELL	Spike glycoprotein	NCTEVPVAI	HLA-B3901	1.7	NCTEVPVAI	3390.5	WEAK
VLYQDVNCTEVPVAIHADQLTPTWRVYSTGSNVFQTRAGCLIG	ORIGINAL	Severe acute respiratory syndrome coronavirus 2	T_CELL	Spike glycoprotein	TEVPVAIHA	HLA-B4001	1.8	TEVPVAIHA	2074.8	WEAK
VLYQDVNCTEVPVAIHADQLTPTWRVYSTGSNVFQTRAGCLIG	ORIGINAL	Severe acute respiratory syndrome coronavirus 2	T_CELL	Spike glycoprotein	QLTPTWRVY	HLA-B1501	1.3	QLTPTWRVY	206.0	WEAK
VLYQDVNCTEVPVAIHADQLTPTWRVYSTGSNVFQTRAGCLIG	ORIGINAL	Severe acute respiratory syndrome coronavirus 2	T_CELL	Spike glycoprotein	TPTWRVYST	HLA-B0702	1.4	TPTWRVYST	722.2	WEAK
VLYQDVNCTEVPVAIHADQLTPTWRVYSTGSNVFQTRAGCLIG	ORIGINAL	Severe acute respiratory syndrome coronavirus 2	T_CELL	Spike glycoprotein	RVYSTGSNV	HLA-B0702	1.2	RVYSTGSNV	532.3	WEAK
VLYQDVNCTEVPVAIHADQLTPTWRVYSTGSNVFQTRAGCLIG	ORIGINAL	Severe acute respiratory syndrome coronavirus 2	T_CELL	Spike glycoprotein	VYSTGSNVF	HLA-B0702	1.2	RVYSTGSNV	532.3	WEAK
VLYQDVNCTEVPVAIHADQLTPTWRVYSTGSNVFQTRAGCLIG	ORIGINAL	Severe acute respiratory syndrome coronavirus 2	T_CELL	Spike glycoprotein	FQTRAGCLI	HLA-B0702	1.2	RVYSTGSNV	532.3	WEAK
VLYQDVNCTEVPVAIHADQLTPTWRVYSTGSNVFQTRAGCLIG	ORIGINAL	Severe acute respiratory syndrome coronavirus 2	T_CELL	Spike glycoprotein	VPVAIHADQL	HLA-B0702	0.7	VPVAIHAQL	210.8	WEAK
VLYQDVNCTEVPVAIHADQLTPTWRVYSTGSNVFQTRAGCLIG	ORIGINAL	Severe acute respiratory syndrome coronavirus 2	T_CELL	Spike glycoprotein	HADQLTPTWR	HLA-B5801	0.6	HADQLTPTW	201.3	WEAK
VLYQDVNCTEVPVAIHADQLTPTWRVYSTGSNVFQTRAGCLIG	ORIGINAL	Severe acute respiratory syndrome coronavirus 2	T_CELL	Spike glycoprotein	WRVYSTGSNV	HLA-B2705	1.0	WRYSTGSNV	274.5	WEAK
VLYQDVNCTEVPVAIHADQLTPTWRVYSTGSNVFQTRAGCLIG	ORIGINAL	Severe acute respiratory syndrome coronavirus 2	T_CELL	Spike glycoprotein	VYSTGSNVFQ	HLA-B2705	1.0	WRYSTGSNV	274.5	WEAK
VLYQDVNCTEVPVAIHADQLTPTWRVYSTGSNVFQTRAGCLIG	ORIGINAL	Severe acute respiratory syndrome coronavirus 2	T_CELL	Spike glycoprotein	VFQTRAGCLI	HLA-A2402	1.0	VFQRAGCLI	846.6	WEAK
VLYQDVNCTEVPVAIHADQLTPTWRVYSTGSNVFQTRAGCLIG	ORIGINAL	Severe acute respiratory syndrome coronavirus 2	T_CELL	Spike glycoprotein	AIHADQLTPTW	HLA-B5801	1.7	AADQLTPTW	1355.5	WEAK
VLYQDVNCTEVPVAIHADQLTPTWRVYSTGSNVFQTRAGCLIG	ORIGINAL	Severe acute respiratory syndrome coronavirus 2	T_CELL	Spike glycoprotein	IHADQLTPTWR	HLA-B5801	1.3	IADQLTPTW	833.8	WEAK
VLYQDVNCTEVPVAIHADQLTPTWRVYSTGSNVFQTRAGCLIG	ORIGINAL	Severe acute respiratory syndrome coronavirus 2	T_CELL	Spike glycoprotein	RVYSTGSNVFQ	HLA-A2402	0.6	RYSTGSNVF	371.1	WEAK
VLYQDVNCTEVPVAIHADQLTPTWRVYSTGSNVFQTRAGCLIG	ORIGINAL	Severe acute respiratory syndrome coronavirus 2	T_CELL	Spike glycoprotein	VYSTGSNVFQT	HLA-A2402	1.1	VYSTGSNVF	877.6	WEAK
VLYQDVNCTEVPVAIHADQLTPTWRVYSTGSNVFQTRAGCLIG	ORIGINAL	Severe acute respiratory syndrome coronavirus 2	T_CELL	Spike glycoprotein	TEVPVAIHADQL	HLA-B4001	1.1	TEVPVAIQL	832.1	WEAK
VLYQDVNCTEVPVAIHADQLTPTWRVYSTGSNVFQTRAGCLIG	ORIGINAL	Severe acute respiratory syndrome coronavirus 2	T_CELL	Spike glycoprotein	VAIHADQLTPTW	HLA-B4001	1.1	TEVPVAIQL	832.1	WEAK
VLYQDVNCTEVPVAIHADQLTPTWRVYSTGSNVFQTRAGCLIG	ORIGINAL	Severe acute respiratory syndrome coronavirus 2	T_CELL	Spike glycoprotein	IHADQLTPTWRV	HLA-B5801	1.4	IADQLTPTW	943.4	WEAK
VLYQDVNCTEVPVAIHADQLTPTWRVYSTGSNVFQTRAGCLIG	ORIGINAL	Severe acute respiratory syndrome coronavirus 2	T_CELL	Spike glycoprotein	HADQLTPTWRVY	HLA-A0101	1.0	HADQLTPVY	2484.2	WEAK
VLYQDVNCTEVPVAIHADQLTPTWRVYSTGSNVFQTRAGCLIG	ORIGINAL	Severe acute respiratory syndrome coronavirus 2	T_CELL	Spike glycoprotein	TWRVYSTGSNVF	HLA-A0101	1.0	HADQLTPVY	2484.2	WEAK
VLYQDVNCTEVPVAIHADQLTPTWRVYSTGSNVFQTRAGCLIG	ORIGINAL	Severe acute respiratory syndrome coronavirus 2	T_CELL	Spike glycoprotein	WRVYSTGSNVFQ	HLA-A2402	0.8	RYSTGSNVF	540.6	WEAK
VLYQDVNCTEVPVAIHADQLTPTWRVYSTGSNVFQTRAGCLIG	ORIGINAL	Severe acute respiratory syndrome coronavirus 2	T_CELL	Spike glycoprotein	RVYSTGSNVFQT	HLA-A2402	0.7	RYSTGSNVF	474.5	WEAK
VLYQDVNCTEVPVAIHADQLTPTWRVYSTGSNVFQTRAGCLIG	ORIGINAL	Severe acute respiratory syndrome coronavirus 2	T_CELL	Spike glycoprotein	VYSTGSNVFQTR	HLA-A2402	1.1	VYSTGSNVF	975.3	WEAK
VLYQDVNCTEVPVAIHADQLTPTWRVYSTGSNVFQTRAGCLIG	ORIGINAL	Severe acute respiratory syndrome coronavirus 2	T_CELL	Spike glycoprotein	VLYQDVNCTEVPV	HLA-A0201	1.8	VLYQDVVPV	234.2	WEAK
VLYQDVNCTEVPVAIHADQLTPTWRVYSTGSNVFQTRAGCLIG	ORIGINAL	Severe acute respiratory syndrome coronavirus 2	T_CELL	Spike glycoprotein	YQDVNCTEVPVAI	HLA-B3901	1.5	YQDEVPVAI	2831.8	WEAK
VLYQDVNCTEVPVAIHADQLTPTWRVYSTGSNVFQTRAGCLIG	ORIGINAL	Severe acute respiratory syndrome coronavirus 2	T_CELL	Spike glycoprotein	CTEVPVAIHADQL	HLA-B4001	1.2	TEVPVAIQL	972.0	WEAK
VLYQDVNCTEVPVAIHADQLTPTWRVYSTGSNVFQTRAGCLIG	ORIGINAL	Severe acute respiratory syndrome coronavirus 2	T_CELL	Spike glycoprotein	PVAIHADQLTPTW	HLA-B5801	0.8	VAIHATPTW	372.1	WEAK
VLYQDVNCTEVPVAIHADQLTPTWRVYSTGSNVFQTRAGCLIG	ORIGINAL	Severe acute respiratory syndrome coronavirus 2	T_CELL	Spike glycoprotein	VAIHADQLTPTWR	HLA-B5801	0.8	VAIHATPTW	372.1	WEAK
VLYQDVNCTEVPVAIHADQLTPTWRVYSTGSNVFQTRAGCLIG	ORIGINAL	Severe acute respiratory syndrome coronavirus 2	T_CELL	Spike glycoprotein	PTWRVYSTGSNVF	HLA-A2402	0.6	RYSTGSNVF	352.5	WEAK
VLYQDVNCTEVPVAIHADQLTPTWRVYSTGSNVFQTRAGCLIG	ORIGINAL	Severe acute respiratory syndrome coronavirus 2	T_CELL	Spike glycoprotein	TWRVYSTGSNVFQ	HLA-A2402	0.8	RYSTGSNVF	602.5	WEAK
VLYQDVNCTEVPVAIHADQLTPTWRVYSTGSNVFQTRAGCLIG	ORIGINAL	Severe acute respiratory syndrome coronavirus 2	T_CELL	Spike glycoprotein	WRVYSTGSNVFQT	HLA-A2402	0.9	RYSTGSNVF	695.7	WEAK
VLYQDVNCTEVPVAIHADQLTPTWRVYSTGSNVFQTRAGCLIG	ORIGINAL	Severe acute respiratory syndrome coronavirus 2	T_CELL	Spike glycoprotein	VYSTGSNVFQTRA	HLA-A2402	1.2	VYSTGSNVF	1038.7	WEAK
VLYQDVNCTEVPVAIHADQLTPTWRVYSTGSNVFQTRAGCLIG	ORIGINAL	Severe acute respiratory syndrome coronavirus 2	T_CELL	Spike glycoprotein	LYQDVNCTEVPVAI	HLA-B3901	1.6	YQDEVPVAI	3298.7	WEAK
VLYQDVNCTEVPVAIHADQLTPTWRVYSTGSNVFQTRAGCLIG	ORIGINAL	Severe acute respiratory syndrome coronavirus 2	T_CELL	Spike glycoprotein	YQDVNCTEVPVAIH	HLA-B3901	1.5	YQDEVPVAI	2948.7	WEAK
VLYQDVNCTEVPVAIHADQLTPTWRVYSTGSNVFQTRAGCLIG	ORIGINAL	Severe acute respiratory syndrome coronavirus 2	T_CELL	Spike glycoprotein	NCTEVPVAIHADQL	HLA-B4001	1.2	TEVPVAIQL	1045.4	WEAK
VLYQDVNCTEVPVAIHADQLTPTWRVYSTGSNVFQTRAGCLIG	ORIGINAL	Severe acute respiratory syndrome coronavirus 2	T_CELL	Spike glycoprotein	VPVAIHADQLTPTW	HLA-B5801	0.7	VADQLTPTW	252.5	WEAK
VLYQDVNCTEVPVAIHADQLTPTWRVYSTGSNVFQTRAGCLIG	ORIGINAL	Severe acute respiratory syndrome coronavirus 2	T_CELL	Spike glycoprotein	PVAIHADQLTPTWR	HLA-B5801	1.2	VAIHATPTW	685.6	WEAK
VLYQDVNCTEVPVAIHADQLTPTWRVYSTGSNVFQTRAGCLIG	ORIGINAL	Severe acute respiratory syndrome coronavirus 2	T_CELL	Spike glycoprotein	VAIHADQLTPTWRV	HLA-B5801	1.2	VAIHATPTW	685.6	WEAK
VLYQDVNCTEVPVAIHADQLTPTWRVYSTGSNVFQTRAGCLIG	ORIGINAL	Severe acute respiratory syndrome coronavirus 2	T_CELL	Spike glycoprotein	AIHADQLTPTWRVY	HLA-A0101	1.0	HADQLTPVY	2379.9	WEAK
VLYQDVNCTEVPVAIHADQLTPTWRVYSTGSNVFQTRAGCLIG	ORIGINAL	Severe acute respiratory syndrome coronavirus 2	T_CELL	Spike glycoprotein	TPTWRVYSTGSNVF	HLA-A0101	1.0	HADQLTPVY	2379.9	WEAK
VLYQDVNCTEVPVAIHADQLTPTWRVYSTGSNVFQTRAGCLIG	ORIGINAL	Severe acute respiratory syndrome coronavirus 2	T_CELL	Spike glycoprotein	PTWRVYSTGSNVFQ	HLA-A2402	0.9	RYSTGSNVF	699.7	WEAK
VLYQDVNCTEVPVAIHADQLTPTWRVYSTGSNVFQTRAGCLIG	ORIGINAL	Severe acute respiratory syndrome coronavirus 2	T_CELL	Spike glycoprotein	TWRVYSTGSNVFQT	HLA-A2402	1.0	RYSTGSNVF	776.8	WEAK
VLYQDVNCTEVPVAIHADQLTPTWRVYSTGSNVFQTRAGCLIG	ORIGINAL	Severe acute respiratory syndrome coronavirus 2	T_CELL	Spike glycoprotein	RVYSTGSNVFQTRA	HLA-A2402	0.8	RYSTGSNVF	561.5	WEAK
VLYQDVNCTEVPVAIHADQLTPTWRVYSTGSNVFQTRAGCLIG	ORIGINAL	Severe acute respiratory syndrome coronavirus 2	T_CELL	Spike glycoprotein	VYSTGSNVFQTRAG	HLA-A2402	1.2	VYSTGSNVF	1083.0	WEAK
VQPTESIVRFPNITNLCPF	ORIGINAL	Severe acute respiratory syndrome coronavirus 2	T_CELL	Spike glycoprotein	TESIVRFPN	HLA-B4001	1.7	TESIVRFPN	1893.3	WEAK
VQPTESIVRFPNITNLCPF	ORIGINAL	Severe acute respiratory syndrome coronavirus 2	T_CELL	Spike glycoprotein	RFPNITNLC	HLA-A2402	1.1	RFPNITNLC	924.7	WEAK
VQPTESIVRFPNITNLCPF	ORIGINAL	Severe acute respiratory syndrome coronavirus 2	T_CELL	Spike glycoprotein	TESIVRFPNI	HLA-B4001	0.7	TESIVRFPI	353.3	WEAK
VQPTESIVRFPNITNLCPF	ORIGINAL	Severe acute respiratory syndrome coronavirus 2	T_CELL	Spike glycoprotein	VRFPNITNLC	HLA-B2705	1.9	VRFPNITNL	804.5	WEAK
VQPTESIVRFPNITNLCPF	ORIGINAL	Severe acute respiratory syndrome coronavirus 2	T_CELL	Spike glycoprotein	RFPNITNLCPF	HLA-B2705	1.9	VRFPNITNL	804.5	WEAK
VQPTESIVRFPNITNLCPF	ORIGINAL	Severe acute respiratory syndrome coronavirus 2	T_CELL	Spike glycoprotein	VRFPNITNLCPF	HLA-B2705	1.9	VRFPNITNL	804.5	WEAK
VQPTESIVRFPNITNLCPF	ORIGINAL	Severe acute respiratory syndrome coronavirus 2	T_CELL	Spike glycoprotein	TESIVRFPNITNL	HLA-B4001	1.0	TESIVRFPL	712.1	WEAK
VQPTESIVRFPNITNLCPF	ORIGINAL	Severe acute respiratory syndrome coronavirus 2	T_CELL	Spike glycoprotein	IVRFPNITNLCPF	HLA-B4001	1.0	TESIVRFPL	712.1	WEAK
VQPTESIVRFPNITNLCPF	ORIGINAL	Severe acute respiratory syndrome coronavirus 2	T_CELL	Spike glycoprotein	PTESIVRFPNITNL	HLA-B4001	1.1	TESIVRFPL	837.7	WEAK
VQPTESIVRFPNITNLCPF	ORIGINAL	Severe acute respiratory syndrome coronavirus 2	T_CELL	Spike glycoprotein	SIVRFPNITNLCPF	HLA-A2402	0.6	RFPNITNLF	332.1	WEAK
VVFLHVTYV	ORIGINAL	Severe acute respiratory syndrome-related coronavirus	T_CELL	Spike glycoprotein	VVFLHVTYV	HLA-A2402	0.6	RFPNITNLF	332.1	WEAK
VVLSFELLHAPATVC	ORIGINAL	Severe acute respiratory syndrome coronavirus 2	T_CELL	Spike glycoprotein	FELLHAPAT	HLA-B4001	1.6	FELLHAPAT	1797.4	WEAK
VVLSFELLHAPATVC	ORIGINAL	Severe acute respiratory syndrome coronavirus 2	T_CELL	Spike glycoprotein	LSFELLHAPA	HLA-A0101	1.2	LSELLHAPA	3543.0	WEAK
VVLSFELLHAPATVC	ORIGINAL	Severe acute respiratory syndrome coronavirus 2	T_CELL	Spike glycoprotein	SFELLHAPATV	HLA-A0201	1.3	FLLHAPATV	140.8	WEAK
VVLSFELLHAPATVC	ORIGINAL	Severe acute respiratory syndrome coronavirus 2	T_CELL	Spike glycoprotein	LSFELLHAPATV	HLA-A0201	1.5	FLLHAPATV	181.0	WEAK
VVLSFELLHAPATVC	ORIGINAL	Severe acute respiratory syndrome coronavirus 2	T_CELL	Spike glycoprotein	VLSFELLHAPATV	HLA-A0201	1.6	FLLHAPATV	193.8	WEAK
VVLSFELLHAPATVC	ORIGINAL	Severe acute respiratory syndrome coronavirus 2	T_CELL	Spike glycoprotein	VVLSFELLHAPATV	HLA-A0201	1.6	FLLHAPATV	201.9	WEAK
VYSSANNCTFEY	ORIGINAL	Severe acute respiratory syndrome coronavirus 2	T_CELL	Spike glycoprotein	YSSANNCTFE	HLA-B5801	1.6	YSSANNCTF	1147.4	WEAK
VYSSANNCTFEY	ORIGINAL	Severe acute respiratory syndrome coronavirus 2	T_CELL	Spike glycoprotein	VYSSANNCTFE	HLA-B5801	1.6	YSSANNCTF	1147.4	WEAK
VYSSANNCTFEY	ORIGINAL	Severe acute respiratory syndrome coronavirus 2	T_CELL	Spike glycoprotein	YSSANNCTFEY	HLA-B5801	1.6	YSSANNCTF	1147.4	WEAK
VYSTGSNVFQTR	ORIGINAL	Severe acute respiratory syndrome coronavirus 2	T_CELL	Spike glycoprotein	YSTGSNVF	HLA-A2402	1.0	_YSTGSNVF	841.4	WEAK
VYSTGSNVFQTR	ORIGINAL	Severe acute respiratory syndrome coronavirus 2	T_CELL	Spike glycoprotein	VYSTGSNVF	HLA-A2402	1.0	_YSTGSNVF	841.4	WEAK
VYSTGSNVFQTR	ORIGINAL	Severe acute respiratory syndrome coronavirus 2	T_CELL	Spike glycoprotein	VYSTGSNVFQ	HLA-A2402	1.0	_YSTGSNVF	841.4	WEAK
VYSTGSNVFQTR	ORIGINAL	Severe acute respiratory syndrome coronavirus 2	T_CELL	Spike glycoprotein	VYSTGSNVFQT	HLA-A2402	1.1	VYSTGSNVF	877.6	WEAK
VYSTGSNVFQTR	ORIGINAL	Severe acute respiratory syndrome coronavirus 2	T_CELL	Spike glycoprotein	VYSTGSNVFQTR	HLA-A2402	1.1	VYSTGSNVF	975.3	WEAK
VYYPDKVFRSSVLH	ORIGINAL	Severe acute respiratory syndrome coronavirus 2	T_CELL	Spike glycoprotein	VYYPDKVF	HLA-A2402	1.0	VYYPDK_VF	848.3	WEAK
VYYPDKVFRSSVLH	ORIGINAL	Severe acute respiratory syndrome coronavirus 2	T_CELL	Spike glycoprotein	YYPDKVFRS	HLA-A2402	1.2	YYPDKVFRS	1082.0	WEAK
VYYPDKVFRSSVLH	ORIGINAL	Severe acute respiratory syndrome coronavirus 2	T_CELL	Spike glycoprotein	DKVFRSSVL	HLA-B3901	1.0	DKVFRSSVL	1562.9	WEAK
VYYPDKVFRSSVLH	ORIGINAL	Severe acute respiratory syndrome coronavirus 2	T_CELL	Spike glycoprotein	YYPDKVFRSSV	HLA-A2402	1.5	YYPDKVFRV	1484.9	WEAK
VYYPDKVFRSSVLH	ORIGINAL	Severe acute respiratory syndrome coronavirus 2	T_CELL	Spike glycoprotein	VYYPDKVFRSSV	HLA-B0801	1.9	YPKVFRSSV	1450.0	WEAK
VYYPDKVFRSSVLH	ORIGINAL	Severe acute respiratory syndrome coronavirus 2	T_CELL	Spike glycoprotein	YYPDKVFRSSVLH	HLA-A2402	0.7	YYPDKVFVL	505.9	WEAK
VYYPDKVFRSSVLH	ORIGINAL	Severe acute respiratory syndrome coronavirus 2	T_CELL	Spike glycoprotein	VYYPDKVFRSSVLH	HLA-A2402	1.0	YYPDKVFVL	826.7	WEAK
WFITQRNFYEPQII	NEW	UNASSIGNED	T_CELL	Spike glycoprotein	WFITQRNFY	HLA-A2601	1.1	WFITQRNFY	3314.0	WEAK
WFITQRNFYEPQII	NEW	UNASSIGNED	T_CELL	Spike glycoprotein	QRNFYEPQI	HLA-B2705	2.0	QRNFYEPQI	926.2	WEAK
WIFGTTLDSK	ORIGINAL	Severe acute respiratory syndrome coronavirus 2	T_CELL	Spike glycoprotein	WIFGTTLDSK	HLA-B2705	2.0	QRNFYEPQI	926.2	WEAK
YAWNRKRISNCVADYSVLYNSASFSTFKCYGVSPTKLNDLCFT	ORIGINAL	Severe acute respiratory syndrome coronavirus 2	T_CELL	Spike glycoprotein	YAWNRKRI	HLA-B0801	1.4	YAWNRK_RI	985.7	WEAK
YAWNRKRISNCVADYSVLYNSASFSTFKCYGVSPTKLNDLCFT	ORIGINAL	Severe acute respiratory syndrome coronavirus 2	T_CELL	Spike glycoprotein	ISNCVADY	HLA-A0101	1.7	ISNCVAD_Y	5499.0	WEAK
YAWNRKRISNCVADYSVLYNSASFSTFKCYGVSPTKLNDLCFT	ORIGINAL	Severe acute respiratory syndrome coronavirus 2	T_CELL	Spike glycoprotein	VLYNSASF	HLA-B1501	1.4	VLYN_SASF	224.1	WEAK
YAWNRKRISNCVADYSVLYNSASFSTFKCYGVSPTKLNDLCFT	ORIGINAL	Severe acute respiratory syndrome coronavirus 2	T_CELL	Spike glycoprotein	SPTKLNDL	HLA-B0801	1.6	SP_TKLNDL	1135.2	WEAK
YAWNRKRISNCVADYSVLYNSASFSTFKCYGVSPTKLNDLCFT	ORIGINAL	Severe acute respiratory syndrome coronavirus 2	T_CELL	Spike glycoprotein	WNRKRISNC	HLA-B0801	1.1	WNRKRISNC	720.7	WEAK
YAWNRKRISNCVADYSVLYNSASFSTFKCYGVSPTKLNDLCFT	ORIGINAL	Severe acute respiratory syndrome coronavirus 2	T_CELL	Spike glycoprotein	NRKRISNCV	HLA-B0801	1.5	NRKRISNCV	1122.8	WEAK
YAWNRKRISNCVADYSVLYNSASFSTFKCYGVSPTKLNDLCFT	ORIGINAL	Severe acute respiratory syndrome coronavirus 2	T_CELL	Spike glycoprotein	NCVADYSVL	HLA-B3901	1.2	NCVADYSVL	2023.9	WEAK
YAWNRKRISNCVADYSVLYNSASFSTFKCYGVSPTKLNDLCFT	ORIGINAL	Severe acute respiratory syndrome coronavirus 2	T_CELL	Spike glycoprotein	LYNSASFST	HLA-A2402	1.9	LYNSASFST	2082.0	WEAK
YAWNRKRISNCVADYSVLYNSASFSTFKCYGVSPTKLNDLCFT	ORIGINAL	Severe acute respiratory syndrome coronavirus 2	T_CELL	Spike glycoprotein	NSASFSTFK	HLA-A2402	1.9	LYNSASFST	2082.0	WEAK
YAWNRKRISNCVADYSVLYNSASFSTFKCYGVSPTKLNDLCFT	ORIGINAL	Severe acute respiratory syndrome coronavirus 2	T_CELL	Spike glycoprotein	SASFSTFKC	HLA-B5801	1.5	SASFSTFKC	1044.5	WEAK
YAWNRKRISNCVADYSVLYNSASFSTFKCYGVSPTKLNDLCFT	ORIGINAL	Severe acute respiratory syndrome coronavirus 2	T_CELL	Spike glycoprotein	FSTFKCYGV	HLA-A0101	2.0	FSTFKCYGV	6635.2	WEAK
YAWNRKRISNCVADYSVLYNSASFSTFKCYGVSPTKLNDLCFT	ORIGINAL	Severe acute respiratory syndrome coronavirus 2	T_CELL	Spike glycoprotein	FKCYGVSPT	HLA-B3901	0.9	FKCYGVSPT	1249.6	WEAK
YAWNRKRISNCVADYSVLYNSASFSTFKCYGVSPTKLNDLCFT	ORIGINAL	Severe acute respiratory syndrome coronavirus 2	T_CELL	Spike glycoprotein	KCYGVSPTK	HLA-A0301	0.6	KCYGVSPTK	152.6	WEAK
YAWNRKRISNCVADYSVLYNSASFSTFKCYGVSPTKLNDLCFT	ORIGINAL	Severe acute respiratory syndrome coronavirus 2	T_CELL	Spike glycoprotein	CYGVSPTKL	HLA-A2402	1.2	CYGVSPTKL	1071.6	WEAK
YAWNRKRISNCVADYSVLYNSASFSTFKCYGVSPTKLNDLCFT	ORIGINAL	Severe acute respiratory syndrome coronavirus 2	T_CELL	Spike glycoprotein	WNRKRISNCV	HLA-A2402	1.2	CYGVSPTKL	1071.6	WEAK
YAWNRKRISNCVADYSVLYNSASFSTFKCYGVSPTKLNDLCFT	ORIGINAL	Severe acute respiratory syndrome coronavirus 2	T_CELL	Spike glycoprotein	KRISNCVADY	HLA-B2705	0.8	KRISNCVAY	207.5	WEAK
YAWNRKRISNCVADYSVLYNSASFSTFKCYGVSPTKLNDLCFT	ORIGINAL	Severe acute respiratory syndrome coronavirus 2	T_CELL	Spike glycoprotein	ISNCVADYSV	HLA-B5801	1.7	ISNCVADYV	1265.7	WEAK
YAWNRKRISNCVADYSVLYNSASFSTFKCYGVSPTKLNDLCFT	ORIGINAL	Severe acute respiratory syndrome coronavirus 2	T_CELL	Spike glycoprotein	YNSASFSTFK	HLA-B5801	1.7	ISNCVADYV	1265.7	WEAK
YAWNRKRISNCVADYSVLYNSASFSTFKCYGVSPTKLNDLCFT	ORIGINAL	Severe acute respiratory syndrome coronavirus 2	T_CELL	Spike glycoprotein	NSASFSTFKC	HLA-B5801	1.6	NSSFSTFKC	1123.9	WEAK
YAWNRKRISNCVADYSVLYNSASFSTFKCYGVSPTKLNDLCFT	ORIGINAL	Severe acute respiratory syndrome coronavirus 2	T_CELL	Spike glycoprotein	AWNRKRISNCV	HLA-B0801	1.5	WNRKRSNCV	1030.2	WEAK
YAWNRKRISNCVADYSVLYNSASFSTFKCYGVSPTKLNDLCFT	ORIGINAL	Severe acute respiratory syndrome coronavirus 2	T_CELL	Spike glycoprotein	DYSVLYNSASF	HLA-A2402	1.0	DYSVLYASF	792.9	WEAK
YAWNRKRISNCVADYSVLYNSASFSTFKCYGVSPTKLNDLCFT	ORIGINAL	Severe acute respiratory syndrome coronavirus 2	T_CELL	Spike glycoprotein	NSASFSTFKCY	HLA-A2402	1.0	DYSVLYASF	792.9	WEAK
YAWNRKRISNCVADYSVLYNSASFSTFKCYGVSPTKLNDLCFT	ORIGINAL	Severe acute respiratory syndrome coronavirus 2	T_CELL	Spike glycoprotein	YAWNRKRISNCV	HLA-B0801	1.3	WNRKRSNCV	900.1	WEAK
YAWNRKRISNCVADYSVLYNSASFSTFKCYGVSPTKLNDLCFT	ORIGINAL	Severe acute respiratory syndrome coronavirus 2	T_CELL	Spike glycoprotein	ISNCVADYSVLY	HLA-B0801	1.3	WNRKRSNCV	900.1	WEAK
YAWNRKRISNCVADYSVLYNSASFSTFKCYGVSPTKLNDLCFT	ORIGINAL	Severe acute respiratory syndrome coronavirus 2	T_CELL	Spike glycoprotein	SNCVADYSVLYN	HLA-A2601	1.5	SVADYSVLY	4899.6	WEAK
YAWNRKRISNCVADYSVLYNSASFSTFKCYGVSPTKLNDLCFT	ORIGINAL	Severe acute respiratory syndrome coronavirus 2	T_CELL	Spike glycoprotein	ADYSVLYNSASF	HLA-A2402	1.4	DYSVLYASF	1387.1	WEAK
YAWNRKRISNCVADYSVLYNSASFSTFKCYGVSPTKLNDLCFT	ORIGINAL	Severe acute respiratory syndrome coronavirus 2	T_CELL	Spike glycoprotein	DYSVLYNSASFS	HLA-A2402	1.6	DYSVLYASF	1652.9	WEAK
YAWNRKRISNCVADYSVLYNSASFSTFKCYGVSPTKLNDLCFT	ORIGINAL	Severe acute respiratory syndrome coronavirus 2	T_CELL	Spike glycoprotein	LYNSASFSTFKC	HLA-A2402	1.6	DYSVLYASF	1652.9	WEAK
YAWNRKRISNCVADYSVLYNSASFSTFKCYGVSPTKLNDLCFT	ORIGINAL	Severe acute respiratory syndrome coronavirus 2	T_CELL	Spike glycoprotein	YNSASFSTFKCY	HLA-A2402	1.6	DYSVLYASF	1652.9	WEAK
YAWNRKRISNCVADYSVLYNSASFSTFKCYGVSPTKLNDLCFT	ORIGINAL	Severe acute respiratory syndrome coronavirus 2	T_CELL	Spike glycoprotein	NSASFSTFKCYG	HLA-A0101	0.6	NSASFSTFY	1159.1	WEAK
YAWNRKRISNCVADYSVLYNSASFSTFKCYGVSPTKLNDLCFT	ORIGINAL	Severe acute respiratory syndrome coronavirus 2	T_CELL	Spike glycoprotein	STFKCYGVSPTK	HLA-A0301	0.6	STYGVSPTK	140.4	WEAK
YAWNRKRISNCVADYSVLYNSASFSTFKCYGVSPTKLNDLCFT	ORIGINAL	Severe acute respiratory syndrome coronavirus 2	T_CELL	Spike glycoprotein	WNRKRISNCVADY	HLA-A0101	1.7	WISNCVADY	5695.7	WEAK
YAWNRKRISNCVADYSVLYNSASFSTFKCYGVSPTKLNDLCFT	ORIGINAL	Severe acute respiratory syndrome coronavirus 2	T_CELL	Spike glycoprotein	ISNCVADYSVLYN	HLA-A0101	1.1	ISNCVADYY	3057.8	WEAK
YAWNRKRISNCVADYSVLYNSASFSTFKCYGVSPTKLNDLCFT	ORIGINAL	Severe acute respiratory syndrome coronavirus 2	T_CELL	Spike glycoprotein	SNCVADYSVLYNS	HLA-A2601	1.7	SVADYSVLY	5396.9	WEAK
YAWNRKRISNCVADYSVLYNSASFSTFKCYGVSPTKLNDLCFT	ORIGINAL	Severe acute respiratory syndrome coronavirus 2	T_CELL	Spike glycoprotein	NCVADYSVLYNSA	HLA-A0101	2.0	VADYSVLYA	6728.6	WEAK
YAWNRKRISNCVADYSVLYNSASFSTFKCYGVSPTKLNDLCFT	ORIGINAL	Severe acute respiratory syndrome coronavirus 2	T_CELL	Spike glycoprotein	VADYSVLYNSASF	HLA-A2402	1.6	DYSVLYASF	1707.1	WEAK
YAWNRKRISNCVADYSVLYNSASFSTFKCYGVSPTKLNDLCFT	ORIGINAL	Severe acute respiratory syndrome coronavirus 2	T_CELL	Spike glycoprotein	DYSVLYNSASFST	HLA-A2402	1.9	DYSVLYASF	2143.8	WEAK
YAWNRKRISNCVADYSVLYNSASFSTFKCYGVSPTKLNDLCFT	ORIGINAL	Severe acute respiratory syndrome coronavirus 2	T_CELL	Spike glycoprotein	YNSASFSTFKCYG	HLA-A0101	0.6	NSASFSTFY	1061.1	WEAK
YAWNRKRISNCVADYSVLYNSASFSTFKCYGVSPTKLNDLCFT	ORIGINAL	Severe acute respiratory syndrome coronavirus 2	T_CELL	Spike glycoprotein	NSASFSTFKCYGV	HLA-A0101	0.9	NSASFSTFY	2019.4	WEAK
YAWNRKRISNCVADYSVLYNSASFSTFKCYGVSPTKLNDLCFT	ORIGINAL	Severe acute respiratory syndrome coronavirus 2	T_CELL	Spike glycoprotein	FSTFKCYGVSPTK	HLA-A0301	0.7	STYGVSPTK	199.9	WEAK
YAWNRKRISNCVADYSVLYNSASFSTFKCYGVSPTKLNDLCFT	ORIGINAL	Severe acute respiratory syndrome coronavirus 2	T_CELL	Spike glycoprotein	STFKCYGVSPTKL	HLA-A0301	1.2	STYGVSPTK	436.9	WEAK
YAWNRKRISNCVADYSVLYNSASFSTFKCYGVSPTKLNDLCFT	ORIGINAL	Severe acute respiratory syndrome coronavirus 2	T_CELL	Spike glycoprotein	AWNRKRISNCVADY	HLA-A0101	1.6	WISNCVADY	5311.7	WEAK
YAWNRKRISNCVADYSVLYNSASFSTFKCYGVSPTKLNDLCFT	ORIGINAL	Severe acute respiratory syndrome coronavirus 2	T_CELL	Spike glycoprotein	RISNCVADYSVLYN	HLA-A0101	1.1	ISNCVADYY	2817.9	WEAK
YAWNRKRISNCVADYSVLYNSASFSTFKCYGVSPTKLNDLCFT	ORIGINAL	Severe acute respiratory syndrome coronavirus 2	T_CELL	Spike glycoprotein	ISNCVADYSVLYNS	HLA-A0101	1.5	ISNCVADYY	4726.9	WEAK
YAWNRKRISNCVADYSVLYNSASFSTFKCYGVSPTKLNDLCFT	ORIGINAL	Severe acute respiratory syndrome coronavirus 2	T_CELL	Spike glycoprotein	DYSVLYNSASFSTF	HLA-A0101	1.5	ISNCVADYY	4726.9	WEAK
YAWNRKRISNCVADYSVLYNSASFSTFKCYGVSPTKLNDLCFT	ORIGINAL	Severe acute respiratory syndrome coronavirus 2	T_CELL	Spike glycoprotein	YNSASFSTFKCYGV	HLA-A0101	0.8	NSASFSTFY	1882.2	WEAK
YAWNRKRISNCVADYSVLYNSASFSTFKCYGVSPTKLNDLCFT	ORIGINAL	Severe acute respiratory syndrome coronavirus 2	T_CELL	Spike glycoprotein	NSASFSTFKCYGVS	HLA-A0101	1.0	NSASFSTFY	2511.7	WEAK
YAWNRKRISNCVADYSVLYNSASFSTFKCYGVSPTKLNDLCFT	ORIGINAL	Severe acute respiratory syndrome coronavirus 2	T_CELL	Spike glycoprotein	SFSTFKCYGVSPTK	HLA-A0301	0.8	STYGVSPTK	229.8	WEAK
YAWNRKRISNCVADYSVLYNSASFSTFKCYGVSPTKLNDLCFT	ORIGINAL	Severe acute respiratory syndrome coronavirus 2	T_CELL	Spike glycoprotein	FSTFKCYGVSPTKL	HLA-A0301	1.5	STYGVSPTK	630.9	WEAK
YAWNRKRISNCVADYSVLYNSASFSTFKCYGVSPTKLNDLCFT	ORIGINAL	Severe acute respiratory syndrome coronavirus 2	T_CELL	Spike glycoprotein	STFKCYGVSPTKLN	HLA-A0301	1.5	STYGVSPTK	644.6	WEAK
YAWNRKRISNCVADYSVLYNSASFSTFKCYGVSPTKLNDLCFT	ORIGINAL	Severe acute respiratory syndrome coronavirus 2	T_CELL	Spike glycoprotein	CYGVSPTKLNDLCF	HLA-A2402	1.1	CYGVSPLCF	966.0	WEAK
YEQYIKWPWYI	ORIGINAL	Severe acute respiratory syndrome coronavirus 2	T_CELL	Spike glycoprotein	YEQYIKWPW	HLA-B4001	1.9	YEQYIKWPW	2274.5	WEAK
YEQYIKWPWYI	ORIGINAL	Severe acute respiratory syndrome coronavirus 2	T_CELL	Spike glycoprotein	EQYIKWPWY	HLA-A2601	1.1	EQYIKWPWY	3223.3	WEAK
YEQYIKWPWYI	ORIGINAL	Severe acute respiratory syndrome coronavirus 2	T_CELL	Spike glycoprotein	YEQYIKWPWY	HLA-B1501	1.7	YQYIKWPWY	323.2	WEAK
YEQYIKWPWYI	ORIGINAL	Severe acute respiratory syndrome coronavirus 2	T_CELL	Spike glycoprotein	EQYIKWPWYI	HLA-B1501	1.7	YQYIKWPWY	323.2	WEAK
YEQYIKWPWYI	ORIGINAL	Severe acute respiratory syndrome coronavirus 2	T_CELL	Spike glycoprotein	YEQYIKWPWYI	HLA-B1501	1.7	YQYIKWPWY	323.2	WEAK
YFPLQSYGF	ORIGINAL	Severe acute respiratory syndrome coronavirus 2	T_CELL	Spike glycoprotein	YFPLQSYGF	HLA-B1501	1.7	YQYIKWPWY	323.2	WEAK
YHLMSFPQSA	ORIGINAL	Severe acute respiratory syndrome coronavirus 2	T_CELL	Spike glycoprotein	YHLMSFPQSA	HLA-B1501	1.7	YQYIKWPWY	323.2	WEAK
YNYKLPDDFTGCVIA	ORIGINAL	Severe acute respiratory syndrome coronavirus 2	T_CELL	Spike glycoprotein	KLPDDFTGCV	HLA-A0201	0.9	KLDDFTGCV	77.1	WEAK
YNYKLPDDFTGCVIA	ORIGINAL	Severe acute respiratory syndrome coronavirus 2	T_CELL	Spike glycoprotein	LPDDFTGCVI	HLA-B0702	1.5	LPDFTGCVI	849.7	WEAK
YSVLYNSASFSTFK	ORIGINAL	Severe acute respiratory syndrome coronavirus 2	T_CELL	Spike glycoprotein	VLYNSASF	HLA-B1501	1.4	VLYN_SASF	224.1	WEAK
YSVLYNSASFSTFK	ORIGINAL	Severe acute respiratory syndrome coronavirus 2	T_CELL	Spike glycoprotein	LYNSASFST	HLA-A2402	1.9	LYNSASFST	2082.0	WEAK
YSVLYNSASFSTFK	ORIGINAL	Severe acute respiratory syndrome coronavirus 2	T_CELL	Spike glycoprotein	NSASFSTFK	HLA-A2402	1.9	LYNSASFST	2082.0	WEAK
YSVLYNSASFSTFK	ORIGINAL	Severe acute respiratory syndrome coronavirus 2	T_CELL	Spike glycoprotein	YNSASFSTFK	HLA-A2402	1.9	LYNSASFST	2082.0	WEAK
YYVGYLQPRTFLL	ORIGINAL	Severe acute respiratory syndrome coronavirus 2	T_CELL	Spike glycoprotein	YLQPRTFL	HLA-A2402	1.9	LYNSASFST	2082.0	WEAK
YYVGYLQPRTFLL	ORIGINAL	Severe acute respiratory syndrome coronavirus 2	T_CELL	Spike glycoprotein	YVGYLQPRTF	HLA-B1501	1.5	YVGYLQPTF	263.5	WEAK
YYVGYLQPRTFLL	ORIGINAL	Severe acute respiratory syndrome coronavirus 2	T_CELL	Spike glycoprotein	VGYLQPRTFL	HLA-A2402	2.0	VYLQPRTFL	2257.1	WEAK
YYVGYLQPRTFLL	ORIGINAL	Severe acute respiratory syndrome coronavirus 2	T_CELL	Spike glycoprotein	YYVGYLQPRTF	HLA-A2402	2.0	VYLQPRTFL	2257.1	WEAK
YYVGYLQPRTFLL	ORIGINAL	Severe acute respiratory syndrome coronavirus 2	T_CELL	Spike glycoprotein	VGYLQPRTFLL	HLA-A2402	1.7	GYQPRTFLL	1885.8	WEAK
YYVGYLQPRTFLL	ORIGINAL	Severe acute respiratory syndrome coronavirus 2	T_CELL	Spike glycoprotein	YYVGYLQPRTFL	HLA-A2402	1.7	GYQPRTFLL	1885.8	WEAK
YYVGYLQPRTFLL	ORIGINAL	Severe acute respiratory syndrome coronavirus 2	T_CELL	Spike glycoprotein	YVGYLQPRTFLL	HLA-A2402	2.0	GYQPRTFLL	2242.8	WEAK
YYVGYLQPRTFLL	ORIGINAL	Severe acute respiratory syndrome coronavirus 2	T_CELL	Spike glycoprotein	YYVGYLQPRTFLL	HLA-A2402	2.0	GYQPRTFLL	2242.8	WEAK
AFFGMSRIGMEVTPSGTW	ORIGINAL	SARS coronavirus Frankfurt 1	T_CELL	Nucleoprotein	FGMSRIGMEV	HLA-A0201	0.5	FMSRIGMEV	36.8	STRONG
AFFGMSRIGMEVTPSGTW	ORIGINAL	SARS coronavirus Frankfurt 1	T_CELL	Nucleoprotein	MSRIGMEVTPSGTW	HLA-B5801	0.25	MSVTPSGTW	54.3	STRONG
AQFAPSASAFFGMSR	ORIGINAL	SARS coronavirus Urbani	T_CELL	Nucleoprotein	AQFAPSASAF	HLA-B1501	0.01	AQFAPSASF	3.6	STRONG
AQFAPSASAFFGMSR	ORIGINAL	SARS coronavirus Urbani	T_CELL	Nucleoprotein	APSASAFFGM	HLA-B0702	0.4	APASAFFGM	90.8	STRONG
AQFAPSASAFFGMSRIGM	ORIGINAL	Severe acute respiratory syndrome-related coronavirus	T_CELL	Nucleoprotein	AQFAPSASAF	HLA-B1501	0.01	AQFAPSASF	3.6	STRONG
AQFAPSASAFFGMSRIGM	ORIGINAL	Severe acute respiratory syndrome-related coronavirus	T_CELL	Nucleoprotein	APSASAFFGM	HLA-B0702	0.4	APASAFFGM	90.8	STRONG
ARPKQRRPQGLPNST	NEW	UNASSIGNED	T_CELL	Nucleoprotein	RPQGLPNST	HLA-B0702	0.4	RPQGLPNST	95.0	STRONG
AYKTFPPTEPK	ORIGINAL	Severe acute respiratory syndrome coronavirus 2	T_CELL	Nucleoprotein	KTFPPTEPK	HLA-A0301	0.08	KTFPPTEPK	20.8	STRONG
AYKTFPPTEPK	ORIGINAL	Severe acute respiratory syndrome coronavirus 2	T_CELL	Nucleoprotein	YKTFPPTEPK	HLA-A0301	0.5	KTFPPTEPK	120.2	STRONG
DDQIGYYRRATRRIR	NEW	UNASSIGNED	T_CELL	Nucleoprotein	YYRRATRRI	HLA-A2402	0.15	YYRRATRRI	74.9	STRONG
DLSPRWYFYYLGTGPEAGLPYGANKDGIIWVATEGALN	ORIGINAL	Severe acute respiratory syndrome coronavirus 2	T_CELL	Nucleoprotein	LSPRWYFY	HLA-A0101	0.5	LS_PRWYFY	691.2	STRONG
DLSPRWYFYYLGTGPEAGLPYGANKDGIIWVATEGALN	ORIGINAL	Severe acute respiratory syndrome coronavirus 2	T_CELL	Nucleoprotein	GANKDGIIW	HLA-B5801	0.5	GANKDGIIW	158.1	STRONG
DLSPRWYFYYLGTGPEAGLPYGANKDGIIWVATEGALN	ORIGINAL	Severe acute respiratory syndrome coronavirus 2	T_CELL	Nucleoprotein	YYLGTGPEAGLPY	HLA-A0101	0.3	YLGTGPLPY	359.6	STRONG
DLSPRWYFYYLGTGPEAGLPYGANKDGIIWVATEGALN	ORIGINAL	Severe acute respiratory syndrome coronavirus 2	T_CELL	Nucleoprotein	FYYLGTGPEAGLPY	HLA-A0101	0.3	YLGTGPLPY	355.8	STRONG
DLSPRWYFYYLGTGPESGLPYGANKDGIIWVATEGALN	NEW	UNASSIGNED	T_CELL	Nucleoprotein	LSPRWYFY	HLA-A0101	0.5	LS_PRWYFY	691.2	STRONG
DLSPRWYFYYLGTGPESGLPYGANKDGIIWVATEGALN	NEW	UNASSIGNED	T_CELL	Nucleoprotein	GANKDGIIW	HLA-B5801	0.5	GANKDGIIW	158.1	STRONG
DLSPRWYFYYLGTGPESGLPYGANKDGIIWVATEGALN	NEW	UNASSIGNED	T_CELL	Nucleoprotein	YYLGTGPESGLPY	HLA-A0101	0.3	YLGTSGLPY	286.7	STRONG
DLSPRWYFYYLGTGPESGLPYGANKDGIIWVATEGALN	NEW	UNASSIGNED	T_CELL	Nucleoprotein	FYYLGTGPESGLPY	HLA-A0101	0.3	YLGTSGLPY	282.2	STRONG
FFGMSRIGMEVTPSGTW	NEW	UNASSIGNED	T_CELL	Nucleoprotein	FGMSRIGMEV	HLA-A0201	0.5	FMSRIGMEV	36.8	STRONG
FFGMSRIGMEVTPSGTW	NEW	UNASSIGNED	T_CELL	Nucleoprotein	MSRIGMEVTPSGTW	HLA-B5801	0.25	MSVTPSGTW	54.3	STRONG
FGMSRIGMEVTPSGT	ORIGINAL	SARS coronavirus Urbani	T_CELL	Nucleoprotein	FGMSRIGMEV	HLA-A0201	0.5	FMSRIGMEV	36.8	STRONG
FYYLGTGPEAGLPYG	NEW	UNASSIGNED	T_CELL	Nucleoprotein	YYLGTGPEAGLPY	HLA-A0101	0.3	YLGTGPLPY	359.6	STRONG
FYYLGTGPEAGLPYG	NEW	UNASSIGNED	T_CELL	Nucleoprotein	FYYLGTGPEAGLPY	HLA-A0101	0.3	YLGTGPLPY	355.8	STRONG
GAIKLDDKDPSFKDN	NEW	UNASSIGNED	T_CELL	Nucleoprotein	KLDDKDPSFK	HLA-A0301	0.3	KLDDKPSFK	63.5	STRONG
GDGKMKDLSPRWYFY	NEW	UNASSIGNED	T_CELL	Nucleoprotein	LSPRWYFY	HLA-A0101	0.5	LS_PRWYFY	691.2	STRONG
GDGKMKDLSPRWYFY	NEW	UNASSIGNED	T_CELL	Nucleoprotein	KMKDLSPRW	HLA-B5801	0.4	KMKDLSPRW	84.0	STRONG
GDGKMKELSPRWYFY	ORIGINAL	SARS coronavirus Frankfurt 1	T_CELL	Nucleoprotein	LSPRWYFY	HLA-A0101	0.5	LS_PRWYFY	691.2	STRONG
GDGKMKELSPRWYFY	ORIGINAL	SARS coronavirus Frankfurt 1	T_CELL	Nucleoprotein	KMKELSPRW	HLA-B5801	0.25	KMKELSPRW	48.8	STRONG
GIPINTNSSPDDQIGYYRRATRRIRGGDGKMKDLSPRW	NEW	UNASSIGNED	T_CELL	Nucleoprotein	YYRRATRRI	HLA-A2402	0.15	YYRRATRRI	74.9	STRONG
GIPINTNSSPDDQIGYYRRATRRIRGGDGKMKDLSPRW	NEW	UNASSIGNED	T_CELL	Nucleoprotein	RRIRGGDGK	HLA-B2705	0.3	RRIRGGDGK	65.9	STRONG
GIPINTNSSPDDQIGYYRRATRRIRGGDGKMKDLSPRW	NEW	UNASSIGNED	T_CELL	Nucleoprotein	KMKDLSPRW	HLA-B5801	0.4	KMKDLSPRW	84.0	STRONG
GIPINTNSSPDDQIGYYRRATRRIRGGDGKMKDLSPRW	NEW	UNASSIGNED	T_CELL	Nucleoprotein	NSSPDDQIGY	HLA-A0101	0.4	NSSPDQIGY	481.4	STRONG
GIPINTNSSPDDQIGYYRRATRRIRGGDGKMKDLSPRW	NEW	UNASSIGNED	T_CELL	Nucleoprotein	NSSPDDQIGYY	HLA-A0101	0.125	NSDDQIGYY	75.8	STRONG
GIPINTNSSPDDQIGYYRRATRRIRGGDGKMKDLSPRW	NEW	UNASSIGNED	T_CELL	Nucleoprotein	NTNSSPDDQIGY	HLA-A0101	0.3	NTNSSQIGY	319.6	STRONG
GIPINTNSSPDDQIGYYRRATRRIRGGDGKMKDLSPRW	NEW	UNASSIGNED	T_CELL	Nucleoprotein	TNSSPDDQIGYY	HLA-A0101	0.125	NSDDQIGYY	74.2	STRONG
GIPINTNSSPDDQIGYYRRATRRIRGGDGKMKDLSPRW	NEW	UNASSIGNED	T_CELL	Nucleoprotein	NSSPDDQIGYYR	HLA-A0101	0.3	NSDDQIGYY	309.0	STRONG
GIPINTNSSPDDQIGYYRRATRRIRGGDGKMKDLSPRW	NEW	UNASSIGNED	T_CELL	Nucleoprotein	INTNSSPDDQIGY	HLA-A0101	0.3	NTNSSQIGY	300.2	STRONG
GIPINTNSSPDDQIGYYRRATRRIRGGDGKMKDLSPRW	NEW	UNASSIGNED	T_CELL	Nucleoprotein	TNSSPDDQIGYYR	HLA-A0101	0.3	NSDDQIGYY	295.9	STRONG
GIPINTNSSPDDQIGYYRRATRRIRGGDGKMKDLSPRW	NEW	UNASSIGNED	T_CELL	Nucleoprotein	NSSPDDQIGYYRR	HLA-A0101	0.4	NSDDQIGYY	513.4	STRONG
GIPINTNSSPDDQIGYYRRATRRIRGGDGKMKDLSPRW	NEW	UNASSIGNED	T_CELL	Nucleoprotein	PINTNSSPDDQIGY	HLA-A0101	0.3	NTNSSQIGY	316.9	STRONG
GIPINTNSSPDDQIGYYRRATRRIRGGDGKMKDLSPRW	NEW	UNASSIGNED	T_CELL	Nucleoprotein	TNSSPDDQIGYYRR	HLA-A0101	0.4	NSDDQIGYY	486.0	STRONG
GIPINTNSSPDDQIGYYRRATRRIRGGDGKMKDLSPRW	NEW	UNASSIGNED	T_CELL	Nucleoprotein	NSSPDDQIGYYRRA	HLA-A0101	0.5	NSDDQIGYY	633.2	STRONG
GIPINTNSSPDDQIGYYRRATRRIRGGDGKMKDLSPRW	NEW	UNASSIGNED	T_CELL	Nucleoprotein	RRATRRIRGGDGKM	HLA-B2705	0.4	RRATRRIGK	95.0	STRONG
GKEDLRFPRGQGVPI	NEW	UNASSIGNED	T_CELL	Nucleoprotein	PRGQGVPI	HLA-B0702	0.5	_PRGQGVPI	116.2	STRONG
GKEDLRFPRGQGVPI	NEW	UNASSIGNED	T_CELL	Nucleoprotein	DLRFPRGQGVPI	HLA-B0702	0.3	RPRGQGVPI	62.2	STRONG
GKEDLRFPRGQGVPI	NEW	UNASSIGNED	T_CELL	Nucleoprotein	EDLRFPRGQGVPI	HLA-B0702	0.4	RPRGQGVPI	72.4	STRONG
GKMKDLSPRWYFYYL	NEW	UNASSIGNED	T_CELL	Nucleoprotein	LSPRWYFY	HLA-A0101	0.5	LS_PRWYFY	691.2	STRONG
GKMKDLSPRWYFYYL	NEW	UNASSIGNED	T_CELL	Nucleoprotein	KMKDLSPRW	HLA-B5801	0.4	KMKDLSPRW	84.0	STRONG
GKMKDLSPRWYFYYL	NEW	UNASSIGNED	T_CELL	Nucleoprotein	MKDLSPRWYFYY	HLA-A0101	0.5	MSPRWYFYY	610.0	STRONG
GKMKDLSPRWYFYYLGTGP	NEW	UNASSIGNED	T_CELL	Nucleoprotein	LSPRWYFY	HLA-A0101	0.5	LS_PRWYFY	691.2	STRONG
GKMKDLSPRWYFYYLGTGP	NEW	UNASSIGNED	T_CELL	Nucleoprotein	KMKDLSPRW	HLA-B5801	0.4	KMKDLSPRW	84.0	STRONG
GKMKDLSPRWYFYYLGTGP	NEW	UNASSIGNED	T_CELL	Nucleoprotein	MKDLSPRWYFYY	HLA-A0101	0.5	MSPRWYFYY	610.0	STRONG
GKMKELSPRWYFYYL	ORIGINAL	SARS coronavirus Frankfurt 1	T_CELL	Nucleoprotein	LSPRWYFY	HLA-A0101	0.5	LS_PRWYFY	691.2	STRONG
GKMKELSPRWYFYYL	ORIGINAL	SARS coronavirus Frankfurt 1	T_CELL	Nucleoprotein	KMKELSPRW	HLA-B5801	0.25	KMKELSPRW	48.8	STRONG
GMEVTPSGTWLTY	ORIGINAL	Severe acute respiratory syndrome coronavirus 2	T_CELL	Nucleoprotein	MEVTPSGTWL	HLA-B4001	0.15	MEVTSGTWL	28.6	STRONG
GMEVTPSGTWLTYTGAIK	NEW	UNASSIGNED	T_CELL	Nucleoprotein	MEVTPSGTWL	HLA-B4001	0.15	MEVTSGTWL	28.6	STRONG
GMSRIGMEVTPSGTW	ORIGINAL	Severe acute respiratory syndrome coronavirus 2	T_CELL	Nucleoprotein	MSRIGMEVTPSGTW	HLA-B5801	0.25	MSVTPSGTW	54.3	STRONG
GVPINTNSSPDDQIGYYRRATRRIRGGDGKMKDLSPRW	ORIGINAL	Severe acute respiratory syndrome coronavirus 2	T_CELL	Nucleoprotein	YYRRATRRI	HLA-A2402	0.15	YYRRATRRI	74.9	STRONG
GVPINTNSSPDDQIGYYRRATRRIRGGDGKMKDLSPRW	ORIGINAL	Severe acute respiratory syndrome coronavirus 2	T_CELL	Nucleoprotein	RRIRGGDGK	HLA-B2705	0.3	RRIRGGDGK	65.9	STRONG
GVPINTNSSPDDQIGYYRRATRRIRGGDGKMKDLSPRW	ORIGINAL	Severe acute respiratory syndrome coronavirus 2	T_CELL	Nucleoprotein	KMKDLSPRW	HLA-B5801	0.4	KMKDLSPRW	84.0	STRONG
GVPINTNSSPDDQIGYYRRATRRIRGGDGKMKDLSPRW	ORIGINAL	Severe acute respiratory syndrome coronavirus 2	T_CELL	Nucleoprotein	NSSPDDQIGY	HLA-A0101	0.4	NSSPDQIGY	481.4	STRONG
GVPINTNSSPDDQIGYYRRATRRIRGGDGKMKDLSPRW	ORIGINAL	Severe acute respiratory syndrome coronavirus 2	T_CELL	Nucleoprotein	NSSPDDQIGYY	HLA-A0101	0.125	NSDDQIGYY	75.8	STRONG
GVPINTNSSPDDQIGYYRRATRRIRGGDGKMKDLSPRW	ORIGINAL	Severe acute respiratory syndrome coronavirus 2	T_CELL	Nucleoprotein	NTNSSPDDQIGY	HLA-A0101	0.3	NTNSSQIGY	319.6	STRONG
GVPINTNSSPDDQIGYYRRATRRIRGGDGKMKDLSPRW	ORIGINAL	Severe acute respiratory syndrome coronavirus 2	T_CELL	Nucleoprotein	TNSSPDDQIGYY	HLA-A0101	0.125	NSDDQIGYY	74.2	STRONG
GVPINTNSSPDDQIGYYRRATRRIRGGDGKMKDLSPRW	ORIGINAL	Severe acute respiratory syndrome coronavirus 2	T_CELL	Nucleoprotein	NSSPDDQIGYYR	HLA-A0101	0.3	NSDDQIGYY	309.0	STRONG
GVPINTNSSPDDQIGYYRRATRRIRGGDGKMKDLSPRW	ORIGINAL	Severe acute respiratory syndrome coronavirus 2	T_CELL	Nucleoprotein	INTNSSPDDQIGY	HLA-A0101	0.3	NTNSSQIGY	300.2	STRONG
GVPINTNSSPDDQIGYYRRATRRIRGGDGKMKDLSPRW	ORIGINAL	Severe acute respiratory syndrome coronavirus 2	T_CELL	Nucleoprotein	TNSSPDDQIGYYR	HLA-A0101	0.3	NSDDQIGYY	295.9	STRONG
GVPINTNSSPDDQIGYYRRATRRIRGGDGKMKDLSPRW	ORIGINAL	Severe acute respiratory syndrome coronavirus 2	T_CELL	Nucleoprotein	NSSPDDQIGYYRR	HLA-A0101	0.4	NSDDQIGYY	513.4	STRONG
GVPINTNSSPDDQIGYYRRATRRIRGGDGKMKDLSPRW	ORIGINAL	Severe acute respiratory syndrome coronavirus 2	T_CELL	Nucleoprotein	PINTNSSPDDQIGY	HLA-A0101	0.3	NTNSSQIGY	316.9	STRONG
GVPINTNSSPDDQIGYYRRATRRIRGGDGKMKDLSPRW	ORIGINAL	Severe acute respiratory syndrome coronavirus 2	T_CELL	Nucleoprotein	TNSSPDDQIGYYRR	HLA-A0101	0.4	NSDDQIGYY	486.0	STRONG
GVPINTNSSPDDQIGYYRRATRRIRGGDGKMKDLSPRW	ORIGINAL	Severe acute respiratory syndrome coronavirus 2	T_CELL	Nucleoprotein	NSSPDDQIGYYRRA	HLA-A0101	0.5	NSDDQIGYY	633.2	STRONG
GVPINTNSSPDDQIGYYRRATRRIRGGDGKMKDLSPRW	ORIGINAL	Severe acute respiratory syndrome coronavirus 2	T_CELL	Nucleoprotein	RRATRRIRGGDGKM	HLA-B2705	0.4	RRATRRIGK	95.0	STRONG
GYYRRATRRIRGGDG	NEW	UNASSIGNED	T_CELL	Nucleoprotein	YYRRATRRI	HLA-A2402	0.15	YYRRATRRI	74.9	STRONG
IGMEVTPSGTWLTY	NEW	UNASSIGNED	T_CELL	Nucleoprotein	MEVTPSGTWL	HLA-B4001	0.15	MEVTSGTWL	28.6	STRONG
IKLDDKDPSFKDNVILL	NEW	UNASSIGNED	T_CELL	Nucleoprotein	KLDDKDPSFK	HLA-A0301	0.3	KLDDKPSFK	63.5	STRONG
ILLNKHIDAYKTFPP	ORIGINAL	Severe acute respiratory syndrome-related coronavirus	T_CELL	Nucleoprotein	LLNKHIDAYK	HLA-A0301	0.06	LLNKHIAYK	16.8	STRONG
ILLNKHIDAYKTFPP	ORIGINAL	Severe acute respiratory syndrome-related coronavirus	T_CELL	Nucleoprotein	ILLNKHIDAYK	HLA-A0301	0.3	ILLNKHIYK	66.0	STRONG
KFPRGQGVPI	ORIGINAL	Severe acute respiratory syndrome coronavirus 2	T_CELL	Nucleoprotein	PRGQGVPI	HLA-B0702	0.5	_PRGQGVPI	116.2	STRONG
KHIDAYKTFPPTEPK	ORIGINAL	SARS coronavirus Urbani	T_CELL	Nucleoprotein	KTFPPTEPK	HLA-A0301	0.08	KTFPPTEPK	20.8	STRONG
KHIDAYKTFPPTEPK	ORIGINAL	SARS coronavirus Urbani	T_CELL	Nucleoprotein	YKTFPPTEPK	HLA-A0301	0.5	KTFPPTEPK	120.2	STRONG
KHWPQIAQFAPSASAFF	ORIGINAL	SARS coronavirus Frankfurt 1	T_CELL	Nucleoprotein	AQFAPSASAF	HLA-B1501	0.01	AQFAPSASF	3.6	STRONG
KMKDLSPRWYFYYLG	NEW	UNASSIGNED	T_CELL	Nucleoprotein	LSPRWYFY	HLA-A0101	0.5	LS_PRWYFY	691.2	STRONG
KMKDLSPRWYFYYLG	NEW	UNASSIGNED	T_CELL	Nucleoprotein	KMKDLSPRW	HLA-B5801	0.4	KMKDLSPRW	84.0	STRONG
KMKDLSPRWYFYYLG	NEW	UNASSIGNED	T_CELL	Nucleoprotein	MKDLSPRWYFYY	HLA-A0101	0.5	MSPRWYFYY	610.0	STRONG
KMKELSPRWYFYYLG	ORIGINAL	SARS coronavirus Urbani	T_CELL	Nucleoprotein	LSPRWYFY	HLA-A0101	0.5	LS_PRWYFY	691.2	STRONG
KMKELSPRWYFYYLG	ORIGINAL	SARS coronavirus Urbani	T_CELL	Nucleoprotein	KMKELSPRW	HLA-B5801	0.25	KMKELSPRW	48.8	STRONG
LLNKHIDAYKTFP	ORIGINAL	Severe acute respiratory syndrome-related coronavirus	T_CELL	Nucleoprotein	LLNKHIDAYK	HLA-A0301	0.06	LLNKHIAYK	16.8	STRONG
LLNKHIDAYKTFPPTEPK	ORIGINAL	SARS coronavirus Frankfurt 1	T_CELL	Nucleoprotein	KTFPPTEPK	HLA-A0301	0.08	KTFPPTEPK	20.8	STRONG
LLNKHIDAYKTFPPTEPK	ORIGINAL	SARS coronavirus Frankfurt 1	T_CELL	Nucleoprotein	LLNKHIDAYK	HLA-A0301	0.06	LLNKHIAYK	16.8	STRONG
LLNKHIDAYKTFPPTEPK	ORIGINAL	SARS coronavirus Frankfurt 1	T_CELL	Nucleoprotein	YKTFPPTEPK	HLA-A0301	0.5	KTFPPTEPK	120.2	STRONG
LPNNTASWFTALTQH	ORIGINAL	SARS coronavirus Urbani	T_CELL	Nucleoprotein	LPNNTASWFTAL	HLA-B0702	0.5	LPASWFTAL	108.1	STRONG
LSPRWYFYYL	ORIGINAL	Severe acute respiratory syndrome coronavirus 2	T_CELL	Nucleoprotein	LSPRWYFY	HLA-A0101	0.5	LS_PRWYFY	691.2	STRONG
LSPRWYFYYLGTGPEAGL	NEW	UNASSIGNED	T_CELL	Nucleoprotein	LSPRWYFY	HLA-A0101	0.5	LS_PRWYFY	691.2	STRONG
MEVTPSGTWL	ORIGINAL	Severe acute respiratory syndrome-related coronavirus	T_CELL	Nucleoprotein	MEVTPSGTWL	HLA-B4001	0.15	MEVTSGTWL	28.6	STRONG
MEVTPSGTWLTY	NEW	UNASSIGNED	T_CELL	Nucleoprotein	MEVTPSGTWL	HLA-B4001	0.15	MEVTSGTWL	28.6	STRONG
MKDLSPRWYFYYLGT	NEW	UNASSIGNED	T_CELL	Nucleoprotein	LSPRWYFY	HLA-A0101	0.5	LS_PRWYFY	691.2	STRONG
MKDLSPRWYFYYLGT	NEW	UNASSIGNED	T_CELL	Nucleoprotein	MKDLSPRWYFYY	HLA-A0101	0.5	MSPRWYFYY	610.0	STRONG
MKELSPRWYFYYLGT	ORIGINAL	SARS coronavirus Frankfurt 1	T_CELL	Nucleoprotein	LSPRWYFY	HLA-A0101	0.5	LS_PRWYFY	691.2	STRONG
MSRIGMEVTPSGTW	NEW	UNASSIGNED	T_CELL	Nucleoprotein	MSRIGMEVTPSGTW	HLA-B5801	0.25	MSVTPSGTW	54.3	STRONG
NSSPDDQIGYYRRAT	NEW	UNASSIGNED	T_CELL	Nucleoprotein	NSSPDDQIGY	HLA-A0101	0.4	NSSPDQIGY	481.4	STRONG
NSSPDDQIGYYRRAT	NEW	UNASSIGNED	T_CELL	Nucleoprotein	NSSPDDQIGYY	HLA-A0101	0.125	NSDDQIGYY	75.8	STRONG
NSSPDDQIGYYRRAT	NEW	UNASSIGNED	T_CELL	Nucleoprotein	NSSPDDQIGYYR	HLA-A0101	0.3	NSDDQIGYY	309.0	STRONG
NSSPDDQIGYYRRAT	NEW	UNASSIGNED	T_CELL	Nucleoprotein	NSSPDDQIGYYRR	HLA-A0101	0.4	NSDDQIGYY	513.4	STRONG
NSSPDDQIGYYRRAT	NEW	UNASSIGNED	T_CELL	Nucleoprotein	NSSPDDQIGYYRRA	HLA-A0101	0.5	NSDDQIGYY	633.2	STRONG
NTNSSPDDQIGYY	ORIGINAL	Severe acute respiratory syndrome coronavirus 2	T_CELL	Nucleoprotein	NSSPDDQIGY	HLA-A0101	0.4	NSSPDQIGY	481.4	STRONG
NTNSSPDDQIGYY	ORIGINAL	Severe acute respiratory syndrome coronavirus 2	T_CELL	Nucleoprotein	NSSPDDQIGYY	HLA-A0101	0.125	NSDDQIGYY	75.8	STRONG
NTNSSPDDQIGYY	ORIGINAL	Severe acute respiratory syndrome coronavirus 2	T_CELL	Nucleoprotein	NTNSSPDDQIGY	HLA-A0101	0.3	NTNSSQIGY	319.6	STRONG
NTNSSPDDQIGYY	ORIGINAL	Severe acute respiratory syndrome coronavirus 2	T_CELL	Nucleoprotein	TNSSPDDQIGYY	HLA-A0101	0.125	NSDDQIGYY	74.2	STRONG
NTNSSPDDQIGYYRRATR	NEW	UNASSIGNED	T_CELL	Nucleoprotein	NSSPDDQIGY	HLA-A0101	0.4	NSSPDQIGY	481.4	STRONG
NTNSSPDDQIGYYRRATR	NEW	UNASSIGNED	T_CELL	Nucleoprotein	NSSPDDQIGYY	HLA-A0101	0.125	NSDDQIGYY	75.8	STRONG
NTNSSPDDQIGYYRRATR	NEW	UNASSIGNED	T_CELL	Nucleoprotein	NTNSSPDDQIGY	HLA-A0101	0.3	NTNSSQIGY	319.6	STRONG
NTNSSPDDQIGYYRRATR	NEW	UNASSIGNED	T_CELL	Nucleoprotein	TNSSPDDQIGYY	HLA-A0101	0.125	NSDDQIGYY	74.2	STRONG
NTNSSPDDQIGYYRRATR	NEW	UNASSIGNED	T_CELL	Nucleoprotein	NSSPDDQIGYYR	HLA-A0101	0.3	NSDDQIGYY	309.0	STRONG
NTNSSPDDQIGYYRRATR	NEW	UNASSIGNED	T_CELL	Nucleoprotein	TNSSPDDQIGYYR	HLA-A0101	0.3	NSDDQIGYY	295.9	STRONG
NTNSSPDDQIGYYRRATR	NEW	UNASSIGNED	T_CELL	Nucleoprotein	NSSPDDQIGYYRR	HLA-A0101	0.4	NSDDQIGYY	513.4	STRONG
NTNSSPDDQIGYYRRATR	NEW	UNASSIGNED	T_CELL	Nucleoprotein	TNSSPDDQIGYYRR	HLA-A0101	0.4	NSDDQIGYY	486.0	STRONG
NTNSSPDDQIGYYRRATR	NEW	UNASSIGNED	T_CELL	Nucleoprotein	NSSPDDQIGYYRRA	HLA-A0101	0.5	NSDDQIGYY	633.2	STRONG
PDDQIGYYRRATRRI	NEW	UNASSIGNED	T_CELL	Nucleoprotein	YYRRATRRI	HLA-A2402	0.15	YYRRATRRI	74.9	STRONG
PDDQIGYYRRATRRIRGGD	NEW	UNASSIGNED	T_CELL	Nucleoprotein	YYRRATRRI	HLA-A2402	0.15	YYRRATRRI	74.9	STRONG
PINTNSSPDDQIGYY	NEW	UNASSIGNED	T_CELL	Nucleoprotein	NSSPDDQIGY	HLA-A0101	0.4	NSSPDQIGY	481.4	STRONG
PINTNSSPDDQIGYY	NEW	UNASSIGNED	T_CELL	Nucleoprotein	NSSPDDQIGYY	HLA-A0101	0.125	NSDDQIGYY	75.8	STRONG
PINTNSSPDDQIGYY	NEW	UNASSIGNED	T_CELL	Nucleoprotein	NTNSSPDDQIGY	HLA-A0101	0.3	NTNSSQIGY	319.6	STRONG
PINTNSSPDDQIGYY	NEW	UNASSIGNED	T_CELL	Nucleoprotein	TNSSPDDQIGYY	HLA-A0101	0.125	NSDDQIGYY	74.2	STRONG
PINTNSSPDDQIGYY	NEW	UNASSIGNED	T_CELL	Nucleoprotein	INTNSSPDDQIGY	HLA-A0101	0.3	NTNSSQIGY	300.2	STRONG
PINTNSSPDDQIGYY	NEW	UNASSIGNED	T_CELL	Nucleoprotein	PINTNSSPDDQIGY	HLA-A0101	0.3	NTNSSQIGY	316.9	STRONG
PSFKDNVILLNKHIDAYK	NEW	UNASSIGNED	T_CELL	Nucleoprotein	LLNKHIDAYK	HLA-A0301	0.06	LLNKHIAYK	16.8	STRONG
PSFKDNVILLNKHIDAYK	NEW	UNASSIGNED	T_CELL	Nucleoprotein	ILLNKHIDAYK	HLA-A0301	0.3	ILLNKHIYK	66.0	STRONG
PSFKDNVILLNKHIDAYK	NEW	UNASSIGNED	T_CELL	Nucleoprotein	VILLNKHIDAYK	HLA-A0301	0.4	ILLNKHIYK	93.5	STRONG
QELIRQGTDYKHW	ORIGINAL	Severe acute respiratory syndrome coronavirus 2	T_CELL	Nucleoprotein	ELIRQGTDY	HLA-A2601	0.4	ELIRQGTDY	652.8	STRONG
QIGYYRRATRRIRGGDGK	NEW	UNASSIGNED	T_CELL	Nucleoprotein	YYRRATRRI	HLA-A2402	0.15	YYRRATRRI	74.9	STRONG
QIGYYRRATRRIRGGDGK	NEW	UNASSIGNED	T_CELL	Nucleoprotein	RRIRGGDGK	HLA-B2705	0.3	RRIRGGDGK	65.9	STRONG
QIGYYRRATRRVRGGDGK	ORIGINAL	SARS coronavirus Frankfurt 1	T_CELL	Nucleoprotein	RRVRGGDGK	HLA-B2705	0.4	RRVRGGDGK	92.5	STRONG
QKRTATKQYNVTQAF	ORIGINAL	Severe acute respiratory syndrome-related coronavirus	T_CELL	Nucleoprotein	TKQYNVTQAF	HLA-B1501	0.02	TQYNVTQAF	6.8	STRONG
QKRTATKQYNVTQAF	ORIGINAL	Severe acute respiratory syndrome-related coronavirus	T_CELL	Nucleoprotein	RTATKQYNVTQAF	HLA-B1501	0.4	RQYNVTQAF	38.0	STRONG
QQGQTVTKKSAAEASKK	NEW	UNASSIGNED	T_CELL	Nucleoprotein	KSAAEASKK	HLA-A0301	0.5	KSAAEASKK	116.2	STRONG
QQQGQTVTKKSAAEASKK	ORIGINAL	SARS coronavirus Frankfurt 1	T_CELL	Nucleoprotein	KSAAEASKK	HLA-A0301	0.5	KSAAEASKK	116.2	STRONG
QRRPQGLPNNTASWFTALTQHGKEDLKFPRGQGVPINT	ORIGINAL	Severe acute respiratory syndrome coronavirus 2	T_CELL	Nucleoprotein	PRGQGVPI	HLA-B0702	0.5	_PRGQGVPI	116.2	STRONG
QRRPQGLPNNTASWFTALTQHGKEDLKFPRGQGVPINT	ORIGINAL	Severe acute respiratory syndrome coronavirus 2	T_CELL	Nucleoprotein	RPQGLPNNTA	HLA-B0702	0.5	RPQGPNNTA	113.0	STRONG
QRRPQGLPNNTASWFTALTQHGKEDLKFPRGQGVPINT	ORIGINAL	Severe acute respiratory syndrome coronavirus 2	T_CELL	Nucleoprotein	FPRGQGVPIN	HLA-B0702	0.175	FPRGQGVPI	33.9	STRONG
QRRPQGLPNNTASWFTALTQHGKEDLKFPRGQGVPINT	ORIGINAL	Severe acute respiratory syndrome coronavirus 2	T_CELL	Nucleoprotein	LKFPRGQGVPI	HLA-B0702	0.4	LPRGQGVPI	79.5	STRONG
QRRPQGLPNNTASWFTALTQHGKEDLKFPRGQGVPINT	ORIGINAL	Severe acute respiratory syndrome coronavirus 2	T_CELL	Nucleoprotein	KFPRGQGVPIN	HLA-B0702	0.5	KPRGQGVPI	109.4	STRONG
QRRPQGLPNNTASWFTALTQHGKEDLKFPRGQGVPINT	ORIGINAL	Severe acute respiratory syndrome coronavirus 2	T_CELL	Nucleoprotein	LPNNTASWFTAL	HLA-B0702	0.5	LPASWFTAL	108.1	STRONG
RATRRIRGGDGKMKD	NEW	UNASSIGNED	T_CELL	Nucleoprotein	RRIRGGDGK	HLA-B2705	0.3	RRIRGGDGK	65.9	STRONG
RFPRGQGVPINTNSSPDDQI	NEW	UNASSIGNED	T_CELL	Nucleoprotein	PRGQGVPI	HLA-B0702	0.5	_PRGQGVPI	116.2	STRONG
RFPRGQGVPINTNSSPDDQI	NEW	UNASSIGNED	T_CELL	Nucleoprotein	FPRGQGVPIN	HLA-B0702	0.175	FPRGQGVPI	33.9	STRONG
RFPRGQGVPINTNSSPDDQI	NEW	UNASSIGNED	T_CELL	Nucleoprotein	RFPRGQGVPIN	HLA-B0702	0.25	RPRGQGVPI	42.5	STRONG
RFPRGQGVPINTNSSPDDQI	NEW	UNASSIGNED	T_CELL	Nucleoprotein	RFPRGQGVPINT	HLA-B0702	0.3	RPRGQGVPI	58.2	STRONG
RFPRGQGVPINTNSSPDDQI	NEW	UNASSIGNED	T_CELL	Nucleoprotein	RFPRGQGVPINTN	HLA-B0702	0.3	RPRGQGVPI	67.2	STRONG
RFPRGQGVPINTNSSPDDQI	NEW	UNASSIGNED	T_CELL	Nucleoprotein	RFPRGQGVPINTNS	HLA-B0702	0.4	RPRGQGVPI	73.3	STRONG
RGGDGKMKDLSPRWY	NEW	UNASSIGNED	T_CELL	Nucleoprotein	KMKDLSPRW	HLA-B5801	0.4	KMKDLSPRW	84.0	STRONG
RGGDGKMKELSPRWY	ORIGINAL	SARS coronavirus Urbani	T_CELL	Nucleoprotein	KMKELSPRW	HLA-B5801	0.25	KMKELSPRW	48.8	STRONG
RNAPRITFGGPSDST	NEW	UNASSIGNED	T_CELL	Nucleoprotein	APRITFGGPS	HLA-B0702	0.4	APRITGGPS	68.9	STRONG
RNPANNAAIVL	ORIGINAL	Severe acute respiratory syndrome coronavirus 2	T_CELL	Nucleoprotein	RNPANNAAIV	HLA-B0702	0.4	RPANNAAIV	96.2	STRONG
RQKRTATKAYNVIQAFGRRG	NEW	UNASSIGNED	T_CELL	Nucleoprotein	RQKRTATKAY	HLA-B1501	0.15	RQKRTATAY	17.8	STRONG
RRPQGLPNNTASWFT	ORIGINAL	SARS coronavirus Urbani	T_CELL	Nucleoprotein	RPQGLPNNTA	HLA-B0702	0.5	RPQGPNNTA	113.0	STRONG
SASAFFGMSRIGMEV	ORIGINAL	SARS coronavirus Urbani	T_CELL	Nucleoprotein	FGMSRIGMEV	HLA-A0201	0.5	FMSRIGMEV	36.8	STRONG
SKKPRQKRTATKAYNV	NEW	UNASSIGNED	T_CELL	Nucleoprotein	KKPRQKRTAT	HLA-B0702	0.06	KPRQKRTAT	13.2	STRONG
SKKPRQKRTATKAYNV	NEW	UNASSIGNED	T_CELL	Nucleoprotein	KPRQKRTATK	HLA-B0702	0.125	KPRQKRTAT	26.0	STRONG
SKKPRQKRTATKAYNV	NEW	UNASSIGNED	T_CELL	Nucleoprotein	RQKRTATKAY	HLA-B1501	0.15	RQKRTATAY	17.8	STRONG
SKKPRQKRTATKAYNV	NEW	UNASSIGNED	T_CELL	Nucleoprotein	SKKPRQKRTAT	HLA-B0702	0.3	SPRQKRTAT	67.0	STRONG
SKKPRQKRTATKAYNV	NEW	UNASSIGNED	T_CELL	Nucleoprotein	KPRQKRTATKA	HLA-B0702	0.175	KPRQKRTAA	33.2	STRONG
SKKPRQKRTATKAYNV	NEW	UNASSIGNED	T_CELL	Nucleoprotein	KKPRQKRTATKA	HLA-B0702	0.4	KPRQKRTAA	72.9	STRONG
SKKPRQKRTATKAYNV	NEW	UNASSIGNED	T_CELL	Nucleoprotein	KPRQKRTATKAY	HLA-B0702	0.4	KPRQKRTAA	70.2	STRONG
SKKPRQKRTATKAYNV	NEW	UNASSIGNED	T_CELL	Nucleoprotein	SKKPRQKRTATKA	HLA-B0702	0.5	KPRQKRTAA	102.1	STRONG
SKKPRQKRTATKAYNV	NEW	UNASSIGNED	T_CELL	Nucleoprotein	KPRQKRTATKAYN	HLA-B0702	0.5	KPRQKRTAA	98.6	STRONG
SKKPRQKRTATKAYNV	NEW	UNASSIGNED	T_CELL	Nucleoprotein	KPRQKRTATKAYNV	HLA-B0702	0.08	KPRQKRTAV	17.5	STRONG
SKKPRQKRTATKQYNV	ORIGINAL	SARS coronavirus Frankfurt 1	T_CELL	Nucleoprotein	KKPRQKRTAT	HLA-B0702	0.06	KPRQKRTAT	13.2	STRONG
SKKPRQKRTATKQYNV	ORIGINAL	SARS coronavirus Frankfurt 1	T_CELL	Nucleoprotein	KPRQKRTATK	HLA-B0702	0.125	KPRQKRTAT	26.0	STRONG
SKKPRQKRTATKQYNV	ORIGINAL	SARS coronavirus Frankfurt 1	T_CELL	Nucleoprotein	RQKRTATKQY	HLA-B1501	0.5	RQKRTATQY	43.8	STRONG
SKKPRQKRTATKQYNV	ORIGINAL	SARS coronavirus Frankfurt 1	T_CELL	Nucleoprotein	SKKPRQKRTAT	HLA-B0702	0.3	SPRQKRTAT	67.0	STRONG
SKKPRQKRTATKQYNV	ORIGINAL	SARS coronavirus Frankfurt 1	T_CELL	Nucleoprotein	KPRQKRTATKQYNV	HLA-B0702	0.08	KPRQKRTAV	17.5	STRONG
TKQYNVTQAF	ORIGINAL	Severe acute respiratory syndrome-related coronavirus	T_CELL	Nucleoprotein	TKQYNVTQAF	HLA-B1501	0.02	TQYNVTQAF	6.8	STRONG
TRRIRGGDGKMKDLSPRW	NEW	UNASSIGNED	T_CELL	Nucleoprotein	RRIRGGDGK	HLA-B2705	0.3	RRIRGGDGK	65.9	STRONG
TRRIRGGDGKMKDLSPRW	NEW	UNASSIGNED	T_CELL	Nucleoprotein	KMKDLSPRW	HLA-B5801	0.4	KMKDLSPRW	84.0	STRONG
TWLTYTGAIKLDDKDPSFKDNVILL	NEW	UNASSIGNED	T_CELL	Nucleoprotein	KLDDKDPSFK	HLA-A0301	0.3	KLDDKPSFK	63.5	STRONG
VILLNKHIDAYKTFP	ORIGINAL	SARS coronavirus Urbani	T_CELL	Nucleoprotein	LLNKHIDAYK	HLA-A0301	0.06	LLNKHIAYK	16.8	STRONG
VILLNKHIDAYKTFP	ORIGINAL	SARS coronavirus Urbani	T_CELL	Nucleoprotein	ILLNKHIDAYK	HLA-A0301	0.3	ILLNKHIYK	66.0	STRONG
VILLNKHIDAYKTFP	ORIGINAL	SARS coronavirus Urbani	T_CELL	Nucleoprotein	VILLNKHIDAYK	HLA-A0301	0.4	ILLNKHIYK	93.5	STRONG
YKTFPPTEPKKDKKK	ORIGINAL	SARS coronavirus Urbani	T_CELL	Nucleoprotein	KTFPPTEPK	HLA-A0301	0.08	KTFPPTEPK	20.8	STRONG
YKTFPPTEPKKDKKK	ORIGINAL	SARS coronavirus Urbani	T_CELL	Nucleoprotein	YKTFPPTEPK	HLA-A0301	0.5	KTFPPTEPK	120.2	STRONG
YKTFPPTEPKKDKKK	ORIGINAL	SARS coronavirus Urbani	T_CELL	Nucleoprotein	KTFPPTEPKK	HLA-A0301	0.025	KTFPPTPKK	11.4	STRONG
YKTFPPTEPKKDKKKK	ORIGINAL	Severe acute respiratory syndrome-related coronavirus	T_CELL	Nucleoprotein	KTFPPTEPK	HLA-A0301	0.08	KTFPPTEPK	20.8	STRONG
YKTFPPTEPKKDKKKK	ORIGINAL	Severe acute respiratory syndrome-related coronavirus	T_CELL	Nucleoprotein	YKTFPPTEPK	HLA-A0301	0.5	KTFPPTEPK	120.2	STRONG
YKTFPPTEPKKDKKKK	ORIGINAL	Severe acute respiratory syndrome-related coronavirus	T_CELL	Nucleoprotein	KTFPPTEPKK	HLA-A0301	0.025	KTFPPTPKK	11.4	STRONG
YKTFPPTEPKKDKRK	NEW	UNASSIGNED	T_CELL	Nucleoprotein	KTFPPTEPK	HLA-A0301	0.08	KTFPPTEPK	20.8	STRONG
YKTFPPTEPKKDKRK	NEW	UNASSIGNED	T_CELL	Nucleoprotein	YKTFPPTEPK	HLA-A0301	0.5	KTFPPTEPK	120.2	STRONG
YKTFPPTEPKKDKRK	NEW	UNASSIGNED	T_CELL	Nucleoprotein	KTFPPTEPKK	HLA-A0301	0.025	KTFPPTPKK	11.4	STRONG
YKTFPPTEPKKDKRK	NEW	UNASSIGNED	T_CELL	Nucleoprotein	KTFPPTEPKKDKRK	HLA-A0301	0.5	KTFPPTKRK	117.5	STRONG
YKTFPPTEPKKDKRKK	NEW	UNASSIGNED	T_CELL	Nucleoprotein	KTFPPTEPK	HLA-A0301	0.08	KTFPPTEPK	20.8	STRONG
YKTFPPTEPKKDKRKK	NEW	UNASSIGNED	T_CELL	Nucleoprotein	YKTFPPTEPK	HLA-A0301	0.5	KTFPPTEPK	120.2	STRONG
YKTFPPTEPKKDKRKK	NEW	UNASSIGNED	T_CELL	Nucleoprotein	KTFPPTEPKK	HLA-A0301	0.025	KTFPPTPKK	11.4	STRONG
YKTFPPTEPKKDKRKK	NEW	UNASSIGNED	T_CELL	Nucleoprotein	KTFPPTEPKKDKRK	HLA-A0301	0.5	KTFPPTKRK	117.5	STRONG
YYRRATRRIR	ORIGINAL	Severe acute respiratory syndrome coronavirus 2	T_CELL	Nucleoprotein	YYRRATRRI	HLA-A2402	0.15	YYRRATRRI	74.9	STRONG
AFFGMSRIGMEVTPSGTW	ORIGINAL	SARS coronavirus Frankfurt 1	T_CELL	Nucleoprotein	FGMSRIGM	HLA-B0801	0.6	FGMSRI_GM	240.2	WEAK
AFFGMSRIGMEVTPSGTW	ORIGINAL	SARS coronavirus Frankfurt 1	T_CELL	Nucleoprotein	GMSRIGMEV	HLA-A0201	0.6	GMSRIGMEV	50.6	WEAK
AFFGMSRIGMEVTPSGTW	ORIGINAL	SARS coronavirus Frankfurt 1	T_CELL	Nucleoprotein	MEVTPSGTW	HLA-B5801	1.7	MEVTPSGTW	1256.3	WEAK
AFFGMSRIGMEVTPSGTW	ORIGINAL	SARS coronavirus Frankfurt 1	T_CELL	Nucleoprotein	FGMSRIGMEV	HLA-B5801	1.7	MEVTPSGTW	1256.3	WEAK
AFFGMSRIGMEVTPSGTW	ORIGINAL	SARS coronavirus Frankfurt 1	T_CELL	Nucleoprotein	GMEVTPSGTW	HLA-B5801	1.8	GMVTPSGTW	1451.6	WEAK
AFFGMSRIGMEVTPSGTW	ORIGINAL	SARS coronavirus Frankfurt 1	T_CELL	Nucleoprotein	IGMEVTPSGTW	HLA-B5801	0.7	IGMEVTPTW	243.5	WEAK
AFFGMSRIGMEVTPSGTW	ORIGINAL	SARS coronavirus Frankfurt 1	T_CELL	Nucleoprotein	MSRIGMEVTPSGTW	HLA-B5801	0.7	IGMEVTPTW	243.5	WEAK
ALTQHGKEDLRFPRG	NEW	UNASSIGNED	T_CELL	Nucleoprotein	TQHGKEDLRF	HLA-B1501	1.3	TQHKEDLRF	198.9	WEAK
ANKEGIIWVATEGAL	NEW	UNASSIGNED	T_CELL	Nucleoprotein	NKEGIIWVA	HLA-B3901	1.2	NKEGIIWVA	2165.9	WEAK
ANKEGIIWVATEGAL	NEW	UNASSIGNED	T_CELL	Nucleoprotein	KEGIIWVATEGAL	HLA-B4001	1.2	KEVATEGAL	1012.0	WEAK
ANKEGIIWVATEGAL	NEW	UNASSIGNED	T_CELL	Nucleoprotein	NKEGIIWVATEGAL	HLA-B4001	1.3	KEVATEGAL	1176.5	WEAK
AQFAPSASAFFGMSR	ORIGINAL	SARS coronavirus Urbani	T_CELL	Nucleoprotein	AQFAPSASA	HLA-B1501	0.6	AQFAPSASA	62.5	WEAK
AQFAPSASAFFGMSR	ORIGINAL	SARS coronavirus Urbani	T_CELL	Nucleoprotein	QFAPSASAF	HLA-A2402	1.4	QFAPSASAF	1313.0	WEAK
AQFAPSASAFFGMSR	ORIGINAL	SARS coronavirus Urbani	T_CELL	Nucleoprotein	ASAFFGMSR	HLA-A0301	1.0	ASAFFGMSR	292.4	WEAK
AQFAPSASAFFGMSR	ORIGINAL	SARS coronavirus Urbani	T_CELL	Nucleoprotein	AQFAPSASAF	HLA-A0301	1.0	ASAFFGMSR	292.4	WEAK
AQFAPSASAFFGMSR	ORIGINAL	SARS coronavirus Urbani	T_CELL	Nucleoprotein	FAPSASAFFG	HLA-A2601	1.4	FAPSASAFF	4595.8	WEAK
AQFAPSASAFFGMSR	ORIGINAL	SARS coronavirus Urbani	T_CELL	Nucleoprotein	APSASAFFGM	HLA-A2601	1.4	FAPSASAFF	4595.8	WEAK
AQFAPSASAFFGMSR	ORIGINAL	SARS coronavirus Urbani	T_CELL	Nucleoprotein	SASAFFGMSR	HLA-A0301	1.9	SSAFFGMSR	914.1	WEAK
AQFAPSASAFFGMSR	ORIGINAL	SARS coronavirus Urbani	T_CELL	Nucleoprotein	QFAPSASAFFG	HLA-A2402	2.0	QFPSASAFF	2329.0	WEAK
AQFAPSASAFFGMSR	ORIGINAL	SARS coronavirus Urbani	T_CELL	Nucleoprotein	AQFAPSASAFFG	HLA-B1501	0.9	AQFAPSASF	118.4	WEAK
AQFAPSASAFFGMSR	ORIGINAL	SARS coronavirus Urbani	T_CELL	Nucleoprotein	AQFAPSASAFFGM	HLA-B1501	0.6	AQFAPSASM	63.7	WEAK
AQFAPSASAFFGMSR	ORIGINAL	SARS coronavirus Urbani	T_CELL	Nucleoprotein	AQFAPSASAFFGMS	HLA-B1501	1.7	AQFAPSASF	311.5	WEAK
AQFAPSASAFFGMSRIGM	ORIGINAL	Severe acute respiratory syndrome-related coronavirus	T_CELL	Nucleoprotein	FGMSRIGM	HLA-B0801	0.6	FGMSRI_GM	240.2	WEAK
AQFAPSASAFFGMSRIGM	ORIGINAL	Severe acute respiratory syndrome-related coronavirus	T_CELL	Nucleoprotein	AQFAPSASA	HLA-B1501	0.6	AQFAPSASA	62.5	WEAK
AQFAPSASAFFGMSRIGM	ORIGINAL	Severe acute respiratory syndrome-related coronavirus	T_CELL	Nucleoprotein	QFAPSASAF	HLA-A2402	1.4	QFAPSASAF	1313.0	WEAK
AQFAPSASAFFGMSRIGM	ORIGINAL	Severe acute respiratory syndrome-related coronavirus	T_CELL	Nucleoprotein	ASAFFGMSR	HLA-A0301	1.0	ASAFFGMSR	292.4	WEAK
AQFAPSASAFFGMSRIGM	ORIGINAL	Severe acute respiratory syndrome-related coronavirus	T_CELL	Nucleoprotein	AQFAPSASAF	HLA-A0301	1.0	ASAFFGMSR	292.4	WEAK
AQFAPSASAFFGMSRIGM	ORIGINAL	Severe acute respiratory syndrome-related coronavirus	T_CELL	Nucleoprotein	FAPSASAFFG	HLA-A2601	1.4	FAPSASAFF	4595.8	WEAK
AQFAPSASAFFGMSRIGM	ORIGINAL	Severe acute respiratory syndrome-related coronavirus	T_CELL	Nucleoprotein	APSASAFFGM	HLA-A2601	1.4	FAPSASAFF	4595.8	WEAK
AQFAPSASAFFGMSRIGM	ORIGINAL	Severe acute respiratory syndrome-related coronavirus	T_CELL	Nucleoprotein	SASAFFGMSR	HLA-A0301	1.9	SSAFFGMSR	914.1	WEAK
AQFAPSASAFFGMSRIGM	ORIGINAL	Severe acute respiratory syndrome-related coronavirus	T_CELL	Nucleoprotein	QFAPSASAFFG	HLA-A2402	2.0	QFPSASAFF	2329.0	WEAK
AQFAPSASAFFGMSRIGM	ORIGINAL	Severe acute respiratory syndrome-related coronavirus	T_CELL	Nucleoprotein	AQFAPSASAFFG	HLA-B1501	0.9	AQFAPSASF	118.4	WEAK
AQFAPSASAFFGMSRIGM	ORIGINAL	Severe acute respiratory syndrome-related coronavirus	T_CELL	Nucleoprotein	AQFAPSASAFFGM	HLA-B1501	0.6	AQFAPSASM	63.7	WEAK
AQFAPSASAFFGMSRIGM	ORIGINAL	Severe acute respiratory syndrome-related coronavirus	T_CELL	Nucleoprotein	AQFAPSASAFFGMS	HLA-B1501	1.7	AQFAPSASF	311.5	WEAK
ARPKQRRPQGLPNNT	ORIGINAL	SARS coronavirus Urbani	T_CELL	Nucleoprotein	RPQGLPNNT	HLA-B0702	1.7	RPQGLPNNT	1036.6	WEAK
ARPKQRRPQGLPNNT	ORIGINAL	SARS coronavirus Urbani	T_CELL	Nucleoprotein	RPKQRRPQGLPN	HLA-B0702	0.9	RPKQRRQGL	304.2	WEAK
ARPKQRRPQGLPNNT	ORIGINAL	SARS coronavirus Urbani	T_CELL	Nucleoprotein	RPKQRRPQGLPNN	HLA-B0702	1.0	RPKQRRQGL	384.0	WEAK
ARPKQRRPQGLPNNT	ORIGINAL	SARS coronavirus Urbani	T_CELL	Nucleoprotein	RPKQRRPQGLPNNT	HLA-B0702	1.0	RPKQRRQGL	418.5	WEAK
ARPKQRRPQGLPNST	NEW	UNASSIGNED	T_CELL	Nucleoprotein	RPQGLPNST	HLA-B0702	1.0	RPKQRRQGL	418.5	WEAK
ARPKQRRPQGLPNST	NEW	UNASSIGNED	T_CELL	Nucleoprotein	RRPQGLPNST	HLA-B0702	1.5	RPQGLPNST	813.0	WEAK
ARPKQRRPQGLPNST	NEW	UNASSIGNED	T_CELL	Nucleoprotein	RPKQRRPQGLPN	HLA-B0702	0.9	RPKQRRQGL	304.2	WEAK
ARPKQRRPQGLPNST	NEW	UNASSIGNED	T_CELL	Nucleoprotein	RPKQRRPQGLPNS	HLA-B0702	1.0	RPKQRRQGL	383.7	WEAK
ARPKQRRPQGLPNST	NEW	UNASSIGNED	T_CELL	Nucleoprotein	RPKQRRPQGLPNST	HLA-B0702	0.8	RPKQRRNST	268.6	WEAK
ASWFTALTQHGKEDL	NEW	UNASSIGNED	T_CELL	Nucleoprotein	ASWFTALTQHGK	HLA-A0301	1.3	ASWFTALGK	462.2	WEAK
ATEGALNTPKDHI	ORIGINAL	Severe acute respiratory syndrome coronavirus 2	T_CELL	Nucleoprotein	ATEGALNTPK	HLA-A0301	1.4	ATGALNTPK	572.8	WEAK
AYKTFPPTEPK	ORIGINAL	Severe acute respiratory syndrome coronavirus 2	T_CELL	Nucleoprotein	KTFPPTEPK	HLA-A0301	1.4	ATGALNTPK	572.8	WEAK
AYKTFPPTEPK	ORIGINAL	Severe acute respiratory syndrome coronavirus 2	T_CELL	Nucleoprotein	YKTFPPTEPK	HLA-A0301	1.4	ATGALNTPK	572.8	WEAK
AYKTFPPTEPK	ORIGINAL	Severe acute respiratory syndrome coronavirus 2	T_CELL	Nucleoprotein	AYKTFPPTEPK	HLA-A0301	1.8	ATFPPTEPK	842.6	WEAK
DDQIGYYRRATRRIR	NEW	UNASSIGNED	T_CELL	Nucleoprotein	YRRATRRI	HLA-B2705	1.2	YR_RATRRI	398.6	WEAK
DDQIGYYRRATRRIR	NEW	UNASSIGNED	T_CELL	Nucleoprotein	RRATRRIR	HLA-B2705	0.6	RRATRRI_R	161.6	WEAK
DDQIGYYRRATRRIR	NEW	UNASSIGNED	T_CELL	Nucleoprotein	YYRRATRRI	HLA-B2705	0.6	RRATRRI_R	161.6	WEAK
DDQIGYYRRATRRIR	NEW	UNASSIGNED	T_CELL	Nucleoprotein	YRRATRRIR	HLA-B2705	1.2	YRRATRRIR	415.3	WEAK
DDQIGYYRRATRRIR	NEW	UNASSIGNED	T_CELL	Nucleoprotein	QIGYYRRATR	HLA-A0301	1.8	QIYYRRATR	873.4	WEAK
DDQIGYYRRATRRIR	NEW	UNASSIGNED	T_CELL	Nucleoprotein	GYYRRATRRI	HLA-A2402	1.0	YYRRATRRI	792.5	WEAK
DDQIGYYRRATRRVR	ORIGINAL	SARS coronavirus Frankfurt 1	T_CELL	Nucleoprotein	RRATRRVR	HLA-B2705	0.9	RRATRRV_R	234.1	WEAK
DDQIGYYRRATRRVR	ORIGINAL	SARS coronavirus Frankfurt 1	T_CELL	Nucleoprotein	YYRRATRRV	HLA-A2402	1.0	YYRRATRRV	745.0	WEAK
DDQIGYYRRATRRVR	ORIGINAL	SARS coronavirus Frankfurt 1	T_CELL	Nucleoprotein	YRRATRRVR	HLA-B2705	1.3	YRRATRRVR	438.9	WEAK
DDQIGYYRRATRRVR	ORIGINAL	SARS coronavirus Frankfurt 1	T_CELL	Nucleoprotein	QIGYYRRATR	HLA-A0301	1.8	QIYYRRATR	873.4	WEAK
DLSPRWYFYYLGTGPEAGLPYGANKDGIIWVATEGALN	ORIGINAL	Severe acute respiratory syndrome coronavirus 2	T_CELL	Nucleoprotein	LSPRWYFY	HLA-A0301	1.8	QIYYRRATR	873.4	WEAK
DLSPRWYFYYLGTGPEAGLPYGANKDGIIWVATEGALN	ORIGINAL	Severe acute respiratory syndrome coronavirus 2	T_CELL	Nucleoprotein	SPRWYFYY	HLA-A0101	1.3	_SPRWYFYY	3635.4	WEAK
DLSPRWYFYYLGTGPEAGLPYGANKDGIIWVATEGALN	ORIGINAL	Severe acute respiratory syndrome coronavirus 2	T_CELL	Nucleoprotein	GANKDGIIW	HLA-A0101	1.3	_SPRWYFYY	3635.4	WEAK
DLSPRWYFYYLGTGPEAGLPYGANKDGIIWVATEGALN	ORIGINAL	Severe acute respiratory syndrome coronavirus 2	T_CELL	Nucleoprotein	NKDGIIWVA	HLA-B3901	0.7	NKDGIIWVA	866.2	WEAK
DLSPRWYFYYLGTGPEAGLPYGANKDGIIWVATEGALN	ORIGINAL	Severe acute respiratory syndrome coronavirus 2	T_CELL	Nucleoprotein	RWYFYYLGTG	HLA-A2402	1.0	RWYFYYLTG	771.2	WEAK
DLSPRWYFYYLGTGPEAGLPYGANKDGIIWVATEGALN	ORIGINAL	Severe acute respiratory syndrome coronavirus 2	T_CELL	Nucleoprotein	LPYGANKDGI	HLA-B0702	1.8	LPYGANKGI	1186.1	WEAK
DLSPRWYFYYLGTGPEAGLPYGANKDGIIWVATEGALN	ORIGINAL	Severe acute respiratory syndrome coronavirus 2	T_CELL	Nucleoprotein	YGANKDGIIW	HLA-B5801	0.7	YANKDGIIW	295.6	WEAK
DLSPRWYFYYLGTGPEAGLPYGANKDGIIWVATEGALN	ORIGINAL	Severe acute respiratory syndrome coronavirus 2	T_CELL	Nucleoprotein	LSPRWYFYYLG	HLA-B0801	1.4	SPRWYFYYL	1024.4	WEAK
DLSPRWYFYYLGTGPEAGLPYGANKDGIIWVATEGALN	ORIGINAL	Severe acute respiratory syndrome coronavirus 2	T_CELL	Nucleoprotein	SPRWYFYYLGT	HLA-B0702	1.9	SPRWYFYYL	1241.2	WEAK
DLSPRWYFYYLGTGPEAGLPYGANKDGIIWVATEGALN	ORIGINAL	Severe acute respiratory syndrome coronavirus 2	T_CELL	Nucleoprotein	LGTGPEAGLPY	HLA-A0101	0.9	GTGPEALPY	1994.9	WEAK
DLSPRWYFYYLGTGPEAGLPYGANKDGIIWVATEGALN	ORIGINAL	Severe acute respiratory syndrome coronavirus 2	T_CELL	Nucleoprotein	GTGPEAGLPYG	HLA-A0101	2.0	GTGPEALPY	6694.9	WEAK
DLSPRWYFYYLGTGPEAGLPYGANKDGIIWVATEGALN	ORIGINAL	Severe acute respiratory syndrome coronavirus 2	T_CELL	Nucleoprotein	DLSPRWYFYYLG	HLA-B0801	1.4	SPRWYFYYL	948.7	WEAK
DLSPRWYFYYLGTGPEAGLPYGANKDGIIWVATEGALN	ORIGINAL	Severe acute respiratory syndrome coronavirus 2	T_CELL	Nucleoprotein	LSPRWYFYYLGT	HLA-B0801	1.9	SPRWYFYYL	1467.4	WEAK
DLSPRWYFYYLGTGPEAGLPYGANKDGIIWVATEGALN	ORIGINAL	Severe acute respiratory syndrome coronavirus 2	T_CELL	Nucleoprotein	SPRWYFYYLGTG	HLA-B0702	1.8	SPRWYFYYL	1147.6	WEAK
DLSPRWYFYYLGTGPEAGLPYGANKDGIIWVATEGALN	ORIGINAL	Severe acute respiratory syndrome coronavirus 2	T_CELL	Nucleoprotein	LGTGPEAGLPYG	HLA-A0101	1.9	GTGPEALPY	6554.9	WEAK
DLSPRWYFYYLGTGPEAGLPYGANKDGIIWVATEGALN	ORIGINAL	Severe acute respiratory syndrome coronavirus 2	T_CELL	Nucleoprotein	DLSPRWYFYYLGT	HLA-B0801	1.8	SPRWYFYYL	1374.7	WEAK
DLSPRWYFYYLGTGPEAGLPYGANKDGIIWVATEGALN	ORIGINAL	Severe acute respiratory syndrome coronavirus 2	T_CELL	Nucleoprotein	YYLGTGPEAGLPY	HLA-B0801	1.8	SPRWYFYYL	1374.7	WEAK
DLSPRWYFYYLGTGPEAGLPYGANKDGIIWVATEGALN	ORIGINAL	Severe acute respiratory syndrome coronavirus 2	T_CELL	Nucleoprotein	YLGTGPEAGLPYG	HLA-A0101	0.8	YLGTGPLPY	1753.2	WEAK
DLSPRWYFYYLGTGPEAGLPYGANKDGIIWVATEGALN	ORIGINAL	Severe acute respiratory syndrome coronavirus 2	T_CELL	Nucleoprotein	DLSPRWYFYYLGTG	HLA-B0801	2.0	SPRWYFYYL	1598.1	WEAK
DLSPRWYFYYLGTGPEAGLPYGANKDGIIWVATEGALN	ORIGINAL	Severe acute respiratory syndrome coronavirus 2	T_CELL	Nucleoprotein	SPRWYFYYLGTGPE	HLA-B0702	0.9	SPRWGTGPE	343.9	WEAK
DLSPRWYFYYLGTGPEAGLPYGANKDGIIWVATEGALN	ORIGINAL	Severe acute respiratory syndrome coronavirus 2	T_CELL	Nucleoprotein	FYYLGTGPEAGLPY	HLA-B0702	0.9	SPRWGTGPE	343.9	WEAK
DLSPRWYFYYLGTGPEAGLPYGANKDGIIWVATEGALN	ORIGINAL	Severe acute respiratory syndrome coronavirus 2	T_CELL	Nucleoprotein	YYLGTGPEAGLPYG	HLA-A0101	0.8	YLGTGPLPY	1621.8	WEAK
DLSPRWYFYYLGTGPEAGLPYGANKDGIIWVATEGALN	ORIGINAL	Severe acute respiratory syndrome coronavirus 2	T_CELL	Nucleoprotein	YLGTGPEAGLPYGA	HLA-A0101	1.1	YLGTGPLPY	2806.8	WEAK
DLSPRWYFYYLGTGPEAGLPYGANKDGIIWVATEGALN	ORIGINAL	Severe acute respiratory syndrome coronavirus 2	T_CELL	Nucleoprotein	NKDGIIWVATEGAL	HLA-B3901	1.7	NKDGIIWAL	3516.0	WEAK
DLSPRWYFYYLGTGPESGLPYGANKDGIIWVATEGALN	NEW	UNASSIGNED	T_CELL	Nucleoprotein	LSPRWYFY	HLA-B3901	1.7	NKDGIIWAL	3516.0	WEAK
DLSPRWYFYYLGTGPESGLPYGANKDGIIWVATEGALN	NEW	UNASSIGNED	T_CELL	Nucleoprotein	SPRWYFYY	HLA-A0101	1.3	_SPRWYFYY	3635.4	WEAK
DLSPRWYFYYLGTGPESGLPYGANKDGIIWVATEGALN	NEW	UNASSIGNED	T_CELL	Nucleoprotein	GANKDGIIW	HLA-A0101	1.3	_SPRWYFYY	3635.4	WEAK
DLSPRWYFYYLGTGPESGLPYGANKDGIIWVATEGALN	NEW	UNASSIGNED	T_CELL	Nucleoprotein	NKDGIIWVA	HLA-B3901	0.7	NKDGIIWVA	866.2	WEAK
DLSPRWYFYYLGTGPESGLPYGANKDGIIWVATEGALN	NEW	UNASSIGNED	T_CELL	Nucleoprotein	RWYFYYLGTG	HLA-A2402	1.0	RWYFYYLTG	771.2	WEAK
DLSPRWYFYYLGTGPESGLPYGANKDGIIWVATEGALN	NEW	UNASSIGNED	T_CELL	Nucleoprotein	LPYGANKDGI	HLA-B0702	1.8	LPYGANKGI	1186.1	WEAK
DLSPRWYFYYLGTGPESGLPYGANKDGIIWVATEGALN	NEW	UNASSIGNED	T_CELL	Nucleoprotein	YGANKDGIIW	HLA-B5801	0.7	YANKDGIIW	295.6	WEAK
DLSPRWYFYYLGTGPESGLPYGANKDGIIWVATEGALN	NEW	UNASSIGNED	T_CELL	Nucleoprotein	LSPRWYFYYLG	HLA-B0801	1.4	SPRWYFYYL	1024.4	WEAK
DLSPRWYFYYLGTGPESGLPYGANKDGIIWVATEGALN	NEW	UNASSIGNED	T_CELL	Nucleoprotein	SPRWYFYYLGT	HLA-B0702	1.9	SPRWYFYYL	1241.2	WEAK
DLSPRWYFYYLGTGPESGLPYGANKDGIIWVATEGALN	NEW	UNASSIGNED	T_CELL	Nucleoprotein	LGTGPESGLPY	HLA-A0101	0.7	GTGPSGLPY	1253.3	WEAK
DLSPRWYFYYLGTGPESGLPYGANKDGIIWVATEGALN	NEW	UNASSIGNED	T_CELL	Nucleoprotein	GTGPESGLPYG	HLA-A0101	1.5	GTGESGLPY	4744.9	WEAK
DLSPRWYFYYLGTGPESGLPYGANKDGIIWVATEGALN	NEW	UNASSIGNED	T_CELL	Nucleoprotein	DLSPRWYFYYLG	HLA-B0801	1.4	SPRWYFYYL	948.7	WEAK
DLSPRWYFYYLGTGPESGLPYGANKDGIIWVATEGALN	NEW	UNASSIGNED	T_CELL	Nucleoprotein	LSPRWYFYYLGT	HLA-B0801	1.9	SPRWYFYYL	1467.4	WEAK
DLSPRWYFYYLGTGPESGLPYGANKDGIIWVATEGALN	NEW	UNASSIGNED	T_CELL	Nucleoprotein	SPRWYFYYLGTG	HLA-B0702	1.8	SPRWYFYYL	1147.6	WEAK
DLSPRWYFYYLGTGPESGLPYGANKDGIIWVATEGALN	NEW	UNASSIGNED	T_CELL	Nucleoprotein	LGTGPESGLPYG	HLA-A0101	1.5	GTGPSGLPY	4619.8	WEAK
DLSPRWYFYYLGTGPESGLPYGANKDGIIWVATEGALN	NEW	UNASSIGNED	T_CELL	Nucleoprotein	GTGPESGLPYGA	HLA-A0101	2.0	GTGESGLPY	6813.1	WEAK
DLSPRWYFYYLGTGPESGLPYGANKDGIIWVATEGALN	NEW	UNASSIGNED	T_CELL	Nucleoprotein	DLSPRWYFYYLGT	HLA-B0801	1.8	SPRWYFYYL	1374.7	WEAK
DLSPRWYFYYLGTGPESGLPYGANKDGIIWVATEGALN	NEW	UNASSIGNED	T_CELL	Nucleoprotein	YYLGTGPESGLPY	HLA-B0801	1.8	SPRWYFYYL	1374.7	WEAK
DLSPRWYFYYLGTGPESGLPYGANKDGIIWVATEGALN	NEW	UNASSIGNED	T_CELL	Nucleoprotein	YLGTGPESGLPYG	HLA-A0101	0.7	YLGTGPLPY	1495.2	WEAK
DLSPRWYFYYLGTGPESGLPYGANKDGIIWVATEGALN	NEW	UNASSIGNED	T_CELL	Nucleoprotein	LGTGPESGLPYGA	HLA-A0101	2.0	GTGESGLPY	6686.0	WEAK
DLSPRWYFYYLGTGPESGLPYGANKDGIIWVATEGALN	NEW	UNASSIGNED	T_CELL	Nucleoprotein	DLSPRWYFYYLGTG	HLA-B0801	2.0	SPRWYFYYL	1598.1	WEAK
DLSPRWYFYYLGTGPESGLPYGANKDGIIWVATEGALN	NEW	UNASSIGNED	T_CELL	Nucleoprotein	SPRWYFYYLGTGPE	HLA-B0702	0.9	SPRWGTGPE	343.9	WEAK
DLSPRWYFYYLGTGPESGLPYGANKDGIIWVATEGALN	NEW	UNASSIGNED	T_CELL	Nucleoprotein	FYYLGTGPESGLPY	HLA-B0702	0.9	SPRWGTGPE	343.9	WEAK
DLSPRWYFYYLGTGPESGLPYGANKDGIIWVATEGALN	NEW	UNASSIGNED	T_CELL	Nucleoprotein	YYLGTGPESGLPYG	HLA-A0101	0.7	YLGTGPLPY	1356.2	WEAK
DLSPRWYFYYLGTGPESGLPYGANKDGIIWVATEGALN	NEW	UNASSIGNED	T_CELL	Nucleoprotein	YLGTGPESGLPYGA	HLA-A0101	1.0	YLGTGPLPY	2453.7	WEAK
DLSPRWYFYYLGTGPESGLPYGANKDGIIWVATEGALN	NEW	UNASSIGNED	T_CELL	Nucleoprotein	NKDGIIWVATEGAL	HLA-B3901	1.7	NKDGIIWAL	3516.0	WEAK
FFGMSRIGMEVTPSGTW	NEW	UNASSIGNED	T_CELL	Nucleoprotein	FGMSRIGM	HLA-B0801	0.6	FGMSRI_GM	240.2	WEAK
FFGMSRIGMEVTPSGTW	NEW	UNASSIGNED	T_CELL	Nucleoprotein	GMSRIGMEV	HLA-A0201	0.6	GMSRIGMEV	50.6	WEAK
FFGMSRIGMEVTPSGTW	NEW	UNASSIGNED	T_CELL	Nucleoprotein	MEVTPSGTW	HLA-B5801	1.7	MEVTPSGTW	1256.3	WEAK
FFGMSRIGMEVTPSGTW	NEW	UNASSIGNED	T_CELL	Nucleoprotein	FGMSRIGMEV	HLA-B5801	1.7	MEVTPSGTW	1256.3	WEAK
FFGMSRIGMEVTPSGTW	NEW	UNASSIGNED	T_CELL	Nucleoprotein	GMEVTPSGTW	HLA-B5801	1.8	GMVTPSGTW	1451.6	WEAK
FFGMSRIGMEVTPSGTW	NEW	UNASSIGNED	T_CELL	Nucleoprotein	IGMEVTPSGTW	HLA-B5801	0.7	IGMEVTPTW	243.5	WEAK
FFGMSRIGMEVTPSGTW	NEW	UNASSIGNED	T_CELL	Nucleoprotein	MSRIGMEVTPSGTW	HLA-B5801	0.7	IGMEVTPTW	243.5	WEAK
FGMSRIGMEVTPSGT	ORIGINAL	SARS coronavirus Urbani	T_CELL	Nucleoprotein	FGMSRIGM	HLA-B0801	0.6	FGMSRI_GM	240.2	WEAK
FGMSRIGMEVTPSGT	ORIGINAL	SARS coronavirus Urbani	T_CELL	Nucleoprotein	GMSRIGMEV	HLA-A0201	0.6	GMSRIGMEV	50.6	WEAK
FGMSRIGMEVTPSGT	ORIGINAL	SARS coronavirus Urbani	T_CELL	Nucleoprotein	FGMSRIGMEV	HLA-A0201	0.6	GMSRIGMEV	50.6	WEAK
FYYLGTGPEAGLPYG	NEW	UNASSIGNED	T_CELL	Nucleoprotein	LGTGPEAGLPY	HLA-A0101	0.9	GTGPEALPY	1994.9	WEAK
FYYLGTGPEAGLPYG	NEW	UNASSIGNED	T_CELL	Nucleoprotein	GTGPEAGLPYG	HLA-A0101	2.0	GTGPEALPY	6694.9	WEAK
FYYLGTGPEAGLPYG	NEW	UNASSIGNED	T_CELL	Nucleoprotein	LGTGPEAGLPYG	HLA-A0101	1.9	GTGPEALPY	6554.9	WEAK
FYYLGTGPEAGLPYG	NEW	UNASSIGNED	T_CELL	Nucleoprotein	YYLGTGPEAGLPY	HLA-A0101	1.9	GTGPEALPY	6554.9	WEAK
FYYLGTGPEAGLPYG	NEW	UNASSIGNED	T_CELL	Nucleoprotein	YLGTGPEAGLPYG	HLA-A0101	0.8	YLGTGPLPY	1753.2	WEAK
FYYLGTGPEAGLPYG	NEW	UNASSIGNED	T_CELL	Nucleoprotein	FYYLGTGPEAGLPY	HLA-A0101	0.8	YLGTGPLPY	1753.2	WEAK
FYYLGTGPEAGLPYG	NEW	UNASSIGNED	T_CELL	Nucleoprotein	YYLGTGPEAGLPYG	HLA-A0101	0.8	YLGTGPLPY	1621.8	WEAK
GAIKLDDKDPSFKDN	NEW	UNASSIGNED	T_CELL	Nucleoprotein	KLDDKDPSFK	HLA-A0101	0.8	YLGTGPLPY	1621.8	WEAK
GDAALALLLLDRLNQL	ORIGINAL	Severe acute respiratory syndrome coronavirus 2	T_CELL	Nucleoprotein	LLDRLNQL	HLA-B0801	2.0	LL_DRLNQL	1611.4	WEAK
GDAALALLLLDRLNQL	ORIGINAL	Severe acute respiratory syndrome coronavirus 2	T_CELL	Nucleoprotein	LALLLLDRLNQL	HLA-B0801	2.0	LLLLRLNQL	1632.3	WEAK
GDAALALLLLDRLNQL	ORIGINAL	Severe acute respiratory syndrome coronavirus 2	T_CELL	Nucleoprotein	ALALLLLDRLNQL	HLA-B0801	1.9	LLLLRLNQL	1529.6	WEAK
GDAALALLLLDRLNQL	ORIGINAL	Severe acute respiratory syndrome coronavirus 2	T_CELL	Nucleoprotein	AALALLLLDRLNQL	HLA-B0801	1.9	LLLLRLNQL	1472.6	WEAK
GDGKMKDLSPRWYFY	NEW	UNASSIGNED	T_CELL	Nucleoprotein	LSPRWYFY	HLA-B0801	1.9	LLLLRLNQL	1472.6	WEAK
GDGKMKDLSPRWYFY	NEW	UNASSIGNED	T_CELL	Nucleoprotein	KMKDLSPRW	HLA-B0801	1.9	LLLLRLNQL	1472.6	WEAK
GDGKMKDLSPRWYFY	NEW	UNASSIGNED	T_CELL	Nucleoprotein	MKDLSPRWYFY	HLA-A0101	0.6	MLSPRWYFY	1072.7	WEAK
GDGKMKELSPRWYFY	ORIGINAL	SARS coronavirus Frankfurt 1	T_CELL	Nucleoprotein	LSPRWYFY	HLA-A0101	0.6	MLSPRWYFY	1072.7	WEAK
GDGKMKELSPRWYFY	ORIGINAL	SARS coronavirus Frankfurt 1	T_CELL	Nucleoprotein	KMKELSPRW	HLA-A0101	0.6	MLSPRWYFY	1072.7	WEAK
GDGKMKELSPRWYFY	ORIGINAL	SARS coronavirus Frankfurt 1	T_CELL	Nucleoprotein	KELSPRWYF	HLA-B4001	1.1	KELSPRWYF	832.5	WEAK
GDGKMKELSPRWYFY	ORIGINAL	SARS coronavirus Frankfurt 1	T_CELL	Nucleoprotein	MKELSPRWYFY	HLA-A0101	0.6	MLSPRWYFY	1087.6	WEAK
GIIWVATEGALNTPKDHIGT	NEW	UNASSIGNED	T_CELL	Nucleoprotein	ATEGALNTPK	HLA-A0301	1.4	ATGALNTPK	572.8	WEAK
GIIWVATEGALNTPKDHIGT	NEW	UNASSIGNED	T_CELL	Nucleoprotein	IIWVATEGALNTPK	HLA-A0301	1.5	IIWALNTPK	622.4	WEAK
GIPINTNSSPDDQIGYYRRATRRIRGGDGKMKDLSPRW	NEW	UNASSIGNED	T_CELL	Nucleoprotein	YRRATRRI	HLA-B2705	1.2	YR_RATRRI	398.6	WEAK
GIPINTNSSPDDQIGYYRRATRRIRGGDGKMKDLSPRW	NEW	UNASSIGNED	T_CELL	Nucleoprotein	RRATRRIR	HLA-B2705	0.6	RRATRRI_R	161.6	WEAK
GIPINTNSSPDDQIGYYRRATRRIRGGDGKMKDLSPRW	NEW	UNASSIGNED	T_CELL	Nucleoprotein	SPDDQIGYY	HLA-A0101	1.8	SPDDQIGYY	5972.5	WEAK
GIPINTNSSPDDQIGYYRRATRRIRGGDGKMKDLSPRW	NEW	UNASSIGNED	T_CELL	Nucleoprotein	YYRRATRRI	HLA-A0101	1.8	SPDDQIGYY	5972.5	WEAK
GIPINTNSSPDDQIGYYRRATRRIRGGDGKMKDLSPRW	NEW	UNASSIGNED	T_CELL	Nucleoprotein	YRRATRRIR	HLA-B2705	1.2	YRRATRRIR	415.3	WEAK
GIPINTNSSPDDQIGYYRRATRRIRGGDGKMKDLSPRW	NEW	UNASSIGNED	T_CELL	Nucleoprotein	RRATRRIRG	HLA-B2705	0.9	RRATRRIRG	253.6	WEAK
GIPINTNSSPDDQIGYYRRATRRIRGGDGKMKDLSPRW	NEW	UNASSIGNED	T_CELL	Nucleoprotein	RRIRGGDGK	HLA-B2705	0.9	RRATRRIRG	253.6	WEAK
GIPINTNSSPDDQIGYYRRATRRIRGGDGKMKDLSPRW	NEW	UNASSIGNED	T_CELL	Nucleoprotein	RIRGGDGKM	HLA-B0702	0.6	RIRGGDGKM	149.9	WEAK
GIPINTNSSPDDQIGYYRRATRRIRGGDGKMKDLSPRW	NEW	UNASSIGNED	T_CELL	Nucleoprotein	KMKDLSPRW	HLA-B0702	0.6	RIRGGDGKM	149.9	WEAK
GIPINTNSSPDDQIGYYRRATRRIRGGDGKMKDLSPRW	NEW	UNASSIGNED	T_CELL	Nucleoprotein	NSSPDDQIGY	HLA-B0702	0.6	RIRGGDGKM	149.9	WEAK
GIPINTNSSPDDQIGYYRRATRRIRGGDGKMKDLSPRW	NEW	UNASSIGNED	T_CELL	Nucleoprotein	QIGYYRRATR	HLA-A0301	1.8	QIYYRRATR	873.4	WEAK
GIPINTNSSPDDQIGYYRRATRRIRGGDGKMKDLSPRW	NEW	UNASSIGNED	T_CELL	Nucleoprotein	GYYRRATRRI	HLA-A2402	1.0	YYRRATRRI	792.5	WEAK
GIPINTNSSPDDQIGYYRRATRRIRGGDGKMKDLSPRW	NEW	UNASSIGNED	T_CELL	Nucleoprotein	YRRATRRIRG	HLA-B2705	2.0	YRRATRRIR	911.0	WEAK
GIPINTNSSPDDQIGYYRRATRRIRGGDGKMKDLSPRW	NEW	UNASSIGNED	T_CELL	Nucleoprotein	RRATRRIRGG	HLA-B2705	1.0	RRTRRIRGG	317.9	WEAK
GIPINTNSSPDDQIGYYRRATRRIRGGDGKMKDLSPRW	NEW	UNASSIGNED	T_CELL	Nucleoprotein	TRRIRGGDGK	HLA-B2705	1.3	RRIRGGDGK	455.0	WEAK
GIPINTNSSPDDQIGYYRRATRRIRGGDGKMKDLSPRW	NEW	UNASSIGNED	T_CELL	Nucleoprotein	TNSSPDDQIGY	HLA-A0101	0.8	NSSDDQIGY	1714.9	WEAK
GIPINTNSSPDDQIGYYRRATRRIRGGDGKMKDLSPRW	NEW	UNASSIGNED	T_CELL	Nucleoprotein	NSSPDDQIGYY	HLA-A0101	0.8	NSSDDQIGY	1714.9	WEAK
GIPINTNSSPDDQIGYYRRATRRIRGGDGKMKDLSPRW	NEW	UNASSIGNED	T_CELL	Nucleoprotein	RRIRGGDGKMK	HLA-B2705	1.1	RRIRGGKMK	359.5	WEAK
GIPINTNSSPDDQIGYYRRATRRIRGGDGKMKDLSPRW	NEW	UNASSIGNED	T_CELL	Nucleoprotein	NTNSSPDDQIGY	HLA-B2705	1.1	RRIRGGKMK	359.5	WEAK
GIPINTNSSPDDQIGYYRRATRRIRGGDGKMKDLSPRW	NEW	UNASSIGNED	T_CELL	Nucleoprotein	TNSSPDDQIGYY	HLA-B2705	1.1	RRIRGGKMK	359.5	WEAK
GIPINTNSSPDDQIGYYRRATRRIRGGDGKMKDLSPRW	NEW	UNASSIGNED	T_CELL	Nucleoprotein	NSSPDDQIGYYR	HLA-B2705	1.1	RRIRGGKMK	359.5	WEAK
GIPINTNSSPDDQIGYYRRATRRIRGGDGKMKDLSPRW	NEW	UNASSIGNED	T_CELL	Nucleoprotein	RATRRIRGGDGK	HLA-B2705	2.0	RRIRGGDGK	879.6	WEAK
GIPINTNSSPDDQIGYYRRATRRIRGGDGKMKDLSPRW	NEW	UNASSIGNED	T_CELL	Nucleoprotein	RRIRGGDGKMKD	HLA-B2705	1.3	RRIRGGKMK	428.3	WEAK
GIPINTNSSPDDQIGYYRRATRRIRGGDGKMKDLSPRW	NEW	UNASSIGNED	T_CELL	Nucleoprotein	INTNSSPDDQIGY	HLA-B2705	1.3	RRIRGGKMK	428.3	WEAK
GIPINTNSSPDDQIGYYRRATRRIRGGDGKMKDLSPRW	NEW	UNASSIGNED	T_CELL	Nucleoprotein	TNSSPDDQIGYYR	HLA-B2705	1.3	RRIRGGKMK	428.3	WEAK
GIPINTNSSPDDQIGYYRRATRRIRGGDGKMKDLSPRW	NEW	UNASSIGNED	T_CELL	Nucleoprotein	NSSPDDQIGYYRR	HLA-B2705	1.3	RRIRGGKMK	428.3	WEAK
GIPINTNSSPDDQIGYYRRATRRIRGGDGKMKDLSPRW	NEW	UNASSIGNED	T_CELL	Nucleoprotein	SPDDQIGYYRRAT	HLA-B0702	1.7	SPGYYRRAT	1078.2	WEAK
GIPINTNSSPDDQIGYYRRATRRIRGGDGKMKDLSPRW	NEW	UNASSIGNED	T_CELL	Nucleoprotein	RRATRRIRGGDGK	HLA-B2705	0.6	RRATRRIGK	139.1	WEAK
GIPINTNSSPDDQIGYYRRATRRIRGGDGKMKDLSPRW	NEW	UNASSIGNED	T_CELL	Nucleoprotein	RATRRIRGGDGKM	HLA-B2705	2.0	RRIRGGDGK	894.3	WEAK
GIPINTNSSPDDQIGYYRRATRRIRGGDGKMKDLSPRW	NEW	UNASSIGNED	T_CELL	Nucleoprotein	RRIRGGDGKMKDL	HLA-B2705	1.0	RRIRGGDGL	311.4	WEAK
GIPINTNSSPDDQIGYYRRATRRIRGGDGKMKDLSPRW	NEW	UNASSIGNED	T_CELL	Nucleoprotein	PINTNSSPDDQIGY	HLA-B2705	1.0	RRIRGGDGL	311.4	WEAK
GIPINTNSSPDDQIGYYRRATRRIRGGDGKMKDLSPRW	NEW	UNASSIGNED	T_CELL	Nucleoprotein	TNSSPDDQIGYYRR	HLA-B2705	1.0	RRIRGGDGL	311.4	WEAK
GIPINTNSSPDDQIGYYRRATRRIRGGDGKMKDLSPRW	NEW	UNASSIGNED	T_CELL	Nucleoprotein	NSSPDDQIGYYRRA	HLA-B2705	1.0	RRIRGGDGL	311.4	WEAK
GIPINTNSSPDDQIGYYRRATRRIRGGDGKMKDLSPRW	NEW	UNASSIGNED	T_CELL	Nucleoprotein	SSPDDQIGYYRRAT	HLA-A0101	0.6	SSDDQIGYY	1032.1	WEAK
GIPINTNSSPDDQIGYYRRATRRIRGGDGKMKDLSPRW	NEW	UNASSIGNED	T_CELL	Nucleoprotein	YRRATRRIRGGDGK	HLA-B2705	1.4	RRATRRIGK	504.0	WEAK
GIPINTNSSPDDQIGYYRRATRRIRGGDGKMKDLSPRW	NEW	UNASSIGNED	T_CELL	Nucleoprotein	RRATRRIRGGDGKM	HLA-B2705	1.4	RRATRRIGK	504.0	WEAK
GIPINTNSSPDDQIGYYRRATRRIRGGDGKMKDLSPRW	NEW	UNASSIGNED	T_CELL	Nucleoprotein	RATRRIRGGDGKMK	HLA-B2705	2.0	RRIRGGDGK	932.8	WEAK
GIPINTNSSPDDQIGYYRRATRRIRGGDGKMKDLSPRW	NEW	UNASSIGNED	T_CELL	Nucleoprotein	RRIRGGDGKMKDLS	HLA-B2705	1.1	RRIRGGDGL	357.9	WEAK
GIVWVATEGALNTPKDHIGT	ORIGINAL	Severe acute respiratory syndrome-related coronavirus	T_CELL	Nucleoprotein	ATEGALNTPK	HLA-A0301	1.4	ATGALNTPK	572.8	WEAK
GIVWVATEGALNTPKDHIGT	ORIGINAL	Severe acute respiratory syndrome-related coronavirus	T_CELL	Nucleoprotein	IVWVATEGALNTPK	HLA-A0301	1.7	IVWALNTPK	803.0	WEAK
GKEDLRFPRGQGVPI	NEW	UNASSIGNED	T_CELL	Nucleoprotein	FPRGQGVP	HLA-B0702	1.2	FPRGQGVP_	544.9	WEAK
GKEDLRFPRGQGVPI	NEW	UNASSIGNED	T_CELL	Nucleoprotein	PRGQGVPI	HLA-B0702	1.2	FPRGQGVP_	544.9	WEAK
GKEDLRFPRGQGVPI	NEW	UNASSIGNED	T_CELL	Nucleoprotein	LRFPRGQGV	HLA-B2705	0.8	LRFPRGQGV	220.0	WEAK
GKEDLRFPRGQGVPI	NEW	UNASSIGNED	T_CELL	Nucleoprotein	DLRFPRGQGVPI	HLA-B2705	0.8	LRFPRGQGV	220.0	WEAK
GKEDLRFPRGQGVPI	NEW	UNASSIGNED	T_CELL	Nucleoprotein	EDLRFPRGQGVPI	HLA-B2705	0.8	LRFPRGQGV	220.0	WEAK
GKMKDLSPRWYFYYL	NEW	UNASSIGNED	T_CELL	Nucleoprotein	LSPRWYFY	HLA-B2705	0.8	LRFPRGQGV	220.0	WEAK
GKMKDLSPRWYFYYL	NEW	UNASSIGNED	T_CELL	Nucleoprotein	SPRWYFYY	HLA-A0101	1.3	_SPRWYFYY	3635.4	WEAK
GKMKDLSPRWYFYYL	NEW	UNASSIGNED	T_CELL	Nucleoprotein	KMKDLSPRW	HLA-A0101	1.3	_SPRWYFYY	3635.4	WEAK
GKMKDLSPRWYFYYL	NEW	UNASSIGNED	T_CELL	Nucleoprotein	MKDLSPRWYFY	HLA-A0101	0.6	MLSPRWYFY	1072.7	WEAK
GKMKDLSPRWYFYYL	NEW	UNASSIGNED	T_CELL	Nucleoprotein	KDLSPRWYFYY	HLA-A0101	0.7	LSPRWYFYY	1412.9	WEAK
GKMKDLSPRWYFYYL	NEW	UNASSIGNED	T_CELL	Nucleoprotein	MKDLSPRWYFYY	HLA-A0101	0.7	LSPRWYFYY	1412.9	WEAK
GKMKDLSPRWYFYYLGTGP	NEW	UNASSIGNED	T_CELL	Nucleoprotein	LSPRWYFY	HLA-A0101	0.7	LSPRWYFYY	1412.9	WEAK
GKMKDLSPRWYFYYLGTGP	NEW	UNASSIGNED	T_CELL	Nucleoprotein	SPRWYFYY	HLA-A0101	1.3	_SPRWYFYY	3635.4	WEAK
GKMKDLSPRWYFYYLGTGP	NEW	UNASSIGNED	T_CELL	Nucleoprotein	KMKDLSPRW	HLA-A0101	1.3	_SPRWYFYY	3635.4	WEAK
GKMKDLSPRWYFYYLGTGP	NEW	UNASSIGNED	T_CELL	Nucleoprotein	RWYFYYLGTG	HLA-A2402	1.0	RWYFYYLTG	771.2	WEAK
GKMKDLSPRWYFYYLGTGP	NEW	UNASSIGNED	T_CELL	Nucleoprotein	MKDLSPRWYFY	HLA-A0101	0.6	MLSPRWYFY	1072.7	WEAK
GKMKDLSPRWYFYYLGTGP	NEW	UNASSIGNED	T_CELL	Nucleoprotein	KDLSPRWYFYY	HLA-A0101	0.7	LSPRWYFYY	1412.9	WEAK
GKMKDLSPRWYFYYLGTGP	NEW	UNASSIGNED	T_CELL	Nucleoprotein	LSPRWYFYYLG	HLA-B0801	1.4	SPRWYFYYL	1024.4	WEAK
GKMKDLSPRWYFYYLGTGP	NEW	UNASSIGNED	T_CELL	Nucleoprotein	SPRWYFYYLGT	HLA-B0702	1.9	SPRWYFYYL	1241.2	WEAK
GKMKDLSPRWYFYYLGTGP	NEW	UNASSIGNED	T_CELL	Nucleoprotein	MKDLSPRWYFYY	HLA-B0702	1.9	SPRWYFYYL	1241.2	WEAK
GKMKDLSPRWYFYYLGTGP	NEW	UNASSIGNED	T_CELL	Nucleoprotein	DLSPRWYFYYLG	HLA-B0801	1.4	SPRWYFYYL	948.7	WEAK
GKMKDLSPRWYFYYLGTGP	NEW	UNASSIGNED	T_CELL	Nucleoprotein	LSPRWYFYYLGT	HLA-B0801	1.9	SPRWYFYYL	1467.4	WEAK
GKMKDLSPRWYFYYLGTGP	NEW	UNASSIGNED	T_CELL	Nucleoprotein	SPRWYFYYLGTG	HLA-B0702	1.8	SPRWYFYYL	1147.6	WEAK
GKMKDLSPRWYFYYLGTGP	NEW	UNASSIGNED	T_CELL	Nucleoprotein	DLSPRWYFYYLGT	HLA-B0801	1.8	SPRWYFYYL	1374.7	WEAK
GKMKDLSPRWYFYYLGTGP	NEW	UNASSIGNED	T_CELL	Nucleoprotein	DLSPRWYFYYLGTG	HLA-B0801	2.0	SPRWYFYYL	1598.1	WEAK
GKMKELSPRWYFYYL	ORIGINAL	SARS coronavirus Frankfurt 1	T_CELL	Nucleoprotein	LSPRWYFY	HLA-B0801	2.0	SPRWYFYYL	1598.1	WEAK
GKMKELSPRWYFYYL	ORIGINAL	SARS coronavirus Frankfurt 1	T_CELL	Nucleoprotein	SPRWYFYY	HLA-A0101	1.3	_SPRWYFYY	3635.4	WEAK
GKMKELSPRWYFYYL	ORIGINAL	SARS coronavirus Frankfurt 1	T_CELL	Nucleoprotein	KMKELSPRW	HLA-A0101	1.3	_SPRWYFYY	3635.4	WEAK
GKMKELSPRWYFYYL	ORIGINAL	SARS coronavirus Frankfurt 1	T_CELL	Nucleoprotein	KELSPRWYF	HLA-B4001	1.1	KELSPRWYF	832.5	WEAK
GKMKELSPRWYFYYL	ORIGINAL	SARS coronavirus Frankfurt 1	T_CELL	Nucleoprotein	MKELSPRWYFY	HLA-A0101	0.6	MLSPRWYFY	1087.6	WEAK
GMEVTPSGTWLTY	ORIGINAL	Severe acute respiratory syndrome coronavirus 2	T_CELL	Nucleoprotein	PSGTWLTY	HLA-A0101	1.1	PSGTW_LTY	2764.3	WEAK
GMEVTPSGTWLTY	ORIGINAL	Severe acute respiratory syndrome coronavirus 2	T_CELL	Nucleoprotein	MEVTPSGTW	HLA-B5801	1.7	MEVTPSGTW	1256.3	WEAK
GMEVTPSGTWLTY	ORIGINAL	Severe acute respiratory syndrome coronavirus 2	T_CELL	Nucleoprotein	EVTPSGTWL	HLA-A2601	1.8	EVTPSGTWL	5843.5	WEAK
GMEVTPSGTWLTY	ORIGINAL	Severe acute respiratory syndrome coronavirus 2	T_CELL	Nucleoprotein	GMEVTPSGTW	HLA-B5801	1.8	GMVTPSGTW	1451.6	WEAK
GMEVTPSGTWLTY	ORIGINAL	Severe acute respiratory syndrome coronavirus 2	T_CELL	Nucleoprotein	MEVTPSGTWL	HLA-B5801	1.8	GMVTPSGTW	1451.6	WEAK
GMEVTPSGTWLTY	ORIGINAL	Severe acute respiratory syndrome coronavirus 2	T_CELL	Nucleoprotein	GMEVTPSGTWL	HLA-B4001	0.8	MEVTSGTWL	460.1	WEAK
GMEVTPSGTWLTY	ORIGINAL	Severe acute respiratory syndrome coronavirus 2	T_CELL	Nucleoprotein	MEVTPSGTWLT	HLA-B4001	1.5	MEVTSGTWL	1598.1	WEAK
GMEVTPSGTWLTY	ORIGINAL	Severe acute respiratory syndrome coronavirus 2	T_CELL	Nucleoprotein	GMEVTPSGTWLT	HLA-B4001	1.6	MEVTSGTWL	1835.1	WEAK
GMEVTPSGTWLTYTGAIK	NEW	UNASSIGNED	T_CELL	Nucleoprotein	PSGTWLTY	HLA-A0101	1.1	PSGTW_LTY	2764.3	WEAK
GMEVTPSGTWLTYTGAIK	NEW	UNASSIGNED	T_CELL	Nucleoprotein	WLTYTGAI	HLA-B0801	1.5	WL_TYTGAI	1124.5	WEAK
GMEVTPSGTWLTYTGAIK	NEW	UNASSIGNED	T_CELL	Nucleoprotein	LTYTGAIK	HLA-A0301	1.2	LTYTGAI_K	400.5	WEAK
GMEVTPSGTWLTYTGAIK	NEW	UNASSIGNED	T_CELL	Nucleoprotein	MEVTPSGTW	HLA-B5801	1.7	MEVTPSGTW	1256.3	WEAK
GMEVTPSGTWLTYTGAIK	NEW	UNASSIGNED	T_CELL	Nucleoprotein	EVTPSGTWL	HLA-A2601	1.8	EVTPSGTWL	5843.5	WEAK
GMEVTPSGTWLTYTGAIK	NEW	UNASSIGNED	T_CELL	Nucleoprotein	TWLTYTGAI	HLA-A2402	0.8	TWLTYTGAI	570.3	WEAK
GMEVTPSGTWLTYTGAIK	NEW	UNASSIGNED	T_CELL	Nucleoprotein	GMEVTPSGTW	HLA-B5801	1.8	GMVTPSGTW	1451.6	WEAK
GMEVTPSGTWLTYTGAIK	NEW	UNASSIGNED	T_CELL	Nucleoprotein	MEVTPSGTWL	HLA-B5801	1.8	GMVTPSGTW	1451.6	WEAK
GMEVTPSGTWLTYTGAIK	NEW	UNASSIGNED	T_CELL	Nucleoprotein	TWLTYTGAIK	HLA-A0301	1.4	TLTYTGAIK	529.5	WEAK
GMEVTPSGTWLTYTGAIK	NEW	UNASSIGNED	T_CELL	Nucleoprotein	GMEVTPSGTWL	HLA-B4001	0.8	MEVTSGTWL	460.1	WEAK
GMEVTPSGTWLTYTGAIK	NEW	UNASSIGNED	T_CELL	Nucleoprotein	MEVTPSGTWLT	HLA-B4001	1.5	MEVTSGTWL	1598.1	WEAK
GMEVTPSGTWLTYTGAIK	NEW	UNASSIGNED	T_CELL	Nucleoprotein	VTPSGTWLTYT	HLA-A0101	0.9	VTSGTWLTY	2059.1	WEAK
GMEVTPSGTWLTYTGAIK	NEW	UNASSIGNED	T_CELL	Nucleoprotein	GMEVTPSGTWLT	HLA-B4001	1.6	MEVTSGTWL	1835.1	WEAK
GMEVTPSGTWLTYTGAIK	NEW	UNASSIGNED	T_CELL	Nucleoprotein	VTPSGTWLTYTG	HLA-A0101	1.1	VTSGTWLTY	3109.8	WEAK
GMEVTPSGTWLTYTGAIK	NEW	UNASSIGNED	T_CELL	Nucleoprotein	VTPSGTWLTYTGA	HLA-A0101	1.3	VTSGTWLTY	3729.7	WEAK
GMEVTPSGTWLTYTGAIK	NEW	UNASSIGNED	T_CELL	Nucleoprotein	TPSGTWLTYTGAI	HLA-B0702	0.8	TPSGTTGAI	240.8	WEAK
GMEVTPSGTWLTYTGAIK	NEW	UNASSIGNED	T_CELL	Nucleoprotein	TPSGTWLTYTGAIK	HLA-B0702	1.4	TPSGTTGAI	747.7	WEAK
GMSRIGMEV	ORIGINAL	SARS coronavirus Urbani	T_CELL	Nucleoprotein	GMSRIGMEV	HLA-A0201	0.6	GMSRIGMEV	50.6	WEAK
GMSRIGMEVTPSGTW	ORIGINAL	Severe acute respiratory syndrome coronavirus 2	T_CELL	Nucleoprotein	GMSRIGMEV	HLA-A0201	0.6	GMSRIGMEV	50.6	WEAK
GMSRIGMEVTPSGTW	ORIGINAL	Severe acute respiratory syndrome coronavirus 2	T_CELL	Nucleoprotein	MEVTPSGTW	HLA-B5801	1.7	MEVTPSGTW	1256.3	WEAK
GMSRIGMEVTPSGTW	ORIGINAL	Severe acute respiratory syndrome coronavirus 2	T_CELL	Nucleoprotein	GMEVTPSGTW	HLA-B5801	1.8	GMVTPSGTW	1451.6	WEAK
GMSRIGMEVTPSGTW	ORIGINAL	Severe acute respiratory syndrome coronavirus 2	T_CELL	Nucleoprotein	IGMEVTPSGTW	HLA-B5801	0.7	IGMEVTPTW	243.5	WEAK
GMSRIGMEVTPSGTW	ORIGINAL	Severe acute respiratory syndrome coronavirus 2	T_CELL	Nucleoprotein	MSRIGMEVTPSGTW	HLA-B5801	0.7	IGMEVTPTW	243.5	WEAK
GVPINTNSSPDDQIGYYRRATRRIRGGDGKMKDLSPRW	ORIGINAL	Severe acute respiratory syndrome coronavirus 2	T_CELL	Nucleoprotein	YRRATRRI	HLA-B2705	1.2	YR_RATRRI	398.6	WEAK
GVPINTNSSPDDQIGYYRRATRRIRGGDGKMKDLSPRW	ORIGINAL	Severe acute respiratory syndrome coronavirus 2	T_CELL	Nucleoprotein	RRATRRIR	HLA-B2705	0.6	RRATRRI_R	161.6	WEAK
GVPINTNSSPDDQIGYYRRATRRIRGGDGKMKDLSPRW	ORIGINAL	Severe acute respiratory syndrome coronavirus 2	T_CELL	Nucleoprotein	SPDDQIGYY	HLA-A0101	1.8	SPDDQIGYY	5972.5	WEAK
GVPINTNSSPDDQIGYYRRATRRIRGGDGKMKDLSPRW	ORIGINAL	Severe acute respiratory syndrome coronavirus 2	T_CELL	Nucleoprotein	YYRRATRRI	HLA-A0101	1.8	SPDDQIGYY	5972.5	WEAK
GVPINTNSSPDDQIGYYRRATRRIRGGDGKMKDLSPRW	ORIGINAL	Severe acute respiratory syndrome coronavirus 2	T_CELL	Nucleoprotein	YRRATRRIR	HLA-B2705	1.2	YRRATRRIR	415.3	WEAK
GVPINTNSSPDDQIGYYRRATRRIRGGDGKMKDLSPRW	ORIGINAL	Severe acute respiratory syndrome coronavirus 2	T_CELL	Nucleoprotein	RRATRRIRG	HLA-B2705	0.9	RRATRRIRG	253.6	WEAK
GVPINTNSSPDDQIGYYRRATRRIRGGDGKMKDLSPRW	ORIGINAL	Severe acute respiratory syndrome coronavirus 2	T_CELL	Nucleoprotein	RRIRGGDGK	HLA-B2705	0.9	RRATRRIRG	253.6	WEAK
GVPINTNSSPDDQIGYYRRATRRIRGGDGKMKDLSPRW	ORIGINAL	Severe acute respiratory syndrome coronavirus 2	T_CELL	Nucleoprotein	RIRGGDGKM	HLA-B0702	0.6	RIRGGDGKM	149.9	WEAK
GVPINTNSSPDDQIGYYRRATRRIRGGDGKMKDLSPRW	ORIGINAL	Severe acute respiratory syndrome coronavirus 2	T_CELL	Nucleoprotein	KMKDLSPRW	HLA-B0702	0.6	RIRGGDGKM	149.9	WEAK
GVPINTNSSPDDQIGYYRRATRRIRGGDGKMKDLSPRW	ORIGINAL	Severe acute respiratory syndrome coronavirus 2	T_CELL	Nucleoprotein	NSSPDDQIGY	HLA-B0702	0.6	RIRGGDGKM	149.9	WEAK
GVPINTNSSPDDQIGYYRRATRRIRGGDGKMKDLSPRW	ORIGINAL	Severe acute respiratory syndrome coronavirus 2	T_CELL	Nucleoprotein	QIGYYRRATR	HLA-A0301	1.8	QIYYRRATR	873.4	WEAK
GVPINTNSSPDDQIGYYRRATRRIRGGDGKMKDLSPRW	ORIGINAL	Severe acute respiratory syndrome coronavirus 2	T_CELL	Nucleoprotein	GYYRRATRRI	HLA-A2402	1.0	YYRRATRRI	792.5	WEAK
GVPINTNSSPDDQIGYYRRATRRIRGGDGKMKDLSPRW	ORIGINAL	Severe acute respiratory syndrome coronavirus 2	T_CELL	Nucleoprotein	YRRATRRIRG	HLA-B2705	2.0	YRRATRRIR	911.0	WEAK
GVPINTNSSPDDQIGYYRRATRRIRGGDGKMKDLSPRW	ORIGINAL	Severe acute respiratory syndrome coronavirus 2	T_CELL	Nucleoprotein	RRATRRIRGG	HLA-B2705	1.0	RRTRRIRGG	317.9	WEAK
GVPINTNSSPDDQIGYYRRATRRIRGGDGKMKDLSPRW	ORIGINAL	Severe acute respiratory syndrome coronavirus 2	T_CELL	Nucleoprotein	TRRIRGGDGK	HLA-B2705	1.3	RRIRGGDGK	455.0	WEAK
GVPINTNSSPDDQIGYYRRATRRIRGGDGKMKDLSPRW	ORIGINAL	Severe acute respiratory syndrome coronavirus 2	T_CELL	Nucleoprotein	TNSSPDDQIGY	HLA-A0101	0.8	NSSDDQIGY	1714.9	WEAK
GVPINTNSSPDDQIGYYRRATRRIRGGDGKMKDLSPRW	ORIGINAL	Severe acute respiratory syndrome coronavirus 2	T_CELL	Nucleoprotein	NSSPDDQIGYY	HLA-A0101	0.8	NSSDDQIGY	1714.9	WEAK
GVPINTNSSPDDQIGYYRRATRRIRGGDGKMKDLSPRW	ORIGINAL	Severe acute respiratory syndrome coronavirus 2	T_CELL	Nucleoprotein	RRIRGGDGKMK	HLA-B2705	1.1	RRIRGGKMK	359.5	WEAK
GVPINTNSSPDDQIGYYRRATRRIRGGDGKMKDLSPRW	ORIGINAL	Severe acute respiratory syndrome coronavirus 2	T_CELL	Nucleoprotein	NTNSSPDDQIGY	HLA-B2705	1.1	RRIRGGKMK	359.5	WEAK
GVPINTNSSPDDQIGYYRRATRRIRGGDGKMKDLSPRW	ORIGINAL	Severe acute respiratory syndrome coronavirus 2	T_CELL	Nucleoprotein	TNSSPDDQIGYY	HLA-B2705	1.1	RRIRGGKMK	359.5	WEAK
GVPINTNSSPDDQIGYYRRATRRIRGGDGKMKDLSPRW	ORIGINAL	Severe acute respiratory syndrome coronavirus 2	T_CELL	Nucleoprotein	NSSPDDQIGYYR	HLA-B2705	1.1	RRIRGGKMK	359.5	WEAK
GVPINTNSSPDDQIGYYRRATRRIRGGDGKMKDLSPRW	ORIGINAL	Severe acute respiratory syndrome coronavirus 2	T_CELL	Nucleoprotein	RATRRIRGGDGK	HLA-B2705	2.0	RRIRGGDGK	879.6	WEAK
GVPINTNSSPDDQIGYYRRATRRIRGGDGKMKDLSPRW	ORIGINAL	Severe acute respiratory syndrome coronavirus 2	T_CELL	Nucleoprotein	RRIRGGDGKMKD	HLA-B2705	1.3	RRIRGGKMK	428.3	WEAK
GVPINTNSSPDDQIGYYRRATRRIRGGDGKMKDLSPRW	ORIGINAL	Severe acute respiratory syndrome coronavirus 2	T_CELL	Nucleoprotein	INTNSSPDDQIGY	HLA-B2705	1.3	RRIRGGKMK	428.3	WEAK
[truncated: 516 more rows]
