# Supplementary material for: Predicting Epitope Candidates for SARS-CoV-2
Source: Viruses. 2022 Aug 21;14(8):1837. doi: 10.3390/v14081837 (PMC9416013; doi:10.3390/v14081837)
Supplement: Supplementary file 1 [file viruses-14-01837-s001.zip › Supplemental_Data/SD6.txt]

For Protein: Spike glycoprotein, and binding:strong
           PEPTIDE
ALLELE            
HLA-A2402       72
HLA-A0101       41
HLA-A0301       33
HLA-B5801       14
HLA-B0801       13
HLA-A2601       10
HLA-A0201        8
HLA-B1501        7
HLA-B0702        6
HLA-B2705        6
HLA-B3901        3
HLA-B4001        2
For Protein: Spike glycoprotein, and binding:weak
           PEPTIDE
ALLELE            
HLA-A2402      182
HLA-A0101      172
HLA-A0301      144
HLA-B4001       70
HLA-B5801       70
HLA-B0702       68
HLA-A2601       57
HLA-B0801       57
HLA-B1501       56
HLA-A0201       54
HLA-B2705       44
HLA-B3901       29
For Protein: Nucleoprotein, and binding:strong
           PEPTIDE
ALLELE            
HLA-B0702       26
HLA-A0101       17
HLA-A0301        9
HLA-B1501        5
HLA-B5801        4
HLA-B2705        3
HLA-A0201        1
HLA-A2402        1
HLA-A2601        1
HLA-B4001        1
For Protein: Nucleoprotein, and binding:weak
           PEPTIDE
ALLELE            
HLA-B0702       93
HLA-A0301       62
HLA-B2705       48
HLA-A0101       46
HLA-B1501       27
HLA-A2402       20
HLA-B0801       16
HLA-B5801       12
HLA-A2601       11
HLA-B4001        8
HLA-B3901        7
HLA-A0201        5
