# Supplementary material for: Predicting Epitope Candidates for SARS-CoV-2
Source: Viruses. 2022 Aug 21;14(8):1837. doi: 10.3390/v14081837 (PMC9416013; doi:10.3390/v14081837)
Supplement: Supplementary file 1 [file viruses-14-01837-s001.zip › Supplemental_Data/SD7.csv]

EPITOPE_SEQUENCE	UNIQUE_ACCESSIONS	EPITOPE	EPITOPE_STATUS_y	ORGANISM	EPITOPE_TYPE	PROTEIN_NAME_y	PEPTIDE	ALLELE	RANK	CORE	AFFINITY
FPQSAPHGVVF	61227	FPQSAPHGVVF	ORIGINAL	Severe acute respiratory syndrome coronavirus 2	T_CELL	Spike glycoprotein	FPQSAPHGVV	HLA-B0702	0.5	FPQAPHGVV	99.6
FPQSAPHGVVF	61227	FPQSAPHGVVF	ORIGINAL	Severe acute respiratory syndrome coronavirus 2	T_CELL	Spike glycoprotein	PQSAPHGVVF	HLA-B1501	0.5	PQAPHGVVF	54.5
VLNDILSRL	61225	VLNDILSRL	ORIGINAL	Severe acute respiratory syndrome-related coronavirus	T_CELL	Spike glycoprotein	VLNDILSRL	HLA-A0201	0.5	VLNDILSRL	33.6
SVLNDILSRL	61224	SVLNDILSRL	ORIGINAL	Severe acute respiratory syndrome coronavirus 2	T_CELL	Spike glycoprotein	VLNDILSRL	HLA-A0201	0.5	VLNDILSRL	33.6
YHLMSFPQSA	61223	YHLMSFPQSA	ORIGINAL	Severe acute respiratory syndrome coronavirus 2	T_CELL	Spike glycoprotein	YHLMSFPQSA	HLA-A0201	0.25	YLMSFPQSA	17.9
MAYRFNGIGVTQNVLY	61216	MAYRFNGIGVTQNVLY	ORIGINAL	Severe acute respiratory syndrome-related coronavirus	T_CELL	Spike glycoprotein	MAYRFNGI	HLA-B0801	0.5	MAY_RFNGI	208.6
SFPQSAPHGVVFLHV	61210	SFPQSAPHGVVFLHV	ORIGINAL	Severe acute respiratory syndrome coronavirus 2	T_CELL	Spike glycoprotein	FPQSAPHGVV	HLA-B0702	0.5	FPQAPHGVV	99.6
SFPQSAPHGVVFLHV	61210	SFPQSAPHGVVFLHV	ORIGINAL	Severe acute respiratory syndrome coronavirus 2	T_CELL	Spike glycoprotein	PQSAPHGVVF	HLA-B1501	0.5	PQAPHGVVF	54.5
FPQSAPHGVVF	61227	FPQSAPHGVVF	ORIGINAL	Severe acute respiratory syndrome coronavirus 2	T_CELL	Spike glycoprotein	FPQSAPHGVV	HLA-A0301	1.9	SLSASALGK	958.3
FPQSAPHGVVF	61227	FPQSAPHGVVF	ORIGINAL	Severe acute respiratory syndrome coronavirus 2	T_CELL	Spike glycoprotein	PQSAPHGVVF	HLA-A0301	1.9	SLSASALGK	958.3
FPQSAPHGVVF	61227	FPQSAPHGVVF	ORIGINAL	Severe acute respiratory syndrome coronavirus 2	T_CELL	Spike glycoprotein	FPQSAPHGVVF	HLA-B0702	1.0	FPAPHGVVF	413.7
RVDFCGKGY	61225	RVDFCGKGY	ORIGINAL	Severe acute respiratory syndrome coronavirus 2	T_CELL	Spike glycoprotein	RVDFCGKGY	HLA-A0101	1.5	RVDFCGKGY	4701.5
VLNDILSRL	61225	VLNDILSRL	ORIGINAL	Severe acute respiratory syndrome-related coronavirus	T_CELL	Spike glycoprotein	VLNDILSRL	HLA-A0301	1.5	LIFNSAIGK	620.3
SVLNDILSRL	61224	SVLNDILSRL	ORIGINAL	Severe acute respiratory syndrome coronavirus 2	T_CELL	Spike glycoprotein	VLNDILSRL	HLA-A0301	1.5	STYGVSPTK	630.9
YHLMSFPQSA	61223	YHLMSFPQSA	ORIGINAL	Severe acute respiratory syndrome coronavirus 2	T_CELL	Spike glycoprotein	YHLMSFPQSA	HLA-B1501	1.7	YQYIKWPWY	323.2
MAYRFNGIGVTQNVLY	61216	MAYRFNGIGVTQNVLY	ORIGINAL	Severe acute respiratory syndrome-related coronavirus	T_CELL	Spike glycoprotein	MAYRFNGI	HLA-A0301	0.6	LSSASALGK	145.4
MAYRFNGIGVTQNVLY	61216	MAYRFNGIGVTQNVLY	ORIGINAL	Severe acute respiratory syndrome-related coronavirus	T_CELL	Spike glycoprotein	YRFNGIGV	HLA-B2705	1.0	YRFN_GIGV	287.2
MAYRFNGIGVTQNVLY	61216	MAYRFNGIGVTQNVLY	ORIGINAL	Severe acute respiratory syndrome-related coronavirus	T_CELL	Spike glycoprotein	YRFNGIGVT	HLA-B2705	1.3	YRFNGIGVT	435.9
MAYRFNGIGVTQNVLY	61216	MAYRFNGIGVTQNVLY	ORIGINAL	Severe acute respiratory syndrome-related coronavirus	T_CELL	Spike glycoprotein	YRFNGIGVTQ	HLA-B2705	1.5	YRFNIGVTQ	565.8
MAYRFNGIGVTQNVLY	61216	MAYRFNGIGVTQNVLY	ORIGINAL	Severe acute respiratory syndrome-related coronavirus	T_CELL	Spike glycoprotein	AYRFNGIGVTQNVL	HLA-B3901	1.6	YRFVTQNVL	3098.0
AQALNTLVKQL	61211	AQALNTLVKQL	ORIGINAL	Severe acute respiratory syndrome coronavirus 2	T_CELL	Spike glycoprotein	AQALNTLVK	HLA-A0301	1.3	AQALNTLVK	499.4
SFPQSAPHGVVFLHV	61210	SFPQSAPHGVVFLHV	ORIGINAL	Severe acute respiratory syndrome coronavirus 2	T_CELL	Spike glycoprotein	APHGVVFL	HLA-B0702	1.4	APHGVVF_L	722.0
SFPQSAPHGVVFLHV	61210	SFPQSAPHGVVFLHV	ORIGINAL	Severe acute respiratory syndrome coronavirus 2	T_CELL	Spike glycoprotein	FPQSAPHGVV	HLA-B0702	1.4	APHGVVF_L	722.0
SFPQSAPHGVVFLHV	61210	SFPQSAPHGVVFLHV	ORIGINAL	Severe acute respiratory syndrome coronavirus 2	T_CELL	Spike glycoprotein	PQSAPHGVVF	HLA-B0702	1.4	APHGVVF_L	722.0
SFPQSAPHGVVFLHV	61210	SFPQSAPHGVVFLHV	ORIGINAL	Severe acute respiratory syndrome coronavirus 2	T_CELL	Spike glycoprotein	QSAPHGVVFL	HLA-B1501	2.0	QSAPHGVVF	427.0
SFPQSAPHGVVFLHV	61210	SFPQSAPHGVVFLHV	ORIGINAL	Severe acute respiratory syndrome coronavirus 2	T_CELL	Spike glycoprotein	APHGVVFLHV	HLA-B0702	1.4	APHGVFLHV	691.2
SFPQSAPHGVVFLHV	61210	SFPQSAPHGVVFLHV	ORIGINAL	Severe acute respiratory syndrome coronavirus 2	T_CELL	Spike glycoprotein	FPQSAPHGVVF	HLA-B0702	1.0	FPAPHGVVF	413.7
SFPQSAPHGVVFLHV	61210	SFPQSAPHGVVFLHV	ORIGINAL	Severe acute respiratory syndrome coronavirus 2	T_CELL	Spike glycoprotein	FPQSAPHGVVFL	HLA-B0702	1.7	FPAPHGVVF	1054.4
AQFAPSASAFFGMSR	60996	AQFAPSASAFFGMSR	ORIGINAL	SARS coronavirus Urbani	T_CELL	Nucleoprotein	AQFAPSASAF	HLA-B1501	0.01	AQFAPSASF	3.6
AQFAPSASAFFGMSR	60996	AQFAPSASAFFGMSR	ORIGINAL	SARS coronavirus Urbani	T_CELL	Nucleoprotein	APSASAFFGM	HLA-B0702	0.4	APASAFFGM	90.8
SKKPRQKRTATKAYNV	60996	SKKPRQKRTATKAYNV	NEW	UNASSIGNED	T_CELL	Nucleoprotein	KKPRQKRTAT	HLA-B0702	0.06	KPRQKRTAT	13.2
SKKPRQKRTATKAYNV	60996	SKKPRQKRTATKAYNV	NEW	UNASSIGNED	T_CELL	Nucleoprotein	KPRQKRTATK	HLA-B0702	0.125	KPRQKRTAT	26.0
SKKPRQKRTATKAYNV	60996	SKKPRQKRTATKAYNV	NEW	UNASSIGNED	T_CELL	Nucleoprotein	RQKRTATKAY	HLA-B1501	0.15	RQKRTATAY	17.8
SKKPRQKRTATKAYNV	60996	SKKPRQKRTATKAYNV	NEW	UNASSIGNED	T_CELL	Nucleoprotein	SKKPRQKRTAT	HLA-B0702	0.3	SPRQKRTAT	67.0
SKKPRQKRTATKAYNV	60996	SKKPRQKRTATKAYNV	NEW	UNASSIGNED	T_CELL	Nucleoprotein	KPRQKRTATKA	HLA-B0702	0.175	KPRQKRTAA	33.2
SKKPRQKRTATKAYNV	60996	SKKPRQKRTATKAYNV	NEW	UNASSIGNED	T_CELL	Nucleoprotein	KKPRQKRTATKA	HLA-B0702	0.4	KPRQKRTAA	72.9
SKKPRQKRTATKAYNV	60996	SKKPRQKRTATKAYNV	NEW	UNASSIGNED	T_CELL	Nucleoprotein	KPRQKRTATKAY	HLA-B0702	0.4	KPRQKRTAA	70.2
SKKPRQKRTATKAYNV	60996	SKKPRQKRTATKAYNV	NEW	UNASSIGNED	T_CELL	Nucleoprotein	SKKPRQKRTATKA	HLA-B0702	0.5	KPRQKRTAA	102.1
SKKPRQKRTATKAYNV	60996	SKKPRQKRTATKAYNV	NEW	UNASSIGNED	T_CELL	Nucleoprotein	KPRQKRTATKAYN	HLA-B0702	0.5	KPRQKRTAA	98.6
SKKPRQKRTATKAYNV	60996	SKKPRQKRTATKAYNV	NEW	UNASSIGNED	T_CELL	Nucleoprotein	KPRQKRTATKAYNV	HLA-B0702	0.08	KPRQKRTAV	17.5
GMSRIGMEV	61025	GMSRIGMEV	ORIGINAL	SARS coronavirus Urbani	T_CELL	Nucleoprotein	GMSRIGMEV	HLA-A0201	0.6	GMSRIGMEV	50.6
KAYNVTQAF	61024	KAYNVTQAF	ORIGINAL	Severe acute respiratory syndrome coronavirus 2	T_CELL	Nucleoprotein	AYNVTQAF	HLA-A2402	1.7	AY_NVTQAF	1785.4
LLLDRLNQL	61012	LLLDRLNQL	ORIGINAL	SARS coronavirus Urbani	T_CELL	Nucleoprotein	LLDRLNQL	HLA-B0801	2.0	LL_DRLNQL	1611.4
AQFAPSASAFFGMSR	60996	AQFAPSASAFFGMSR	ORIGINAL	SARS coronavirus Urbani	T_CELL	Nucleoprotein	AQFAPSASA	HLA-B1501	0.6	AQFAPSASA	62.5
AQFAPSASAFFGMSR	60996	AQFAPSASAFFGMSR	ORIGINAL	SARS coronavirus Urbani	T_CELL	Nucleoprotein	QFAPSASAF	HLA-A2402	1.4	QFAPSASAF	1313.0
AQFAPSASAFFGMSR	60996	AQFAPSASAFFGMSR	ORIGINAL	SARS coronavirus Urbani	T_CELL	Nucleoprotein	ASAFFGMSR	HLA-A0301	1.0	ASAFFGMSR	292.4
AQFAPSASAFFGMSR	60996	AQFAPSASAFFGMSR	ORIGINAL	SARS coronavirus Urbani	T_CELL	Nucleoprotein	AQFAPSASAF	HLA-A0301	1.0	ASAFFGMSR	292.4
AQFAPSASAFFGMSR	60996	AQFAPSASAFFGMSR	ORIGINAL	SARS coronavirus Urbani	T_CELL	Nucleoprotein	FAPSASAFFG	HLA-A2601	1.4	FAPSASAFF	4595.8
AQFAPSASAFFGMSR	60996	AQFAPSASAFFGMSR	ORIGINAL	SARS coronavirus Urbani	T_CELL	Nucleoprotein	APSASAFFGM	HLA-A2601	1.4	FAPSASAFF	4595.8
AQFAPSASAFFGMSR	60996	AQFAPSASAFFGMSR	ORIGINAL	SARS coronavirus Urbani	T_CELL	Nucleoprotein	SASAFFGMSR	HLA-A0301	1.9	SSAFFGMSR	914.1
AQFAPSASAFFGMSR	60996	AQFAPSASAFFGMSR	ORIGINAL	SARS coronavirus Urbani	T_CELL	Nucleoprotein	QFAPSASAFFG	HLA-A2402	2.0	QFPSASAFF	2329.0
AQFAPSASAFFGMSR	60996	AQFAPSASAFFGMSR	ORIGINAL	SARS coronavirus Urbani	T_CELL	Nucleoprotein	AQFAPSASAFFG	HLA-B1501	0.9	AQFAPSASF	118.4
AQFAPSASAFFGMSR	60996	AQFAPSASAFFGMSR	ORIGINAL	SARS coronavirus Urbani	T_CELL	Nucleoprotein	AQFAPSASAFFGM	HLA-B1501	0.6	AQFAPSASM	63.7
AQFAPSASAFFGMSR	60996	AQFAPSASAFFGMSR	ORIGINAL	SARS coronavirus Urbani	T_CELL	Nucleoprotein	AQFAPSASAFFGMS	HLA-B1501	1.7	AQFAPSASF	311.5
SKKPRQKRTATKAYNV	60996	SKKPRQKRTATKAYNV	NEW	UNASSIGNED	T_CELL	Nucleoprotein	KKPRQKRTAT	HLA-A0301	1.9	SSAFFGMSR	914.1
SKKPRQKRTATKAYNV	60996	SKKPRQKRTATKAYNV	NEW	UNASSIGNED	T_CELL	Nucleoprotein	KPRQKRTATK	HLA-A0301	1.9	SSAFFGMSR	914.1
SKKPRQKRTATKAYNV	60996	SKKPRQKRTATKAYNV	NEW	UNASSIGNED	T_CELL	Nucleoprotein	RQKRTATKAY	HLA-A0301	1.9	SSAFFGMSR	914.1
SKKPRQKRTATKAYNV	60996	SKKPRQKRTATKAYNV	NEW	UNASSIGNED	T_CELL	Nucleoprotein	KRTATKAYNV	HLA-B2705	1.5	KRTATAYNV	529.8
SKKPRQKRTATKAYNV	60996	SKKPRQKRTATKAYNV	NEW	UNASSIGNED	T_CELL	Nucleoprotein	SKKPRQKRTAT	HLA-B2705	1.5	KRTATAYNV	529.8
SKKPRQKRTATKAYNV	60996	SKKPRQKRTATKAYNV	NEW	UNASSIGNED	T_CELL	Nucleoprotein	KKPRQKRTATK	HLA-B0702	0.6	KPRQKRTAT	154.4
SKKPRQKRTATKAYNV	60996	SKKPRQKRTATKAYNV	NEW	UNASSIGNED	T_CELL	Nucleoprotein	KPRQKRTATKA	HLA-B0702	0.6	KPRQKRTAT	154.4
SKKPRQKRTATKAYNV	60996	SKKPRQKRTATKAYNV	NEW	UNASSIGNED	T_CELL	Nucleoprotein	SKKPRQKRTATK	HLA-B0702	0.6	SPRQKRTAT	159.5
SKKPRQKRTATKAYNV	60996	SKKPRQKRTATKAYNV	NEW	UNASSIGNED	T_CELL	Nucleoprotein	KKPRQKRTATKA	HLA-B0702	0.6	SPRQKRTAT	159.5
SKKPRQKRTATKAYNV	60996	SKKPRQKRTATKAYNV	NEW	UNASSIGNED	T_CELL	Nucleoprotein	KPRQKRTATKAY	HLA-B0702	0.6	SPRQKRTAT	159.5
SKKPRQKRTATKAYNV	60996	SKKPRQKRTATKAYNV	NEW	UNASSIGNED	T_CELL	Nucleoprotein	SKKPRQKRTATKA	HLA-B0702	0.6	SPRQKRTAT	159.5
SKKPRQKRTATKAYNV	60996	SKKPRQKRTATKAYNV	NEW	UNASSIGNED	T_CELL	Nucleoprotein	KKPRQKRTATKAY	HLA-B0702	0.6	KPRQKRTAA	173.1
SKKPRQKRTATKAYNV	60996	SKKPRQKRTATKAYNV	NEW	UNASSIGNED	T_CELL	Nucleoprotein	KPRQKRTATKAYN	HLA-B0702	0.6	KPRQKRTAA	173.1
SKKPRQKRTATKAYNV	60996	SKKPRQKRTATKAYNV	NEW	UNASSIGNED	T_CELL	Nucleoprotein	SKKPRQKRTATKAY	HLA-B0702	0.7	KPRQKRTAA	208.9
SKKPRQKRTATKAYNV	60996	SKKPRQKRTATKAYNV	NEW	UNASSIGNED	T_CELL	Nucleoprotein	KKPRQKRTATKAYN	HLA-B0702	0.8	KPRQKRTAA	234.7
SKKPRQKRTATKAYNV	60996	SKKPRQKRTATKAYNV	NEW	UNASSIGNED	T_CELL	Nucleoprotein	KPRQKRTATKAYNV	HLA-B0702	0.8	KPRQKRTAA	234.7
QKRTATKAYNVTQAF	60988	QKRTATKAYNVTQAF	NEW	UNASSIGNED	T_CELL	Nucleoprotein	AYNVTQAF	HLA-A2402	1.7	AY_NVTQAF	1785.4
QKRTATKAYNVTQAF	60988	QKRTATKAYNVTQAF	NEW	UNASSIGNED	T_CELL	Nucleoprotein	KRTATKAYNV	HLA-B2705	1.5	KRTATAYNV	529.8
QKRTATKAYNVTQAF	60988	QKRTATKAYNVTQAF	NEW	UNASSIGNED	T_CELL	Nucleoprotein	KRTATKAYNVTQAF	HLA-B2705	1.2	KRYNVTQAF	394.8
